# Supplementary material for: The Mining of Candidate Genes Involved in the Camphor Biosynthesis Pathway of Cinnamomum camphora
Source: Plants (Basel). 2025 Mar 21;14(7):991. doi: 10.3390/plants14070991 (PMC11990527; doi:10.3390/plants14070991)
Supplement: Supplementary file 1 [file plants-14-00991-s001.zip]

Archive with 16 entries (16 files):
- Figure S1.tif
- Figure S2.tif
- Figure S3.tif
- Figure S4.tif
- Figure S5.tif
- Table S1 The components of essential oil in two chemotypes of C. camphora.pdf
- Table S2 Statistics of Cinnamomum camphora transcriptomes in this study.pdf
- Table S3 differential_expression.xlsx
- Table S4 GO_enrichment.xlsx
- Table S5 KEGG_enrichment.xlsx
- Table S6 Genes related to secondary metablolite biosynthesis in C. camphora.pdf
- Table S7 Identification of genes involved in terpenoid backbone biosynthesis.xlsx
- Table S8 basic information for TPS.xlsx
- Table S9 Numbers of TPS subfamilies in the six plant species.pdf
- Table S10 basic information for SDR.xls
- Table S11 Primers.pdf
