# Supplementary material for: The Mining of Candidate Genes Involved in the Camphor Biosynthesis Pathway of Cinnamomum camphora
Source: Plants (Basel). 2025 Mar 21;14(7):991. doi: 10.3390/plants14070991 (PMC11990527; doi:10.3390/plants14070991)
Supplement: Supplementary file 1 [file plants-14-00991-s001.zip › Table S3 differential_expression.xlsx]

## Sheet: Sheet1
gene_id	gene_name	transcript_id	GO	KEGG	KO_ENTRY	EC	Description	FPKM.N1	FPKM.N2	FPKM.N3	FPKM.F1	FPKM.F2	FPKM.F3	fc	log2(fc)	pval	qval	regulation	significant
MSTRG.12968	CKAN_02100900	MSTRG.12968.1	NA	NA	NA	NA		0	0	0	38.7318	36.8677	33.694	-inf	-inf	3.73545e-165	7.41262e-161	down	yes
MSTRG.17050	CKAN_02765000	MSTRG.17050.1;MSTRG.17050.4;MSTRG.17050.3;rna-gnl|WGS:QPKB|mrna.CKAN_02765000	GO:0000287(magnesium ion binding);GO:0016787(hydrolase activity);GO:0030145(manganese ion binding);GO:0033383(geranyl diphosphate metabolic process);GO:0042803(protein homodimerization activity)	00902(Monoterpenoid biosynthesis)	K07385	EC:4.2.3.108	alpha-thujene synthase/sabinene synthase [Cinnamomum micranthum f. kanehirae]	0	0	0	40.893	44.7972	57.2784	-inf	-inf	9.32586e-156	9.25311e-152	down	yes
MSTRG.16996	CKAN_02751400	MSTRG.16996.2;rna-gnl|WGS:QPKB|mrna.CKAN_02751400	GO:0000287(magnesium ion binding);GO:0016787(hydrolase activity);GO:0030145(manganese ion binding);GO:0033383(geranyl diphosphate metabolic process);GO:0042803(protein homodimerization activity)	00902(Monoterpenoid biosynthesis)	K07385	EC:4.2.3.108	alpha-thujene synthase [Cinnamomum micranthum f. kanehirae]	0	0	0	63.86	60.548	70.9052	-inf	-inf	5.8257e-151	3.8535e-147	down	yes
MSTRG.7665	CKAN_01223700;CKAN_01223500	rna-gnl|WGS:QPKB|mrna.CKAN_01223700;rna-gnl|WGS:QPKB|mrna.CKAN_01223500;MSTRG.7665.2	GO:0009570(chloroplast stroma);GO:0010333(terpene synthase activity);GO:0033383(geranyl diphosphate metabolic process);GO:0043693(monoterpene biosynthetic process);GO:0043693(monoterpene biosynthetic process)	00902(Monoterpenoid biosynthesis);00902(Monoterpenoid biosynthesis)	K07385	EC:4.2.3.108	Alpha-terpineol synthase, chloroplastic [Cinnamomum micranthum f. kanehirae]	0	0.0221753	0	20.829	20.4797	22.989	0.000344885	-11.5016	6.42223e-150	3.18607e-146	down	yes
MSTRG.8378	CKAN_01346700;CKAN_01346800	MSTRG.8378.1;MSTRG.8378.3;MSTRG.8378.4;rna-gnl|WGS:QPKB|mrna.CKAN_01346800	GO:0004674(protein serine/threonine kinase activity);GO:0005886(plasma membrane)	NA	NA	NA	cysteine-rich receptor-like protein kinase 2 isoform X2 [Cinnamomum micranthum f. kanehirae]	31.5458	37.8149	39.2314	0	0	0	inf	inf	2.07057e-140	8.21766e-137	up	yes
MSTRG.17008	CKAN_02753700	rna-gnl|WGS:QPKB|mrna.CKAN_02753700;MSTRG.17008.1;MSTRG.17008.2;MSTRG.17008.3	GO:0000287(magnesium ion binding);GO:0016787(hydrolase activity);GO:0030145(manganese ion binding);GO:0033383(geranyl diphosphate metabolic process);GO:0042803(protein homodimerization activity)	00902(Monoterpenoid biosynthesis)	K18108	EC:4.2.3.111	alpha-thujene synthase [Cinnamomum micranthum f. kanehirae]	0	0.0764034	0	248.529	227.404	274.074	0.00010187	-13.261	9.81156e-130	3.24501e-126	down	yes
MSTRG.12476	CKAN_02019000	rna-gnl|WGS:QPKB|mrna.CKAN_02019000	GO:0005886(plasma membrane);GO:0008150(biological_process);GO:0016021(integral component of membrane)	NA	NA	NA	putative UPF0481 protein [Cinnamomum micranthum f. kanehirae]	0.116611	0	0.265405	146.791	121.732	158.279	0.000895063	-10.1257	2.80683e-128	7.95696e-125	down	yes
MSTRG.8309	CKAN_01331600	rna-gnl|WGS:QPKB|mrna.CKAN_01331600	GO:0008171(O-methyltransferase activity);GO:0008757(S-adenosylmethionine-dependent methyltransferase activity);GO:0019438(aromatic compound biosynthetic process)	00945(Stilbenoid, diarylheptanoid and gingerol biosynthesis)	K16040	EC:2.1.1.240	trans-resveratrol di-O-methyltransferase [Cinnamomum micranthum f. kanehirae]	374.092	593.073	718.698	0.187053	0.165654	0	4779.79	12.2227	1.11478e-113	2.76521e-110	up	yes
MSTRG.3066	CKAN_00488600	rna-gnl|WGS:QPKB|mrna.CKAN_00488600;MSTRG.3066.1	GO:0005737(cytoplasm);GO:0009507(chloroplast)	NA	NA	NA	hypothetical protein CKAN_00488600 [Cinnamomum micranthum f. kanehirae]	0.117614	0	0	62.4045	47.2121	54.6938	0.000715806	-10.4481	1.73709e-111	3.83009e-108	down	yes
MSTRG.590	CKAN_00088300	MSTRG.590.1	NA	NA	NA	NA		31.9155	22.3294	25.221	0	0	0	inf	inf	2.65393e-111	5.26646e-108	up	yes
MSTRG.3252	CKAN_00516500	rna-gnl|WGS:QPKB|mrna.CKAN_00516500	GO:0005507(copper ion binding);GO:0009809(lignin biosynthetic process);GO:0016722(oxidoreductase activity, oxidizing metal ions)	NA	NA	NA	laccase-17 [Cinnamomum micranthum f. kanehirae]	60.8443	55.6768	49.9318	0.088294	0.294619	0.229782	271.673	8.08573	4.85771e-109	8.76331e-106	up	yes
MSTRG.3065		MSTRG.3065.1	NA	NA	NA	NA		0	0	0.1064	54.5146	47.1777	51.6384	0.000693927	-10.4929	4.57206e-107	7.56066e-104	down	yes
MSTRG.1570		MSTRG.1570.1	NA	NA	NA	NA		0.049327	0	0	22.0806	17.9819	20.3558	0.000816425	-10.2584	1.1216e-106	1.71208e-103	down	yes
MSTRG.8083	CKAN_01292400	rna-gnl|WGS:QPKB|mrna.CKAN_01292400;MSTRG.8083.1	NA	NA	NA	NA	hypothetical protein CKAN_01292400 [Cinnamomum micranthum f. kanehirae]	101.893	84.1189	94.4651	0.136023	0.208078	0	815.1	9.67083	1.36823e-105	1.93937e-102	up	yes
MSTRG.5997		MSTRG.5997.1;MSTRG.5997.2	NA	NA	NA	NA		73.605	122.104	139.455	0	0.0471073	0.0495581	3467.26	11.7596	1.81313e-104	2.39865e-101	up	yes
MSTRG.15922	CKAN_02566000	MSTRG.15922.1;rna-gnl|WGS:QPKB|mrna.CKAN_02566000	GO:0004674(protein serine/threonine kinase activity);GO:0005886(plasma membrane)	NA	NA	NA	Protein kinase domain-containing protein [Cinnamomum micranthum f. kanehirae]	0.051813	0	0	24.1685	27.1724	29.8853	0.000637885	-10.6144	2.76145e-101	3.42489e-98	down	yes
MSTRG.8063		MSTRG.8063.1	NA	NA	NA	NA		44.1482	112.095	107.109	0	0	0	inf	inf	7.79829e-100	9.10289e-97	up	yes
MSTRG.7316	CKAN_01169800	rna-gnl|WGS:QPKB|mrna.CKAN_01169800	NA	NA	NA	NA	hypothetical protein CKAN_01169800 [Cinnamomum micranthum f. kanehirae]	44.668	38.6125	30.6858	0.18334	0.2392	0.209564	180.297	7.49423	5.88156e-98	6.4841e-95	up	yes
MSTRG.15098	CKAN_02448700	rna-gnl|WGS:QPKB|mrna.CKAN_02448700	GO:0016301(kinase activity);GO:0016310(phosphorylation)	NA	NA	NA	hypothetical protein CKAN_02448700 [Cinnamomum micranthum f. kanehirae]	28.7396	29.0954	33.5959	0.186416	0.143311	0.323537	139.96	7.12887	1.97541e-93	2.04623e-90	up	yes
MSTRG.16273	CKAN_02621500	rna-gnl|WGS:QPKB|mrna.CKAN_02621500	GO:0005524(ATP binding);GO:0005622(intracellular);GO:0005737(cytoplasm);GO:0005794(Golgi apparatus);GO:0005829(cytosol);GO:0006000(fructose metabolic process);GO:0008270(zinc ion binding);GO:0008865(fructokinase activity);GO:0009506(plasmodesma);GO:0016301(kinase activity);GO:0019252(starch biosynthetic process)	00051(Fructose and mannose metabolism);00500(Starch and sucrose metabolism);00520(Amino sugar and nucleotide sugar metabolism)	K00847	EC:2.7.1.4	putative fructokinase-4 isoform X2 [Cinnamomum micranthum f. kanehirae]	32.6138	34.3317	26.4998	0	0.122844	0.111492	398.767	8.6394	2.06232e-93	2.04623e-90	up	yes
MSTRG.12145		MSTRG.12145.1	NA	NA	NA	NA		5.9913	6.59142	6.31215	0	0	0.0229871	821.978	9.68296	5.41227e-93	5.11434e-90	up	yes
MSTRG.1854	CKAN_00293300	MSTRG.1854.2;rna-gnl|WGS:QPKB|mrna.CKAN_00293300	GO:0004674(protein serine/threonine kinase activity);GO:0005886(plasma membrane);GO:0007166(cell surface receptor signaling pathway)	NA	NA	NA	putative wall-associated receptor kinase-like protein 16 [Cinnamomum micranthum f. kanehirae]	0	0	0	41.7302	23.8297	36.1499	-inf	-inf	5.91574e-88	5.336e-85	down	yes
MSTRG.12495	CKAN_02021500	MSTRG.12495.1	NA	NA	NA	NA		0	0	0	60.9614	48.4169	64.3678	-inf	-inf	1.13334e-87	9.77825e-85	down	yes
MSTRG.7664	CKAN_01223200	rna-gnl|WGS:QPKB|mrna.CKAN_01223200	GO:0000139(Golgi membrane);GO:0005794(Golgi apparatus);GO:0009294(DNA mediated transformation);GO:0009617(response to bacterium);GO:0016021(integral component of membrane);GO:0016757(transferase activity, transferring glycosyl groups);GO:0047259(glucomannan 4-beta-mannosyltransferase activity);GO:0051753(mannan synthase activity);GO:0071555(cell wall organization)	NA	NA	NA	glucomannan 4-beta-mannosyltransferase 9 [Cinnamomum micranthum f. kanehirae]	23.7879	51.5013	58.9249	0	0	0	inf	inf	1.64636e-87	1.36126e-84	up	yes
MSTRG.9197	CKAN_01481500	rna-gnl|WGS:QPKB|mrna.CKAN_01481500	GO:0004553(hydrolase activity, hydrolyzing O-glycosyl compounds);GO:0005576(extracellular region);GO:0005886(plasma membrane);GO:0008810(cellulase activity);GO:0030245(cellulose catabolic process);GO:0071555(cell wall organization)	00500(Starch and sucrose metabolism)	K01179	EC:3.2.1.4	endoglucanase 24-like protein [Cinnamomum micranthum f. kanehirae]	52.5823	48.4444	44.8024	0.955365	1.20896	0.991535	46.2091	5.5301	4.64787e-87	3.68929e-84	up	yes
MSTRG.15283	CKAN_02474500	rna-gnl|WGS:QPKB|mrna.CKAN_02474500	GO:0005507(copper ion binding);GO:0009809(lignin biosynthetic process);GO:0016722(oxidoreductase activity, oxidizing metal ions)	NA	NA	NA	Multicopper oxidase [Cinnamomum micranthum f. kanehirae]	16.0719	15.657	23.1805	0	0	0	inf	inf	6.63032e-87	5.06047e-84	up	yes
MSTRG.4974	CKAN_00799100	rna-gnl|WGS:QPKB|mrna.CKAN_00799100	GO:0005576(extracellular region)	00073(Cutin, suberine and wax biosynthesis)	K15402	EC:1.14.-.-	alkane hydroxylase MAH1-like protein [Cinnamomum micranthum f. kanehirae]	19.77	56.1921	59.5196	0	0	0	inf	inf	1.17859e-84	8.6622e-82	up	yes
MSTRG.2211	CKAN_00348300	MSTRG.2211.1;rna-gnl|WGS:QPKB|mrna.CKAN_00348300	GO:0005509(calcium ion binding);GO:0005543(phospholipid binding);GO:0005544(calcium-dependent phospholipid binding);GO:0009408(response to heat);GO:0009409(response to cold);GO:0009414(response to water deprivation);GO:0009555(pollen development);GO:0009639(response to red or far red light);GO:0009651(response to salt stress);GO:0009846(pollen germination);GO:0009860(pollen tube growth);GO:005101…	NA	NA	NA	annexin D5 [Cinnamomum micranthum f. kanehirae]	17.5628	28.7871	35.019	0	0	0	inf	inf	1.92965e-84	1.36757e-81	up	yes
MSTRG.2207	CKAN_00347800	MSTRG.2207.1	NA	NA	NA	NA		11.5289	15.0462	19.967	0	0	0	inf	inf	3.48544e-84	2.38501e-81	up	yes
MSTRG.2823	CKAN_00446900	rna-gnl|WGS:QPKB|mrna.CKAN_00446900	GO:0004252(serine-type endopeptidase activity);GO:0005618(cell wall)	NA	NA	NA	subtilisin-like protein protease SBT3.7 [Cinnamomum micranthum f. kanehirae]	94.2945	123.674	126.666	0.586227	1.29044	0.567916	140.979	7.13933	5.05504e-84	3.34374e-81	up	yes
MSTRG.39	CKAN_00007200	rna-gnl|WGS:QPKB|mrna.CKAN_00007200	GO:0005576(extracellular region);GO:0016020(membrane);GO:0016021(integral component of membrane);GO:0046872(metal ion binding);GO:0055114(oxidation-reduction process)	NA	NA	NA	cytochrome b561 and DOMON domain-containing protein [Cinnamomum micranthum f. kanehirae]	48.3095	56.7323	55.1705	0.134138	0	0.0983909	689.001	9.42836	8.75548e-84	5.60464e-81	up	yes
MSTRG.6716	CKAN_01080400	rna-gnl|WGS:QPKB|mrna.CKAN_01080400;MSTRG.6716.1	GO:0005634(nucleus);GO:0005819(spindle);GO:0005874(microtubule);GO:0032147(activation of protein kinase activity);GO:0060236(regulation of mitotic spindle organization)	NA	NA	NA	protein TPX2 isoform X2 [Cinnamomum micranthum f. kanehirae]	318.807	218.139	115.475	0	0	0	inf	inf	9.47551e-84	5.876e-81	up	yes
MSTRG.10722	CKAN_01736000;CKAN_01735900	MSTRG.10722.2;rna-gnl|WGS:QPKB|mrna.CKAN_01735900;rna-gnl|WGS:QPKB|mrna.CKAN_01736000	GO:0009570(chloroplast stroma);GO:0010333(terpene synthase activity);GO:0033383(geranyl diphosphate metabolic process);GO:0043693(monoterpene biosynthetic process);GO:0043693(monoterpene biosynthetic process)	00902(Monoterpenoid biosynthesis);00902(Monoterpenoid biosynthesis)	K20979;K07385	EC:3.1.7.11;EC:4.2.3.108	trans-ocimene synthase [Cinnamomum micranthum f. kanehirae]	31.0126	47.3302	49.272	0.221871	0.178418	0.14641	233.428	7.86683	1.28597e-82	7.73299e-80	up	yes
MSTRG.14132	CKAN_02292500	MSTRG.14132.4;MSTRG.14132.3;MSTRG.14132.2	NA	NA	NA	NA		0.499952	0.207793	0	130.46	88.6699	105.496	0.00218019	-8.84133	3.26241e-82	1.9041e-79	down	yes
MSTRG.10371	CKAN_01664100	rna-gnl|WGS:QPKB|mrna.CKAN_01664100	GO:0004252(serine-type endopeptidase activity);GO:0005618(cell wall)	NA	NA	NA	Peptidase S8/S53 domain-containing protein [Cinnamomum micranthum f. kanehirae]	10.6154	18.0935	19.3924	0	0	0	inf	inf	7.66865e-81	4.34791e-78	up	yes
MSTRG.6994	CKAN_01120400;CKAN_01120900;CKAN_01120300;CKAN_01120700;CKAN_01121100;CKAN_01120800	MSTRG.6994.2;MSTRG.6994.16;MSTRG.6994.14;rna-gnl|WGS:QPKB|mrna.CKAN_01120400;MSTRG.6994.3;MSTRG.6994.5;MSTRG.6994.7;rna-gnl|WGS:QPKB|mrna.CKAN_01120900;MSTRG.6994.9;MSTRG.6994.1;MSTRG.6994.6;rna-gnl|WGS:QPKB|mrna.CKAN_01120700;MSTRG.6994.8;rna-gnl|WGS:QPKB|mrna.CKAN_01121100;rna-gnl|WGS:QPKB|mrna.CKAN_01120800	GO:0004185(serine-type carboxypeptidase activity);GO:0016747(transferase activity, transferring acyl groups other than amino-acyl groups);GO:0019748(secondary metabolic process);GO:0051603(proteolysis involved in cellular protein catabolic process);GO:0051603(proteolysis involved in cellular protein catabolic process)	NA	NA	NA	serine carboxypeptidase-like protein 18 isoform X2 [Cinnamomum micranthum f. kanehirae];serine carboxypeptidase-like protein 1 [Cinnamomum micranthum f. kanehirae];serine carboxypeptidase-like protein 17 isoform X1 [Cinnamomum micranthum f. kanehirae]	66.1859	172.056	183.202	0.0681884	0.118527	0.120966	1369.74	10.4197	8.2343e-79	4.53893e-76	up	yes
MSTRG.6974	CKAN_01118700	rna-gnl|WGS:QPKB|mrna.CKAN_01118700	GO:0003700(DNA binding transcription factor activity);GO:0003729(mRNA binding);GO:0005737(cytoplasm);GO:0005856(cytoskeleton);GO:0005886(plasma membrane);GO:0046872(metal ion binding);GO:0051015(actin filament binding);GO:0051017(actin filament bundle assembly)	NA	NA	NA	LIM domain-containing protein WLIM1-like protein [Cinnamomum micranthum f. kanehirae]	52.9852	76.1086	67.9596	0.21984	0.373074	0	332.347	8.37655	9.03594e-79	4.84619e-76	up	yes
MSTRG.6277	CKAN_01010600	MSTRG.6277.2;rna-gnl|WGS:QPKB|mrna.CKAN_01010600;MSTRG.6277.1	GO:0005794(Golgi apparatus);GO:0016413(O-acetyltransferase activity);GO:0071554(cell wall organization or biogenesis)	NA	NA	NA	PMR5 N-terminal domain-containing protein [Cinnamomum micranthum f. kanehirae]	119.633	85.1863	66.8801	1.03145	0.818538	0.640052	109.114	6.7697	1.31212e-78	6.85201e-76	up	yes
MSTRG.4641	CKAN_00748400	rna-gnl|WGS:QPKB|mrna.CKAN_00748400	GO:0005794(Golgi apparatus);GO:0016413(O-acetyltransferase activity);GO:0071554(cell wall organization or biogenesis)	NA	NA	NA	protein trichome birefringence-like protein 33 [Cinnamomum micranthum f. kanehirae]	46.7284	32.4909	25.814	0.122131	0.183911	0.124736	243.822	7.92968	1.66912e-78	8.49284e-76	up	yes
MSTRG.16178	CKAN_02605400	rna-gnl|WGS:QPKB|mrna.CKAN_02605400;MSTRG.16178.1	GO:0000977(RNA polymerase II regulatory region sequence-specific DNA binding);GO:0001085(RNA polymerase II transcription factor binding);GO:0001228(transcriptional activator activity, RNA polymerase II transcription regulatory region sequence-specific DNA binding);GO:0003682(chromatin binding);GO:0005634(nucleus);GO:0005667(transcription factor complex);GO:0030154(cell differentiation)	NA	NA	NA	zinc finger protein [Cinnamomum micranthum f. kanehirae]	362.11	522.482	540.723	1.59769	4.45902	4.01796	141.475	7.14441	2.06292e-78	1.00015e-75	up	yes
MSTRG.6368	CKAN_01023700	rna-gnl|WGS:QPKB|mrna.CKAN_01023700	GO:0005507(copper ion binding);GO:0009809(lignin biosynthetic process);GO:0016722(oxidoreductase activity, oxidizing metal ions)	NA	NA	NA	laccase-4 [Cinnamomum micranthum f. kanehirae]	355.81	235.966	238.097	1.20068	2.38583	2.79306	130.083	7.02329	2.06643e-78	1.00015e-75	up	yes
MSTRG.12324	CKAN_01987300	rna-gnl|WGS:QPKB|mrna.CKAN_01987300	GO:0009507(chloroplast)	NA	NA	NA	formimidoyltransferase-cyclodeaminase-like protein isoform X1 [Cinnamomum micranthum f. kanehirae]	53.1676	107.862	96.1591	0.760886	0.612649	0.430281	142.58	7.15563	5.30857e-77	2.50818e-74	up	yes
MSTRG.14073	CKAN_02283900;CKAN_02284000	rna-gnl|WGS:QPKB|mrna.CKAN_02283900;MSTRG.14073.4;MSTRG.14073.1;MSTRG.14073.5;MSTRG.14073.2;MSTRG.14073.3;rna-gnl|WGS:QPKB|mrna.CKAN_02284000	GO:0009570(chloroplast stroma);GO:0010333(terpene synthase activity);GO:0033383(geranyl diphosphate metabolic process);GO:0043693(monoterpene biosynthetic process);GO:0043693(monoterpene biosynthetic process)	00902(Monoterpenoid biosynthesis);00902(Monoterpenoid biosynthesis)	K18108	EC:4.2.3.111	terpene synthase 2 [Cinnamomum micranthum f. kanehirae];alpha-thujene synthase [Cinnamomum micranthum f. kanehirae]	0.417853	0.134785	0	1080.04	1163.79	1213.92	0.000159826	-12.6112	6.60559e-77	3.0484e-74	down	yes
MSTRG.17071	CKAN_02771100	rna-gnl|WGS:QPKB|mrna.CKAN_02771100	GO:0005215(transporter activity);GO:0005575(cellular_component);GO:0006869(lipid transport);GO:0008289(lipid binding);GO:0050830(defense response to Gram-positive bacterium);GO:0050832(defense response to fungus)	NA	NA	NA	lipid transfer protein [Cinnamomum micranthum f. kanehirae]	9.33723	23.3378	20.8485	0	0.0238139	0	2247.57	11.1342	2.40373e-76	1.08408e-73	up	yes
MSTRG.4069	CKAN_00651800	rna-gnl|WGS:QPKB|mrna.CKAN_00651800	NA	NA	NA	NA	hypothetical protein CKAN_00651800 [Cinnamomum micranthum f. kanehirae]	86.1192	64.258	50.1603	0.255591	0.4751	0.582259	152.738	7.25492	2.6006e-76	1.14681e-73	up	yes
MSTRG.1365	CKAN_00213100	rna-gnl|WGS:QPKB|mrna.CKAN_00213100	GO:0004197(cysteine-type endopeptidase activity);GO:0005615(extracellular space);GO:0005764(lysosome);GO:0051603(proteolysis involved in cellular protein catabolic process)	NA	NA	NA	Peptidase C1A [Cinnamomum micranthum f. kanehirae]	12.0999	19.8756	20.6247	0	0.0655984	0.0521497	446.718	8.80322	3.59006e-76	1.54872e-73	up	yes
MSTRG.2735	CKAN_00430800	rna-gnl|WGS:QPKB|mrna.CKAN_00430800	GO:0004252(serine-type endopeptidase activity)	NA	NA	NA	CO2-response secreted protease-like protein [Cinnamomum micranthum f. kanehirae]	12.6632	14.8924	16.1402	0.0874125	0	0.0405815	341.39	8.41528	3.64305e-75	1.53814e-72	up	yes
MSTRG.14687	CKAN_02383600	rna-gnl|WGS:QPKB|mrna.CKAN_02383600	GO:0005737(cytoplasm);GO:0010090(trichome morphogenesis)	NA	NA	NA	hypothetical protein CKAN_02383600 [Cinnamomum micranthum f. kanehirae]	14.567	32.9131	26.7813	0	0	0.0480105	1546.78	10.595	3.39686e-73	1.40432e-70	up	yes
MSTRG.3176		MSTRG.3176.1	NA	NA	NA	NA		14.6304	16.9222	18.6921	0	0	0	inf	inf	1.15187e-72	4.66483e-70	up	yes
MSTRG.8482	CKAN_01363500	MSTRG.8482.1	NA	NA	NA	NA		105.903	52.9199	45.6191	0	0	0	inf	inf	1.61984e-72	6.42882e-70	up	yes
MSTRG.3512	CKAN_00564100;CKAN_00564000	MSTRG.3512.2;MSTRG.3512.3;MSTRG.3512.4;rna-gnl|WGS:QPKB|mrna.CKAN_00564000;rna-gnl|WGS:QPKB|mrna.CKAN_00564100	GO:0005737(cytoplasm);GO:0030001(metal ion transport);GO:0046914(transition metal ion binding);GO:0046916(cellular transition metal ion homeostasis);GO:0046916(cellular transition metal ion homeostasis)	NA	NA	NA	protein PYRICULARIA ORYZAE RESISTANCE 21-like protein [Cinnamomum micranthum f. kanehirae]	301.651	410.888	428.918	9.22441	6.32269	10.2183	44.302	5.4693	3.08282e-71	1.19952e-68	up	yes
MSTRG.15923	CKAN_02566100	MSTRG.15923.2;MSTRG.15923.1;rna-gnl|WGS:QPKB|mrna.CKAN_02566100	GO:0004674(protein serine/threonine kinase activity);GO:0005886(plasma membrane)	NA	NA	NA	putative leucine-rich repeat receptor-like serine/threonine-protein kinase isoform X1 [Cinnamomum micranthum f. kanehirae]	0	0.193893	0	27.1174	33.519	34.7079	0.00203361	-8.94174	3.8502e-71	1.4693e-68	down	yes
MSTRG.10708	CKAN_01727900	MSTRG.10708.2;rna-gnl|WGS:QPKB|mrna.CKAN_01727900;MSTRG.10708.1	GO:0004674(protein serine/threonine kinase activity);GO:0005886(plasma membrane);GO:0006468(protein phosphorylation);GO:0006952(defense response);GO:0009506(plasmodesma)	NA	NA	NA	cysteine-rich receptor-like protein kinase 10 isoform X7 [Cinnamomum micranthum f. kanehirae]	0	0	0	8.45205	6.96799	8.58603	-inf	-inf	4.31929e-71	1.61721e-68	down	yes
MSTRG.10373	CKAN_01664400	rna-gnl|WGS:QPKB|mrna.CKAN_01664400	GO:0004252(serine-type endopeptidase activity);GO:0005618(cell wall)	NA	NA	NA	subtilisin-like protein protease SBT3.8 isoform X2 [Cinnamomum micranthum f. kanehirae]	26.8748	19.9091	27.5711	0	0	0	inf	inf	5.18245e-71	1.90445e-68	up	yes
MSTRG.875		MSTRG.875.1	NA	NA	NA	NA		0.00677671	0	0.0156869	4.5526	3.79396	4.53386	0.00174401	-9.16338	1.13229e-69	4.08531e-67	down	yes
MSTRG.10252	CKAN_01645900	rna-gnl|WGS:QPKB|mrna.CKAN_01645900	GO:0004857(enzyme inhibitor activity)	00040(Pentose and glucuronate interconversions)	K01051	EC:3.1.1.11	hypothetical protein CKAN_01645900 [Cinnamomum micranthum f. kanehirae]	233.97	101.961	185.995	0.245768	0.429292	0.538559	430.057	8.74838	9.24078e-69	3.27454e-66	up	yes
MSTRG.5977	CKAN_00965800	MSTRG.5977.1;rna-gnl|WGS:QPKB|mrna.CKAN_00965800	GO:0004127(cytidylate kinase activity);GO:0005524(ATP binding);GO:0005634(nucleus);GO:0005737(cytoplasm);GO:0005829(cytosol);GO:0006207('de novo' pyrimidine nucleobase biosynthetic process);GO:0006221(pyrimidine nucleotide biosynthetic process);GO:0009041(uridylate kinase activity);GO:0009173(pyrimidine ribonucleoside monophosphate metabolic process);GO:0048046(apoplast)	00240(Pyrimidine metabolism)	K13800	EC:2.7.4.14	UMP-CMP kinase 3-like protein isoform X1 [Cinnamomum micranthum f. kanehirae]	125.83	123.746	101.385	1.12426	1.52897	0.39814	115.017	6.84571	1.42552e-67	4.96282e-65	up	yes
MSTRG.13223	CKAN_02144600	rna-gnl|WGS:QPKB|mrna.CKAN_02144600	GO:0004674(protein serine/threonine kinase activity);GO:0005524(ATP binding);GO:0005576(extracellular region);GO:0006468(protein phosphorylation);GO:0007169(transmembrane receptor protein tyrosine kinase signaling pathway);GO:0016301(kinase activity);GO:0016310(phosphorylation)	NA	NA	NA	putative leucine-rich repeat receptor-like protein kinase [Cinnamomum micranthum f. kanehirae]	69.7084	43.3378	41.6942	1.03168	0.830744	0.895169	56.1142	5.81029	8.26423e-67	2.82751e-64	up	yes
MSTRG.3999	CKAN_00641100	rna-gnl|WGS:QPKB|mrna.CKAN_00641100	GO:0000226(microtubule cytoskeleton organization);GO:0003924(GTPase activity);GO:0005200(structural constituent of cytoskeleton);GO:0005515(protein binding);GO:0005525(GTP binding);GO:0005618(cell wall);GO:0005730(nucleolus);GO:0005737(cytoplasm);GO:0005773(vacuole);GO:0005829(cytosol);GO:0005874(microtubule);GO:0005886(plasma membrane);GO:0007017(microtubule-based process);GO:0009506(plasmodesma…	04145(Phagosome)	K07374	NA	tubulin alpha chain [Cinnamomum micranthum f. kanehirae]	214.466	139.756	83.5922	0.384126	0.665549	0.498298	282.83	8.14379	2.41308e-66	8.11614e-64	up	yes
MSTRG.5781	CKAN_00931300	rna-gnl|WGS:QPKB|mrna.CKAN_00931300	GO:0005576(extracellular region);GO:0005783(endoplasmic reticulum);GO:0006869(lipid transport);GO:0008289(lipid binding);GO:0009506(plasmodesma)	NA	NA	NA	proline-rich protein DC2.15-like protein isoform X2 [Cinnamomum micranthum f. kanehirae]	418.769	800.273	796.743	6.79451	5.86915	5.88591	108.67	6.76381	3.40919e-66	1.12753e-63	up	yes
MSTRG.7482	CKAN_01194700	MSTRG.7482.1;rna-gnl|WGS:QPKB|mrna.CKAN_01194700	GO:0003979(UDP-glucose 6-dehydrogenase activity);GO:0005634(nucleus);GO:0005829(cytosol);GO:0005975(carbohydrate metabolic process);GO:0006024(glycosaminoglycan biosynthetic process);GO:0006065(UDP-glucuronate biosynthetic process)	00040(Pentose and glucuronate interconversions);00053(Ascorbate and aldarate metabolism);00520(Amino sugar and nucleotide sugar metabolism)	K00012	EC:1.1.1.22	UDP-glucose dehydrogenase [Cinnamomum micranthum f. kanehirae]	18.376	28.3181	29.5304	0	0	0	inf	inf	2.60079e-64	8.46066e-62	up	yes
MSTRG.15431	CKAN_02493700	rna-gnl|WGS:QPKB|mrna.CKAN_02493700	GO:0005886(plasma membrane);GO:0009834(plant-type secondary cell wall biogenesis);GO:0031225(anchored component of membrane)	NA	NA	NA	fasciclin-like arabinogalactan protein 12 [Cinnamomum micranthum f. kanehirae]	92.1924	52.9632	37.9633	0.052543	0.235286	0.174331	396.224	8.63017	1.18422e-63	3.79027e-61	up	yes
MSTRG.9902	CKAN_01596000	rna-gnl|WGS:QPKB|mrna.CKAN_01596000;MSTRG.9902.1	GO:0003993(acid phosphatase activity);GO:0005576(extracellular region);GO:0005886(plasma membrane);GO:0009395(phospholipid catabolic process);GO:0016788(hydrolase activity, acting on ester bonds)	00562(Inositol phosphate metabolism);00564(Glycerophospholipid metabolism);00565(Ether lipid metabolism)	K01114	EC:3.1.4.3	non-specific phospholipase C6 [Cinnamomum micranthum f. kanehirae]	104.637	204.154	249.142	1.07069	1.43485	1.53608	138.047	7.10901	1.35414e-63	4.26531e-61	up	yes
MSTRG.4517	CKAN_00724500	rna-gnl|WGS:QPKB|mrna.CKAN_00724500;MSTRG.4517.1	GO:0000139(Golgi membrane);GO:0005576(extracellular region);GO:0005794(Golgi apparatus);GO:0008168(methyltransferase activity);GO:0016021(integral component of membrane);GO:0030775(glucuronoxylan 4-O-methyltransferase activity);GO:0032259(methylation);GO:0045491(xylan metabolic process);GO:0045492(xylan biosynthetic process)	NA	NA	NA	glucuronoxylan 4-O-methyltransferase 1 [Cinnamomum micranthum f. kanehirae]	45.853	27.4222	17.2161	0.173323	0.209979	0.241818	144.758	7.1775	5.47492e-63	1.69757e-60	up	yes
MSTRG.12786		MSTRG.12786.1	NA	NA	NA	NA		0.432809	1.24467	0.607194	134.369	130.783	146.677	0.00554763	-7.49391	6.01521e-63	1.8153e-60	down	yes
MSTRG.15281	CKAN_02474300	rna-gnl|WGS:QPKB|mrna.CKAN_02474300	GO:0005507(copper ion binding);GO:0009809(lignin biosynthetic process);GO:0016722(oxidoreductase activity, oxidizing metal ions)	NA	NA	NA	laccase-17 [Cinnamomum micranthum f. kanehirae]	26.5855	35.3004	46.0672	0	0	0	inf	inf	6.03759e-63	1.8153e-60	up	yes
MSTRG.1676	CKAN_00265900	MSTRG.1676.1	NA	NA	NA	NA		17.1537	13.9848	13.5231	0.0720931	0.0997572	0	259.886	8.02174	1.81545e-62	5.37698e-60	up	yes
MSTRG.11983	CKAN_01930800	rna-gnl|WGS:QPKB|mrna.CKAN_01930800	GO:0005768(endosome);GO:0005774(vacuolar membrane);GO:0005802(trans-Golgi network);GO:0008757(S-adenosylmethionine-dependent methyltransferase activity);GO:0032259(methylation)	NA	NA	NA	putative S-adenosyl-L-methionine-dependent methyltransferase [Cinnamomum micranthum f. kanehirae]	249.433	195.481	182.824	5.53627	6.4571	6.07007	34.7518	5.11902	9.04652e-62	2.63999e-59	up	yes
MSTRG.4975	CKAN_00799200	rna-gnl|WGS:QPKB|mrna.CKAN_00799200	GO:0004497(monooxygenase activity);GO:0005506(iron ion binding);GO:0005576(extracellular region);GO:0016021(integral component of membrane);GO:0016705(oxidoreductase activity, acting on paired donors, with incorporation or reduction of molecular oxygen);GO:0019825(oxygen binding);GO:0020037(heme binding);GO:0055114(oxidation-reduction process)	00073(Cutin, suberine and wax biosynthesis)	K15405	NA	alkane hydroxylase MAH1-like protein [Cinnamomum micranthum f. kanehirae]	7.81933	22.1421	21.813	0.0141734	0.015641	0	1736.56	10.762	9.74077e-62	2.80139e-59	up	yes
MSTRG.9747	CKAN_01571800	MSTRG.9747.1;MSTRG.9747.3;MSTRG.9747.4;MSTRG.9747.5;MSTRG.9747.2;rna-gnl|WGS:QPKB|mrna.CKAN_01571800	NA	NA	NA	NA	hypothetical protein CKAN_01571800 [Cinnamomum micranthum f. kanehirae]	132.885	253.748	71.6104	0.170679	0.154581	0.422007	613.225	9.26027	1.6245e-61	4.60523e-59	up	yes
MSTRG.8088		MSTRG.8088.1	NA	NA	NA	NA		15.1433	8.61407	9.11637	0.0261628	0.0367082	0.036671	330.25	8.36742	3.76458e-61	1.05217e-58	up	yes
MSTRG.8035	CKAN_01288400	MSTRG.8035.1;rna-gnl|WGS:QPKB|mrna.CKAN_01288400	GO:0046658(anchored component of plasma membrane)	NA	NA	NA	blue copper-like protein [Cinnamomum micranthum f. kanehirae]	1306.24	760.174	713.199	11.0141	12.6216	11.3966	79.3445	6.31006	3.94532e-61	1.08737e-58	up	yes
MSTRG.10020	CKAN_01611500	rna-gnl|WGS:QPKB|mrna.CKAN_01611500;MSTRG.10020.1	GO:0005576(extracellular region);GO:0007267(cell-cell signaling);GO:0010375(stomatal complex patterning);GO:0019901(protein kinase binding);GO:0048046(apoplast);GO:2000038(regulation of stomatal complex development);GO:2000123(positive regulation of stomatal complex development)	NA	NA	NA	EPIDERMAL PATTERNING FACTOR-like protein 9 isoform X1 [Cinnamomum micranthum f. kanehirae]	55.9872	131.839	129.986	0.666829	0.325786	0.669105	191.255	7.57935	8.75399e-61	2.37965e-58	up	yes
MSTRG.13293	CKAN_02156700	rna-gnl|WGS:QPKB|mrna.CKAN_02156700	GO:0004601(peroxidase activity);GO:0009505(plant-type cell wall);GO:0009664(plant-type cell wall organization)	00940(Phenylpropanoid biosynthesis)	K00430	EC:1.11.1.7	Plant peroxidase [Cinnamomum micranthum f. kanehirae]	145.627	275.978	315.518	0.162461	0.794815	0.366673	556.761	9.12091	6.32144e-60	1.69517e-57	up	yes
MSTRG.4336	CKAN_00693400	rna-gnl|WGS:QPKB|mrna.CKAN_00693400	GO:0003677(DNA binding);GO:0003700(DNA binding transcription factor activity);GO:0005634(nucleus);GO:0006351(transcription, DNA-templated);GO:0006355(regulation of transcription, DNA-templated);GO:0009744(response to sucrose);GO:0009965(leaf morphogenesis);GO:0043565(sequence-specific DNA binding);GO:0048826(cotyledon morphogenesis);GO:0080022(primary root development)	NA	NA	NA	homodomain-containing protein [Cinnamomum micranthum f. kanehirae]	28.6266	37.2583	46.9774	0	0.193321	0.0482368	467.228	8.86798	8.91755e-60	2.35946e-57	up	yes
MSTRG.26	CKAN_00004400	rna-gnl|WGS:QPKB|mrna.CKAN_00004400	GO:0005886(plasma membrane);GO:0016020(membrane);GO:0031225(anchored component of membrane);GO:0046658(anchored component of plasma membrane)	NA	NA	NA	fasciclin-like arabinogalactan protein 7 [Cinnamomum micranthum f. kanehirae]	10.9655	8.67827	6.57092	0.0895441	0.0939082	0.0331018	121.054	6.9195	1.8995e-59	4.95968e-57	up	yes
MSTRG.16894		MSTRG.16894.1;MSTRG.16894.2	NA	NA	NA	NA		45.6042	149.665	112.348	0	0	0.1856	1657.43	10.6947	4.3868e-59	1.13054e-56	up	yes
MSTRG.11764	CKAN_01897400	rna-gnl|WGS:QPKB|mrna.CKAN_01897400	GO:0004601(peroxidase activity);GO:0009505(plant-type cell wall);GO:0009664(plant-type cell wall organization)	00940(Phenylpropanoid biosynthesis)	K00430	EC:1.11.1.7	peroxidase N1-like protein [Cinnamomum micranthum f. kanehirae]	16.0876	10.5414	18.9191	0.0773279	0	0.0724338	304.138	8.24858	1.65075e-58	4.19969e-56	up	yes
MSTRG.16048	CKAN_02583900	rna-gnl|WGS:QPKB|mrna.CKAN_02583900	GO:0030599(pectinesterase activity);GO:0046910(pectinesterase inhibitor activity);GO:0071944(cell periphery)	00040(Pentose and glucuronate interconversions)	K01051	EC:3.1.1.11	putative pectinesterase/pectinesterase inhibitor 61 [Cinnamomum micranthum f. kanehirae]	34.6159	76.7893	83.1703	0.967204	0.75987	0.676437	80.9547	6.33904	1.69004e-57	4.24521e-55	up	yes
MSTRG.11573	CKAN_01866500	rna-gnl|WGS:QPKB|mrna.CKAN_01866500	GO:0010638(positive regulation of organelle organization);GO:0045893(positive regulation of transcription, DNA-templated)	04075(Plant hormone signal transduction)	K14491	NA	putative transcription factor GLK1 [Cinnamomum micranthum f. kanehirae]	45.5035	73.8403	84.4259	1.90967	1.68758	1.06718	43.6859	5.4491	3.32541e-57	8.24869e-55	up	yes
MSTRG.13197		MSTRG.13197.1	NA	NA	NA	NA		0	0	0	7.48572	5.87379	6.24734	-inf	-inf	4.32239e-57	1.05893e-54	down	yes
MSTRG.10549		MSTRG.10549.1	NA	NA	NA	NA		21.8215	13.0802	14.5487	0	0	0	inf	inf	6.6074e-57	1.59899e-54	up	yes
gene-CKAN_02566900	CKAN_02566900	rna-gnl|WGS:QPKB|mrna.CKAN_02566900	GO:0004674(protein serine/threonine kinase activity);GO:0005886(plasma membrane)	NA	NA	NA	Protein kinase domain-containing protein [Cinnamomum micranthum f. kanehirae]	0.033677	0.0552652	0	6.56087	5.26923	6.19728	0.00493373	-7.66311	7.14204e-57	1.70755e-54	down	yes
MSTRG.4189	CKAN_00670500;CKAN_00670600	MSTRG.4189.1;rna-gnl|WGS:QPKB|mrna.CKAN_00670500;MSTRG.4189.3;rna-gnl|WGS:QPKB|mrna.CKAN_00670600	GO:0005886(plasma membrane);GO:0009506(plasmodesma);GO:0016301(kinase activity);GO:0004672(protein kinase activity);GO:0005524(ATP binding);GO:0006468(protein phosphorylation);GO:0016021(integral component of membrane);GO:0016310(phosphorylation)	NA	NA	NA	putative LRR receptor-like serine/threonine-protein kinase [Cinnamomum micranthum f. kanehirae]	0.532097	0.697569	0	64.0238	89.6041	80.9486	0.00524206	-7.57565	8.25535e-57	1.95023e-54	down	yes
MSTRG.11425	CKAN_01846900	rna-gnl|WGS:QPKB|mrna.CKAN_01846900	GO:0005515(protein binding);GO:0005634(nucleus);GO:0008017(microtubule binding);GO:0043622(cortical microtubule organization);GO:0051511(negative regulation of unidimensional cell growth)	NA	NA	NA	protein WVD2-like protein 3 [Cinnamomum micranthum f. kanehirae]	39.6652	37.855	30.4135	0.79843	1.53649	1.32696	29.475	4.88142	9.35874e-57	2.18488e-54	up	yes
MSTRG.8887	CKAN_01437200	rna-gnl|WGS:QPKB|mrna.CKAN_01437200	GO:0000038(very long-chain fatty acid metabolic process);GO:0005783(endoplasmic reticulum);GO:0006633(fatty acid biosynthetic process);GO:0009409(response to cold);GO:0009416(response to light stimulus);GO:0009922(fatty acid elongase activity);GO:0016020(membrane);GO:0016021(integral component of membrane);GO:0042335(cuticle development);GO:0048868(pollen tube development);GO:0102336(3-oxo-arachi…	00062(Fatty acid elongation)	K15397	EC:2.3.1.199	3-ketoacyl-CoA synthase 6-like protein [Cinnamomum micranthum f. kanehirae]	10.6614	52.0079	54.6104	0	0	0	inf	inf	9.70141e-57	2.23854e-54	up	yes
MSTRG.8886	CKAN_01437000	rna-gnl|WGS:QPKB|mrna.CKAN_01437000	GO:0000038(very long-chain fatty acid metabolic process);GO:0005783(endoplasmic reticulum);GO:0005789(endoplasmic reticulum membrane);GO:0006633(fatty acid biosynthetic process);GO:0009409(response to cold);GO:0009416(response to light stimulus);GO:0009826(unidimensional cell growth);GO:0010025(wax biosynthetic process);GO:0016021(integral component of membrane);GO:0042335(cuticle development);GO…	00062(Fatty acid elongation)	K15397	EC:2.3.1.199	3-ketoacyl-CoA synthase 6 [Cinnamomum micranthum f. kanehirae]	52.3877	122.65	128.491	0.965969	0.894502	0.93104	108.733	6.76464	1.76838e-56	4.03352e-54	up	yes
MSTRG.15924	CKAN_02564800;CKAN_02565100;CKAN_02565200	MSTRG.15924.1;MSTRG.15924.5;MSTRG.15924.2;rna-gnl|WGS:QPKB|mrna.CKAN_02565200;rna-gnl|WGS:QPKB|mrna.CKAN_02565100	GO:0004674(protein serine/threonine kinase activity);GO:0005886(plasma membrane)	NA	NA	NA	hypothetical protein CKAN_02565200 [Cinnamomum micranthum f. kanehirae];putative leucine-rich repeat receptor-like serine/threonine-protein kinase [Cinnamomum micranthum f. kanehirae]	8.6902	10.9966	11.3624	266.286	238.234	289.635	0.0390971	-4.67679	2.03972e-56	4.59958e-54	down	yes
MSTRG.16757	CKAN_02705700	MSTRG.16757.1;rna-gnl|WGS:QPKB|mrna.CKAN_02705700	GO:0005783(endoplasmic reticulum);GO:0010025(wax biosynthetic process);GO:0010143(cutin biosynthetic process);GO:0043668(exine);GO:0048653(anther development)	00073(Cutin, suberine and wax biosynthesis)	K15404	EC:4.1.99.5	protein ECERIFERUM 1-like protein isoform X1 [Cinnamomum micranthum f. kanehirae]	44.0791	128.773	159.587	0.186531	0.255996	0.124014	586.787	9.19669	2.51052e-56	5.59761e-54	up	yes
MSTRG.250	CKAN_00038800	rna-gnl|WGS:QPKB|mrna.CKAN_00038800	GO:0003924(GTPase activity);GO:0005200(structural constituent of cytoskeleton);GO:0005515(protein binding);GO:0005525(GTP binding);GO:0005737(cytoplasm);GO:0005794(Golgi apparatus);GO:0005874(microtubule);GO:0007017(microtubule-based process);GO:0009651(response to salt stress);GO:0016020(membrane);GO:0045298(tubulin complex)	04145(Phagosome)	K07375	NA	Tubulin beta-1 chain [Cinnamomum micranthum f. kanehirae]	35.1842	52.3079	32.8008	1.35521	1.76028	1.47165	26.2239	4.71281	2.6029e-56	5.7391e-54	up	yes
MSTRG.13879	CKAN_02252900	rna-gnl|WGS:QPKB|mrna.CKAN_02252900	GO:0005576(extracellular region);GO:0016020(membrane);GO:0016021(integral component of membrane);GO:0046872(metal ion binding);GO:0055114(oxidation-reduction process)	NA	NA	NA	cytochrome b561 and DOMON domain-containing protein [Cinnamomum micranthum f. kanehirae]	87.171	55.7033	41.3786	0.596656	0.565777	0.321435	124.171	6.95618	1.18841e-55	2.59153e-53	up	yes
MSTRG.1069	CKAN_00165300	MSTRG.1069.1	NA	NA	NA	NA		54.0497	85.3541	83.1302	1.33983	2.2004	1.79301	41.7259	5.38287	1.26815e-55	2.73535e-53	up	yes
MSTRG.13340	CKAN_02165300	rna-gnl|WGS:QPKB|mrna.CKAN_02165300	GO:0003849(3-deoxy-7-phosphoheptulonate synthase activity);GO:0009073(aromatic amino acid family biosynthetic process);GO:0009423(chorismate biosynthetic process);GO:0009507(chloroplast);GO:0009536(plastid);GO:0016020(membrane)	00400(Phenylalanine, tyrosine and tryptophan biosynthesis)	K01626	EC:2.5.1.54	phospho-2-dehydro-3-deoxyheptonate aldolase 1, chloroplastic-like protein [Cinnamomum micranthum f. kanehirae]	17.5634	33.1065	29.1584	0.322785	0.380053	0.66193	58.4922	5.87017	2.37506e-55	5.06782e-53	up	yes
MSTRG.8511		MSTRG.8511.1	NA	NA	NA	NA		6.29142	4.56724	3.4848	0	0	0.0151651	945.822	9.88542	6.48771e-55	1.3696e-52	up	yes
MSTRG.8329	CKAN_01337500	rna-gnl|WGS:QPKB|mrna.CKAN_01337500	GO:0005515(protein binding);GO:0043621(protein self-association)	04626(Plant-pathogen interaction)	K13473	NA	lysM domain-containing protein [Cinnamomum micranthum f. kanehirae]	86.9132	229.006	225.347	1.36019	0.746359	1.41742	153.596	7.263	3.3586e-54	7.01559e-52	up	yes
MSTRG.10681	CKAN_01724200	MSTRG.10681.2	NA	NA	NA	NA		90.8655	43.0086	44.2493	0	0	0	inf	inf	4.13397e-53	8.54526e-51	up	yes
MSTRG.16630		MSTRG.16630.1	NA	NA	NA	NA		99.2344	99.3727	93.7033	3.63405	6.27735	4.41764	20.3999	4.35049	4.82279e-53	9.86634e-51	up	yes
MSTRG.15474	CKAN_02499200	rna-gnl|WGS:QPKB|mrna.CKAN_02499200	GO:0004497(monooxygenase activity);GO:0055114(oxidation-reduction process)	NA	NA	NA	flavin-containing monooxygenase FMO GS-OX-like protein 9 [Cinnamomum micranthum f. kanehirae]	16.3366	21.1851	22.7383	0.534819	0.432441	0.877481	32.6658	5.02971	6.16194e-53	1.24414e-50	up	yes
MSTRG.274	CKAN_00042200	rna-gnl|WGS:QPKB|mrna.CKAN_00042200	GO:0005886(plasma membrane);GO:0005887(integral component of plasma membrane);GO:0006810(transport);GO:0006833(water transport);GO:0009414(response to water deprivation);GO:0015250(water channel activity);GO:0015267(channel activity);GO:0016020(membrane);GO:0016021(integral component of membrane);GO:0034220(ion transmembrane transport);GO:0055085(transmembrane transport)	NA	NA	NA	aquaporin PIP1-3 [Cinnamomum micranthum f. kanehirae]	202.032	224.917	182.771	8.81271	10.2335	6.89404	23.5047	4.55488	6.20691e-53	1.24414e-50	up	yes
MSTRG.11391	CKAN_01841300	MSTRG.11391.1;MSTRG.11391.3;rna-gnl|WGS:QPKB|mrna.CKAN_01841300	GO:0005515(protein binding);GO:0005634(nucleus);GO:0005739(mitochondrion);GO:0005829(cytosol);GO:0051087(chaperone binding);GO:0071629(cytoplasm protein quality control by the ubiquitin-proteasome system)	04141(Protein processing in endoplasmic reticulum)	K09555	NA	BAG family molecular chaperone regulator 1 [Cinnamomum micranthum f. kanehirae]	42.9341	64.5074	64.1052	2.81417	2.31752	2.00531	24.0363	4.58714	2.38518e-52	4.73314e-50	up	yes
MSTRG.16244	CKAN_02616500	MSTRG.16244.1;rna-gnl|WGS:QPKB|mrna.CKAN_02616500	GO:0005516(calmodulin binding);GO:0005634(nucleus);GO:0005886(plasma membrane)	NA	NA	NA	IQ motif [Cinnamomum micranthum f. kanehirae]	6.75822	7.02949	7.29707	0	0	0.0510801	412.779	8.68923	5.76697e-52	1.13307e-49	up	yes
MSTRG.14019		MSTRG.14019.1	NA	NA	NA	NA		36.4937	46.8111	48.4265	2.79159	3.56347	2.77705	14.4251	3.85051	8.33245e-52	1.62107e-49	up	yes
MSTRG.16044	CKAN_02583600	rna-gnl|WGS:QPKB|mrna.CKAN_02583600	GO:0030599(pectinesterase activity);GO:0046910(pectinesterase inhibitor activity);GO:0071944(cell periphery)	00040(Pentose and glucuronate interconversions)	K01051	EC:3.1.1.11	putative pectinesterase/pectinesterase inhibitor 61 [Cinnamomum micranthum f. kanehirae]	44.1398	89.5393	124.967	1.15205	1.18678	1.32878	70.5217	6.13999	1.05216e-51	2.02709e-49	up	yes
MSTRG.8557		MSTRG.8557.1	NA	NA	NA	NA		0.0936375	0	0	44.6818	29.6004	42.1674	0.000804104	-10.2803	1.33468e-51	2.54668e-49	down	yes
MSTRG.1445	CKAN_00226500;CKAN_00226600	MSTRG.1445.2;MSTRG.1445.5;MSTRG.1445.7;rna-gnl|WGS:QPKB|mrna.CKAN_00226600;MSTRG.1445.3;rna-gnl|WGS:QPKB|mrna.CKAN_00226500;MSTRG.1445.4	GO:0016020(membrane);GO:0016709(oxidoreductase activity, acting on paired donors, with incorporation or reduction of molecular oxygen, NAD(P)H as one donor, and incorporation of one atom of oxygen);GO:0044550(secondary metabolite biosynthetic process);GO:0044550(secondary metabolite biosynthetic process)	NA	NA	NA	LOW QUALITY PROTEIN: Cytochrome P450 [Cinnamomum micranthum f. kanehirae];Cytochrome P450 [Cinnamomum micranthum f. kanehirae]	4.48564	3.85466	3.29566	55.629	56.8722	51.971	0.0707472	-3.82118	5.82313e-51	1.10052e-48	down	yes
MSTRG.15801		MSTRG.15801.1	NA	NA	NA	NA		0	0	0	8.3238	6.54535	7.24564	-inf	-inf	1.30397e-50	2.44113e-48	down	yes
MSTRG.11608	CKAN_01872400	MSTRG.11608.2;rna-gnl|WGS:QPKB|mrna.CKAN_01872400	GO:0005576(extracellular region);GO:0005618(cell wall);GO:0009505(plant-type cell wall);GO:0016021(integral component of membrane);GO:0016787(hydrolase activity);GO:0052689(carboxylic ester hydrolase activity);GO:0052793(pectin acetylesterase activity);GO:0071555(cell wall organization)	NA	NA	NA	pectin acetylesterase 8-like protein [Cinnamomum micranthum f. kanehirae]	371.397	358.542	415.826	13.3571	15.9736	17.393	24.5221	4.61601	1.42926e-50	2.65067e-48	up	yes
MSTRG.11331	CKAN_01832500	rna-gnl|WGS:QPKB|mrna.CKAN_01832500	GO:0004857(enzyme inhibitor activity)	00040(Pentose and glucuronate interconversions)	K01051	EC:3.1.1.11	hypothetical protein CKAN_01832500 [Cinnamomum micranthum f. kanehirae]	22.295	67.5079	102.921	0.134049	0.0869505	0.107939	585.898	9.19451	1.50948e-50	2.77353e-48	up	yes
MSTRG.3887	CKAN_00623300	rna-gnl|WGS:QPKB|mrna.CKAN_00623300	GO:0046658(anchored component of plasma membrane)	NA	NA	NA	mavicyanin [Cinnamomum micranthum f. kanehirae]	5.20963	5.30161	5.13831	0	0	0	inf	inf	3.58075e-50	6.51894e-48	up	yes
MSTRG.6061	CKAN_00978200;CKAN_00978500	MSTRG.6061.1;rna-gnl|WGS:QPKB|mrna.CKAN_00978200;rna-gnl|WGS:QPKB|mrna.CKAN_00978500;MSTRG.6061.3	GO:0004190(aspartic-type endopeptidase activity);GO:0005576(extracellular region);GO:0006508(proteolysis);GO:0010310(regulation of hydrogen peroxide metabolic process);GO:0010337(regulation of salicylic acid metabolic process);GO:0030163(protein catabolic process);GO:0042742(defense response to bacterium);GO:0048046(apoplast);GO:0030163(protein catabolic process)	NA	NA	NA	LOW QUALITY PROTEIN: aspartic proteinase CDR1-like protein [Cinnamomum micranthum f. kanehirae];Aspartic proteinase CDR1 [Cinnamomum micranthum f. kanehirae]	61.997	69.592	86.4419	2.54901	4.00411	3.03836	22.7317	4.50664	5.04138e-50	9.09465e-48	up	yes
MSTRG.7657	CKAN_01221700	rna-gnl|WGS:QPKB|mrna.CKAN_01221700	GO:0004672(protein kinase activity);GO:0004674(protein serine/threonine kinase activity);GO:0005524(ATP binding);GO:0005886(plasma membrane);GO:0006468(protein phosphorylation);GO:0007169(transmembrane receptor protein tyrosine kinase signaling pathway);GO:0009834(plant-type secondary cell wall biogenesis);GO:0016021(integral component of membrane);GO:0016301(kinase activity)	NA	NA	NA	leucine-rich repeat receptor-like protein kinase PXC1 [Cinnamomum micranthum f. kanehirae]	5.34318	7.94529	7.84302	0.0886697	0.136045	0.122225	60.9082	5.92856	6.65216e-50	1.18924e-47	up	yes
MSTRG.729	CKAN_00110000	rna-gnl|WGS:QPKB|mrna.CKAN_00110000	GO:0005774(vacuolar membrane);GO:0005886(plasma membrane);GO:0009832(plant-type cell wall biogenesis);GO:0009834(plant-type secondary cell wall biogenesis);GO:0010215(cellulose microfibril organization);GO:0016049(cell growth);GO:0031225(anchored component of membrane)	NA	NA	NA	COBRA-like protein 4 [Cinnamomum micranthum f. kanehirae]	134.753	63.9177	43.1058	0.443165	0.641467	0.352923	168.186	7.39391	9.82593e-50	1.74094e-47	up	yes
MSTRG.15674	CKAN_02529400	rna-gnl|WGS:QPKB|mrna.CKAN_02529400	GO:0005576(extracellular region);GO:0006869(lipid transport);GO:0008289(lipid binding);GO:0009506(plasmodesma)	NA	NA	NA	Bifunctional inhibitor/plant lipid transfer protein/seed storage helical domain-containing protein [Cinnamomum micranthum f. kanehirae]	3.83392	4.24729	3.73875	0	0	0	inf	inf	1.05658e-49	1.85546e-47	up	yes
MSTRG.15277	CKAN_02473900	rna-gnl|WGS:QPKB|mrna.CKAN_02473900	GO:0005507(copper ion binding);GO:0009809(lignin biosynthetic process);GO:0016722(oxidoreductase activity, oxidizing metal ions)	NA	NA	NA	laccase-17 [Cinnamomum micranthum f. kanehirae]	6.42636	8.52854	12.8504	0	0	0	inf	inf	2.95109e-49	5.13697e-47	up	yes
MSTRG.3997		MSTRG.3997.1	NA	NA	NA	NA		4.21622	2.91628	4.20532	0	0	0	inf	inf	3.4765e-49	5.99894e-47	up	yes
MSTRG.1175		MSTRG.1175.1	NA	NA	NA	NA		9.71953	6.78035	10.9738	0.12022	0.0814408	0.196499	69.0018	6.10856	4.38565e-49	7.50249e-47	up	yes
MSTRG.13696	CKAN_02223000	rna-gnl|WGS:QPKB|mrna.CKAN_02223000	GO:0003674(molecular_function);GO:0005768(endosome);GO:0005794(Golgi apparatus);GO:0005802(trans-Golgi network);GO:0008150(biological_process);GO:0016021(integral component of membrane)	NA	NA	NA	DNA ligase 1-like protein [Cinnamomum micranthum f. kanehirae]	24.5861	36.1913	57.5985	0.160245	0.310847	0.508662	120.822	6.91674	4.90212e-49	8.31432e-47	up	yes
MSTRG.12999	CKAN_02105800	MSTRG.12999.1;rna-gnl|WGS:QPKB|mrna.CKAN_02105800	GO:0003674(molecular_function);GO:0008150(biological_process)	NA	NA	NA	early endosome antigen 1 [Cinnamomum micranthum f. kanehirae]	13.0042	11.953	11.5282	0.618121	0.438854	0.316876	26.557	4.73102	9.93685e-49	1.67108e-46	up	yes
MSTRG.6593		MSTRG.6593.1	NA	NA	NA	NA		3.20146	1.6613	3.34368	194.587	154.705	94.3184	0.0184992	-5.7564	1.16603e-48	1.94443e-46	down	yes
MSTRG.13359	CKAN_02167600	MSTRG.13359.1	NA	NA	NA	NA		34.5361	21.1874	13.8453	0.0575958	0.240899	0.098221	175.362	7.45419	7.38287e-48	1.22088e-45	up	yes
MSTRG.5222	CKAN_00840100	rna-gnl|WGS:QPKB|mrna.CKAN_00840100	NA	04075(Plant hormone signal transduction)	K14493	EC:3.-.-.-	Alpha/beta hydrolase fold-3 [Cinnamomum micranthum f. kanehirae]	57.466	63.5896	66.2788	3.48289	4.95852	3.03112	16.3289	4.02936	9.31269e-48	1.52728e-45	up	yes
MSTRG.5115	CKAN_00822700	MSTRG.5115.1;rna-gnl|WGS:QPKB|mrna.CKAN_00822700	GO:0004028(3-chloroallyl aldehyde dehydrogenase activity);GO:0004029(aldehyde dehydrogenase (NAD) activity)	00010(Glycolysis / Gluconeogenesis);00053(Ascorbate and aldarate metabolism);00620(Pyruvate metabolism);00071(Fatty acid degradation);00561(Glycerolipid metabolism);00280(Valine, leucine and isoleucine degradation);00310(Lysine degradation);00330(Arginine and proline metabolism);00340(Histidine metabolism);00380(Tryptophan metabolism);00410(beta-Alanine metabolism);00903(Limonene and pinene degra…	K00128	EC:1.2.1.3	aldehyde dehydrogenase family 3 member F1 [Cinnamomum micranthum f. kanehirae]	2.84206	5.57682	4.64148	0	0	0	inf	inf	1.07004e-47	1.74049e-45	up	yes
MSTRG.2356	CKAN_00370100	MSTRG.2356.2;rna-gnl|WGS:QPKB|mrna.CKAN_00370100	GO:0003677(DNA binding);GO:0005516(calmodulin binding);GO:0005634(nucleus);GO:0006351(transcription, DNA-templated);GO:0006355(regulation of transcription, DNA-templated);GO:0006950(response to stress)	NA	NA	NA	calmodulin-binding protein 60 B-like protein [Cinnamomum micranthum f. kanehirae]	0	0	0	3.90585	4.64718	4.41489	-inf	-inf	1.31593e-47	2.12304e-45	down	yes
MSTRG.4990	CKAN_00801600	MSTRG.4990.2;rna-gnl|WGS:QPKB|mrna.CKAN_00801600;MSTRG.4990.1	GO:0010037(response to carbon dioxide)	00500(Starch and sucrose metabolism)	K00695	EC:2.4.1.13	Sucrose synthase [Cinnamomum micranthum f. kanehirae]	108.524	118.769	133.091	2.66274	5.05482	4.52733	29.4313	4.87928	1.48358e-47	2.37421e-45	up	yes
MSTRG.2126	CKAN_00334200	rna-gnl|WGS:QPKB|mrna.CKAN_00334200;MSTRG.2126.3;MSTRG.2126.1	GO:0003674(molecular_function);GO:0005886(plasma membrane);GO:0008150(biological_process);GO:0016021(integral component of membrane)	NA	NA	NA	cell number regulator 2-like protein [Cinnamomum micranthum f. kanehirae]	0.46985	1.07587	0.630858	34.8265	35.0225	34.8683	0.0207852	-5.5883	2.72707e-47	4.321e-45	down	yes
MSTRG.11536	CKAN_01861700	rna-gnl|WGS:QPKB|mrna.CKAN_01861700	GO:0000139(Golgi membrane);GO:0005515(protein binding);GO:0005794(Golgi apparatus);GO:0006486(protein glycosylation);GO:0008378(galactosyltransferase activity);GO:0009793(embryo development ending in seed dormancy);GO:0016021(integral component of membrane);GO:0016757(transferase activity, transferring glycosyl groups);GO:0016758(transferase activity, transferring hexosyl groups)	NA	NA	NA	PREDICTED: beta-1,6-galactosyltransferase GALT31A isoform X1 [Vitis vinifera]	4.77984	7.79494	8.00471	0	0	0	inf	inf	2.74363e-47	4.321e-45	up	yes
MSTRG.2903	CKAN_00457800	rna-gnl|WGS:QPKB|mrna.CKAN_00457800	GO:0003677(DNA binding);GO:0003700(DNA binding transcription factor activity);GO:0005634(nucleus);GO:0006351(transcription, DNA-templated);GO:0006355(regulation of transcription, DNA-templated);GO:0009744(response to sucrose);GO:0009965(leaf morphogenesis);GO:0043565(sequence-specific DNA binding);GO:0048826(cotyledon morphogenesis);GO:0080022(primary root development)	NA	NA	NA	homeobox-leucine zipper protein ATHB-13-like protein [Cinnamomum micranthum f. kanehirae]	12.9167	20.2716	22.7312	0	0	0	inf	inf	3.4407e-47	5.37616e-45	up	yes
MSTRG.4462	CKAN_00713800	rna-gnl|WGS:QPKB|mrna.CKAN_00713800	GO:0003674(molecular_function);GO:0005794(Golgi apparatus);GO:0005886(plasma membrane);GO:0008150(biological_process)	NA	NA	NA	transmembrane protein 87B [Cinnamomum micranthum f. kanehirae]	25.6741	37.5678	35.8254	0.524011	0.432539	1.02218	50.0661	5.64576	3.78507e-47	5.86805e-45	up	yes
MSTRG.9562	CKAN_01544000	rna-gnl|WGS:QPKB|mrna.CKAN_01544000	GO:0005829(cytosol);GO:0008171(O-methyltransferase activity);GO:0008757(S-adenosylmethionine-dependent methyltransferase activity);GO:0019438(aromatic compound biosynthetic process)	00940(Phenylpropanoid biosynthesis)	K13066	EC:2.1.1.68	caffeic acid 3-O-methyltransferase 1 [Cinnamomum micranthum f. kanehirae]	61.0621	41.0121	69.4993	0	0	0	inf	inf	5.35087e-47	8.23121e-45	up	yes
MSTRG.11769	CKAN_01897700	MSTRG.11769.1;rna-gnl|WGS:QPKB|mrna.CKAN_01897700	GO:0009044(xylan 1,4-beta-xylosidase activity);GO:0009505(plant-type cell wall);GO:0031222(arabinan catabolic process);GO:0045493(xylan catabolic process);GO:0046556(alpha-L-arabinofuranosidase activity)	00520(Amino sugar and nucleotide sugar metabolism)	K15920	EC:3.2.1.37	Glycoside hydrolase [Cinnamomum micranthum f. kanehirae]	34.1295	45.906	40.1083	2.75496	3.72598	3.31598	12.2634	3.61629	1.33042e-46	2.03084e-44	up	yes
MSTRG.13880	CKAN_02252800	MSTRG.13880.5;MSTRG.13880.6;rna-gnl|WGS:QPKB|mrna.CKAN_02252800;MSTRG.13880.2;MSTRG.13880.3;MSTRG.13880.1	GO:0003674(molecular_function);GO:0005634(nucleus);GO:0008150(biological_process)	03013(RNA transport);03008(Ribosome biogenesis in eukaryotes)	K03539	EC:3.1.26.5	CCT domain-containing protein [Cinnamomum micranthum f. kanehirae]	26.751	19.6597	15.7575	679.314	512.621	661.021	0.0335509	-4.89751	1.3951e-46	2.1133e-44	down	yes
MSTRG.3300	CKAN_00524800	rna-gnl|WGS:QPKB|mrna.CKAN_00524800;MSTRG.3300.2;MSTRG.3300.1	GO:0003824(catalytic activity);GO:0005829(cytosol);GO:0005886(plasma membrane);GO:0009225(nucleotide-sugar metabolic process);GO:0033320(UDP-D-xylose biosynthetic process);GO:0042732(D-xylose metabolic process);GO:0048040(UDP-glucuronate decarboxylase activity);GO:0070403(NAD+ binding)	00520(Amino sugar and nucleotide sugar metabolism)	K08678	EC:4.1.1.35	UDP-glucuronic acid decarboxylase 6 [Cinnamomum micranthum f. kanehirae]	92.8598	83.8448	70.9118	5.03717	6.35456	6.36547	13.9446	3.80163	1.45784e-46	2.19161e-44	up	yes
MSTRG.9749	CKAN_01572100	MSTRG.9749.1	NA	NA	NA	NA		314.126	430.669	441.971	14.0965	21.8702	14.0876	23.7096	4.5674	2.17242e-46	3.24132e-44	up	yes
MSTRG.1074		MSTRG.1074.1	NA	NA	NA	NA		77.4162	134.473	161.794	4.50381	5.829	4.81707	24.6658	4.62444	1.03268e-45	1.52928e-43	up	yes
MSTRG.24	CKAN_00003700	rna-gnl|WGS:QPKB|mrna.CKAN_00003700	GO:0005886(plasma membrane);GO:0016020(membrane);GO:0031225(anchored component of membrane);GO:0046658(anchored component of plasma membrane)	NA	NA	NA	fasciclin-like arabinogalactan protein 7 [Cinnamomum micranthum f. kanehirae]	6.96481	5.18742	5.80226	0	0.0163685	0	1096.9	10.0992	2.08708e-45	3.06786e-43	up	yes
MSTRG.1272	CKAN_00199700	rna-gnl|WGS:QPKB|mrna.CKAN_00199700	GO:0005524(ATP binding);GO:0005739(mitochondrion);GO:0005783(endoplasmic reticulum);GO:0005886(plasma membrane);GO:0009409(response to cold);GO:0009414(response to water deprivation);GO:0009651(response to salt stress);GO:0009737(response to abscisic acid);GO:0010154(fruit development);GO:0010431(seed maturation);GO:0016021(integral component of membrane);GO:0016887(ATPase activity);GO:0031966(mi…	NA	NA	NA	AAA-ATPase ASD, mitochondrial-like protein [Cinnamomum micranthum f. kanehirae]	20.2165	15.9732	8.54494	495.603	721.853	515.195	0.0258186	-5.27544	4.38012e-45	6.39112e-43	down	yes
gene-CKAN_00756300	CKAN_00756300	rna-gnl|WGS:QPKB|mrna.CKAN_00756300	GO:0005634(nucleus);GO:0006281(DNA repair);GO:0055114(oxidation-reduction process)	NA	NA	NA	Oxoglutarate/iron-dependent dioxygenase [Cinnamomum micranthum f. kanehirae]	0	0.055328	0	11.2922	10.3017	10.1008	0.00174565	-9.16202	6.99381e-45	1.00976e-42	down	yes
MSTRG.6543	CKAN_01048900	MSTRG.6543.1	NA	NA	NA	NA		39.9017	48.7902	73.1987	2.50274	3.05885	2.38889	20.3624	4.34783	7.02213e-45	1.00976e-42	up	yes
MSTRG.8645	CKAN_01393500	MSTRG.8645.1;rna-gnl|WGS:QPKB|mrna.CKAN_01393500	GO:0005215(transporter activity);GO:0005575(cellular_component);GO:0006869(lipid transport);GO:0008289(lipid binding);GO:0050830(defense response to Gram-positive bacterium);GO:0050832(defense response to fungus)	NA	NA	NA	lipid transfer protein [Cinnamomum micranthum f. kanehirae]	15.4097	39.913	43.8335	0.0119271	0	0	8313.51	13.0212	1.56355e-44	2.23216e-42	up	yes
MSTRG.12456	CKAN_02016100	MSTRG.12456.1;rna-gnl|WGS:QPKB|mrna.CKAN_02016100	GO:0005576(extracellular region);GO:0016042(lipid catabolic process);GO:0016788(hydrolase activity, acting on ester bonds);GO:0052689(carboxylic ester hydrolase activity)	04144(Endocytosis)	K10396	NA	GDSL esterase/lipase-like protein [Cinnamomum micranthum f. kanehirae]	12.1035	10.4906	9.20447	0.458776	0.748019	0.560081	17.9971	4.16969	1.94082e-44	2.75098e-42	up	yes
MSTRG.11686	CKAN_01885900	rna-gnl|WGS:QPKB|mrna.CKAN_01885900	GO:0004672(protein kinase activity);GO:0004674(protein serine/threonine kinase activity);GO:0005515(protein binding);GO:0005524(ATP binding);GO:0005886(plasma membrane);GO:0006468(protein phosphorylation);GO:0010067(procambium histogenesis);GO:0010087(phloem or xylem histogenesis);GO:0010089(xylem development);GO:0010223(secondary shoot formation);GO:0016021(integral component of membrane);GO:005…	NA	NA	NA	leucine-rich repeat receptor-like protein kinase TDR isoform X2 [Cinnamomum micranthum f. kanehirae]	73.6086	76.3563	82.8314	3.35848	5.70162	5.58213	15.899	3.99086	3.11156e-44	4.37914e-42	up	yes
MSTRG.14520	CKAN_02355400	rna-gnl|WGS:QPKB|mrna.CKAN_02355400	GO:0009044(xylan 1,4-beta-xylosidase activity);GO:0009505(plant-type cell wall);GO:0031222(arabinan catabolic process);GO:0045493(xylan catabolic process);GO:0046556(alpha-L-arabinofuranosidase activity)	00520(Amino sugar and nucleotide sugar metabolism)	K15920	EC:3.2.1.37	putative beta-D-xylosidase 2 [Cinnamomum micranthum f. kanehirae]	17.6775	34.7189	41.3153	0	0	0.0590674	1586.52	10.6317	6.59873e-44	9.22149e-42	up	yes
MSTRG.3681	CKAN_00592700	rna-gnl|WGS:QPKB|mrna.CKAN_00592700	GO:0003674(molecular_function);GO:0005576(extracellular region);GO:0009505(plant-type cell wall);GO:0009506(plasmodesma);GO:0010015(root morphogenesis);GO:0080167(response to karrikin)	03008(Ribosome biogenesis in eukaryotes);04712(Circadian rhythm - plant)	K03097	EC:2.7.11.1	DUF642 [Cinnamomum micranthum f. kanehirae]	70.7243	43.4431	40.432	0.503509	1.04365	0.286279	84.3222	6.39784	8.17341e-44	1.13422e-41	up	yes
MSTRG.1889	CKAN_00299700	rna-gnl|WGS:QPKB|mrna.CKAN_00299700	GO:0004568(chitinase activity)	00520(Amino sugar and nucleotide sugar metabolism)	K01183	EC:3.2.1.14	class IV chitinase Chia4-Pa1.1 [Cinnamomum micranthum f. kanehirae]	41.8655	63.3393	37.7839	2.37996	3.40033	1.9036	18.6089	4.21792	1.5046e-43	2.07342e-41	up	yes
MSTRG.3077	CKAN_00489900	rna-gnl|WGS:QPKB|mrna.CKAN_00489900	GO:0003987(acetate-CoA ligase activity);GO:0005739(mitochondrion);GO:0005777(peroxisome);GO:0006083(acetate metabolic process);GO:0006097(glyoxylate cycle);GO:0016208(AMP binding);GO:0019605(butyrate metabolic process);GO:0047760(butyrate-CoA ligase activity)	NA	NA	NA	acetate/butyrate--CoA ligase AAE7, peroxisomal-like protein [Cinnamomum micranthum f. kanehirae]	18.4195	26.6855	15.183	265.129	247.28	221.328	0.0821657	-3.60532	2.2571e-43	3.08896e-41	down	yes
MSTRG.13280	CKAN_02154800	rna-gnl|WGS:QPKB|mrna.CKAN_02154800	GO:0004842(ubiquitin-protein transferase activity);GO:0005515(protein binding);GO:0005634(nucleus);GO:0005737(cytoplasm);GO:0006511(ubiquitin-dependent protein catabolic process);GO:0007059(chromosome segregation);GO:0009734(auxin-activated signaling pathway);GO:0009793(embryo development ending in seed dormancy);GO:0009873(ethylene-activated signaling pathway);GO:0016032(viral process);GO:001656…	04141(Protein processing in endoplasmic reticulum);04120(Ubiquitin mediated proteolysis)	K03094	NA	Skp1 domain-containing protein/Skp1_POZ domain-containing protein [Cinnamomum micranthum f. kanehirae]	0	0	0	2.55898	2.84863	2.26221	-inf	-inf	4.52101e-43	6.14485e-41	down	yes
MSTRG.305	CKAN_00047500	MSTRG.305.1;MSTRG.305.2	NA	NA	NA	NA		7.02455	12.2581	13.3276	0.0115469	0.119623	0.0320867	199.749	7.64204	4.7382e-43	6.39624e-41	up	yes
MSTRG.670	CKAN_00101100	MSTRG.670.1;rna-gnl|WGS:QPKB|mrna.CKAN_00101100	GO:0004674(protein serine/threonine kinase activity);GO:0005886(plasma membrane);GO:0007166(cell surface receptor signaling pathway)	NA	NA	NA	wall-associated receptor kinase 2-like protein [Cinnamomum micranthum f. kanehirae]	15.0936	132.938	114.153	0	0	0	inf	inf	7.48685e-43	1.00385e-40	up	yes
MSTRG.8944	CKAN_01444500	rna-gnl|WGS:QPKB|mrna.CKAN_01444500	GO:0009813(flavonoid biosynthetic process);GO:0043231(intracellular membrane-bounded organelle);GO:0052696(flavonoid glucuronidation);GO:0080043(quercetin 3-O-glucosyltransferase activity);GO:0080044(quercetin 7-O-glucosyltransferase activity)	NA	NA	NA	putative UDP-rhamnose:rhamnosyltransferase 1 [Cinnamomum micranthum f. kanehirae]	75.3543	43.7183	44.2339	1587.24	1714.44	1733.71	0.0324318	-4.94645	9.62008e-43	1.28121e-40	down	yes
MSTRG.15055	CKAN_02443300	MSTRG.15055.1;MSTRG.15055.2	NA	NA	NA	NA		2.47902	2.50386	5.00795	0	0	0	inf	inf	1.08819e-42	1.43961e-40	up	yes
MSTRG.8911		MSTRG.8911.1	NA	NA	NA	NA		2.45396	2.83658	3.65301	0	0	0	inf	inf	1.1512e-42	1.51288e-40	up	yes
MSTRG.10385	CKAN_01666800	rna-gnl|WGS:QPKB|mrna.CKAN_01666800	GO:0003677(DNA binding);GO:0003700(DNA binding transcription factor activity);GO:0005634(nucleus);GO:0006351(transcription, DNA-templated);GO:0006355(regulation of transcription, DNA-templated);GO:0046983(protein dimerization activity)	NA	NA	NA	transcription factor bHLH67 isoform X1 [Cinnamomum micranthum f. kanehirae]	45.8455	292.182	266.569	0.300031	0.277848	0.230868	747.572	9.54607	1.34925e-42	1.76148e-40	up	yes
MSTRG.2212		MSTRG.2212.1	NA	NA	NA	NA		28.5304	22.6184	21.5948	0	0	0	inf	inf	1.46959e-42	1.90604e-40	up	yes
MSTRG.13259	CKAN_02150500	rna-gnl|WGS:QPKB|mrna.CKAN_02150500	GO:0003924(GTPase activity);GO:0005198(structural molecule activity);GO:0005200(structural constituent of cytoskeleton);GO:0005525(GTP binding);GO:0005737(cytoplasm);GO:0005773(vacuole);GO:0005874(microtubule);GO:0007017(microtubule-based process);GO:0009416(response to light stimulus);GO:0009826(unidimensional cell growth)	04145(Phagosome)	K07375	NA	Tubulin beta-1 chain [Cinnamomum micranthum f. kanehirae]	75.1443	77.2573	58.3652	3.95268	5.37029	4.32318	15.4451	3.94908	1.69795e-42	2.18792e-40	up	yes
MSTRG.7264	CKAN_01161000	rna-gnl|WGS:QPKB|mrna.CKAN_01161000	GO:0005887(integral component of plasma membrane);GO:0009705(plant-type vacuole membrane);GO:0009992(cellular water homeostasis);GO:0015250(water channel activity);GO:0015254(glycerol channel activity);GO:0034220(ion transmembrane transport);GO:0042807(central vacuole)	NA	NA	NA	Major intrinsic protein [Cinnamomum micranthum f. kanehirae]	6.41576	17.3307	17.514	0.0500699	0.0764013	0	326.244	8.34981	4.5227e-42	5.79023e-40	up	yes
MSTRG.7287	CKAN_01164200	rna-gnl|WGS:QPKB|mrna.CKAN_01164200	GO:0004553(hydrolase activity, hydrolyzing O-glycosyl compounds);GO:0005576(extracellular region);GO:0005618(cell wall);GO:0009414(response to water deprivation);GO:0010411(xyloglucan metabolic process);GO:0016762(xyloglucan:xyloglucosyl transferase activity);GO:0016798(hydrolase activity, acting on glycosyl bonds);GO:0042546(cell wall biogenesis);GO:0048046(apoplast);GO:0071555(cell wall organiz…	NA	NA	NA	putative xyloglucan endotransglucosylase/hydrolase protein 7 [Cinnamomum micranthum f. kanehirae]	47.0271	49.6719	106.565	1.55388	1.37486	1.83035	42.7108	5.41653	4.80591e-42	6.11336e-40	up	yes
MSTRG.6480	CKAN_01041300	MSTRG.6480.1	NA	NA	NA	NA		5.9068	7.89455	5.52606	0	0	0	inf	inf	5.55967e-42	7.02714e-40	up	yes
gene-CKAN_02332300	CKAN_02332300	rna-gnl|WGS:QPKB|mrna.CKAN_02332300	GO:0005634(nucleus);GO:0005694(chromosome);GO:0007131(reciprocal meiotic recombination)	NA	NA	NA	ATP-dependent DNA helicase MER3 [Cinnamomum micranthum f. kanehirae]	9.4296	8.78711	9.18252	0	0	0	inf	inf	8.48878e-42	1.06615e-39	up	yes
MSTRG.10254	CKAN_01646200;CKAN_01646000	rna-gnl|WGS:QPKB|mrna.CKAN_01646200;rna-gnl|WGS:QPKB|mrna.CKAN_01646000;MSTRG.10254.2;MSTRG.10254.1	GO:0004857(enzyme inhibitor activity);GO:0004857(enzyme inhibitor activity)	00040(Pentose and glucuronate interconversions);00040(Pentose and glucuronate interconversions)	K01051	EC:3.1.1.11	hypothetical protein CKAN_01646200 [Cinnamomum micranthum f. kanehirae];hypothetical protein CKAN_01646000 [Cinnamomum micranthum f. kanehirae]	8.75936	21.8059	9.32284	0.063265	0.163502	0.0511653	143.517	7.16508	9.20272e-42	1.14855e-39	up	yes
MSTRG.1904		MSTRG.1904.1	NA	NA	NA	NA		28.9247	37.1118	36.7251	1.54337	1.56768	1.13172	24.2204	4.59815	9.35449e-42	1.16019e-39	up	yes
MSTRG.15800		MSTRG.15800.1	NA	NA	NA	NA		0	0	0	8.9476	7.74038	8.65322	-inf	-inf	1.59891e-41	1.97073e-39	down	yes
MSTRG.5658	CKAN_00911300	rna-gnl|WGS:QPKB|mrna.CKAN_00911300	GO:0005576(extracellular region);GO:0005618(cell wall);GO:0006949(syncytium formation);GO:0009664(plant-type cell wall organization);GO:0009826(unidimensional cell growth);GO:0009828(plant-type cell wall loosening);GO:0009831(plant-type cell wall modification involved in multidimensional cell growth);GO:0016020(membrane)	NA	NA	NA	alpha-expansin 2 [Cinnamomum micranthum f. kanehirae]	30.8201	197	301.672	0	0	0	inf	inf	1.86996e-41	2.29058e-39	up	yes
MSTRG.1345	CKAN_00209800	rna-gnl|WGS:QPKB|mrna.CKAN_00209800	GO:0005576(extracellular region);GO:0007165(signal transduction)	NA	NA	NA	DNA-damage-repair/toleration protein DRT100-like protein [Cinnamomum micranthum f. kanehirae]	3.10837	15.4763	11.744	0	0	0	inf	inf	4.12306e-41	5.01951e-39	up	yes
MSTRG.14885	CKAN_02415000	rna-gnl|WGS:QPKB|mrna.CKAN_02415000	GO:0005576(extracellular region);GO:0016021(integral component of membrane);GO:0016757(transferase activity, transferring glycosyl groups)	00514(Other types of O-glycan biosynthesis)	K18134	EC:2.4.1.255	Glycosyltransferase AER61 [Cinnamomum micranthum f. kanehirae]	11.9951	24.8508	34.0772	0	0	0	inf	inf	6.00314e-41	7.2638e-39	up	yes
MSTRG.14074	CKAN_02284000	MSTRG.14074.1	NA	NA	NA	NA		0	0	0	6.98809	3.89579	7.51743	-inf	-inf	1.03437e-40	1.244e-38	down	yes
MSTRG.7689	CKAN_01228400	rna-gnl|WGS:QPKB|mrna.CKAN_01228400	GO:0005618(cell wall);GO:0033609(oxalate metabolic process);GO:0046564(oxalate decarboxylase activity)	NA	NA	NA	germin-like protein subfamily 3 member 2 [Cinnamomum micranthum f. kanehirae]	29.5888	62.3714	44.7971	0	0	0	inf	inf	1.29022e-40	1.54235e-38	up	yes
MSTRG.12527	CKAN_02028600	rna-gnl|WGS:QPKB|mrna.CKAN_02028600	GO:0012505(endomembrane system)	NA	NA	NA	reticulon-like protein B21 [Cinnamomum micranthum f. kanehirae]	21.4778	100.571	69.5809	0	0	0	inf	inf	1.30222e-40	1.54738e-38	up	yes
MSTRG.16177	CKAN_02605200	rna-gnl|WGS:QPKB|mrna.CKAN_02605200	GO:0005464(UDP-xylose transmembrane transporter activity);GO:0005783(endoplasmic reticulum);GO:0005794(Golgi apparatus);GO:0005886(plasma membrane);GO:0015790(UDP-xylose transmembrane transport);GO:0016020(membrane)	NA	NA	NA	Triose-phosphate transporter domain-containing protein [Cinnamomum micranthum f. kanehirae]	206.933	93.5676	51.1545	0	0	0.323179	1088.11	10.0876	1.54671e-40	1.82696e-38	up	yes
MSTRG.13419	CKAN_02176900	rna-gnl|WGS:QPKB|mrna.CKAN_02176900	GO:0000139(Golgi membrane);GO:0005634(nucleus);GO:0005794(Golgi apparatus);GO:0005982(starch metabolic process);GO:0009058(biosynthetic process);GO:0009834(plant-type secondary cell wall biogenesis);GO:0010417(glucuronoxylan biosynthetic process);GO:0015020(glucuronosyltransferase activity);GO:0016021(integral component of membrane);GO:0016757(transferase activity, transferring glycosyl groups);G…	NA	NA	NA	UDP-glucuronate:xylan alpha-glucuronosyltransferase 2-like protein isoform X1 [Cinnamomum micranthum f. kanehirae]	69.2477	30.9736	17.8882	0.0631239	0.219344	0.142423	277.976	8.11882	1.57723e-40	1.85199e-38	up	yes
MSTRG.11311	CKAN_01828900	rna-gnl|WGS:QPKB|mrna.CKAN_01828900	GO:0003779(actin binding);GO:0005515(protein binding);GO:0005737(cytoplasm);GO:0005856(cytoskeleton);GO:0030036(actin cytoskeleton organization);GO:0031209(SCAR complex);GO:0051127(positive regulation of actin nucleation)	00620(Pyruvate metabolism);00710(Carbon fixation in photosynthetic organisms)	K01595	EC:4.1.1.31	WH2 domain-containing protein [Cinnamomum micranthum f. kanehirae]	38.632	50.7684	50.9808	0.473078	0.821719	1.56845	49.0287	5.61555	1.77329e-40	2.06995e-38	up	yes
MSTRG.1713	CKAN_00271400	rna-gnl|WGS:QPKB|mrna.CKAN_00271400	GO:0005634(nucleus);GO:0010088(phloem development);GO:0042803(protein homodimerization activity);GO:0043621(protein self-association)	NA	NA	NA	protein SIEVE ELEMENT OCCLUSION B [Cinnamomum micranthum f. kanehirae]	285.678	584.886	707.694	12.237	17.9177	14.0859	35.6744	5.15682	2.28891e-40	2.65621e-38	up	yes
MSTRG.8576	CKAN_01380300	MSTRG.8576.1;rna-gnl|WGS:QPKB|mrna.CKAN_01380300	GO:0005737(cytoplasm)	NA	NA	NA	GDP-fucose protein O-fucosyltransferase [Cinnamomum micranthum f. kanehirae]	43.1116	71.1791	87.3411	0.926305	1.37843	2.32107	43.5885	5.44587	4.14373e-40	4.78071e-38	up	yes
MSTRG.1269	CKAN_00199500	rna-gnl|WGS:QPKB|mrna.CKAN_00199500	GO:0003674(molecular_function);GO:0005576(extracellular region);GO:0051707(response to other organism)	03440(Homologous recombination)	K12173	NA	thaumatin-like protein [Cinnamomum micranthum f. kanehirae]	6.47558	7.05684	8.37779	0	0	0	inf	inf	4.23515e-40	4.85794e-38	up	yes
MSTRG.16570	CKAN_02670500	MSTRG.16570.1;rna-gnl|WGS:QPKB|mrna.CKAN_02670500	GO:0004674(protein serine/threonine kinase activity);GO:0004675(transmembrane receptor protein serine/threonine kinase activity);GO:0005524(ATP binding);GO:0005886(plasma membrane);GO:0007166(cell surface receptor signaling pathway);GO:0010068(protoderm histogenesis);GO:0016021(integral component of membrane);GO:0016301(kinase activity);GO:0030154(cell differentiation);GO:0042335(cuticle developm…	NA	NA	NA	receptor-like serine/threonine-protein kinase ALE2 isoform X2 [Cinnamomum micranthum f. kanehirae]	16.9242	20.1781	19.2514	1.79656	2.21419	2.13188	9.17419	3.19758	1.83196e-39	2.08927e-37	up	yes
MSTRG.6849	CKAN_01100200	rna-gnl|WGS:QPKB|mrna.CKAN_01100200	GO:0006952(defense response);GO:0009506(plasmodesma);GO:0046658(anchored component of plasma membrane)	NA	NA	NA	Late embryogenesis abundant protein [Cinnamomum micranthum f. kanehirae]	21.0376	20.5545	22.6606	2.11068	2.75612	2.19152	9.1031	3.18636	1.9539e-39	2.21561e-37	up	yes
MSTRG.14231	CKAN_02310800	rna-gnl|WGS:QPKB|mrna.CKAN_02310800	GO:0005576(extracellular region);GO:0005618(cell wall);GO:0009505(plant-type cell wall);GO:0030599(pectinesterase activity);GO:0042545(cell wall modification);GO:0045330(aspartyl esterase activity);GO:0045490(pectin catabolic process)	00040(Pentose and glucuronate interconversions)	K01051	EC:3.1.1.11	putative pectinesterase 15 [Cinnamomum micranthum f. kanehirae]	4.33821	7.35909	6.33545	0	0	0	inf	inf	2.00256e-39	2.25789e-37	up	yes
MSTRG.1845	CKAN_00292100	rna-gnl|WGS:QPKB|mrna.CKAN_00292100	GO:0004674(protein serine/threonine kinase activity);GO:0005886(plasma membrane);GO:0007166(cell surface receptor signaling pathway)	NA	NA	NA	putative wall-associated receptor kinase-like protein 16 [Cinnamomum micranthum f. kanehirae]	0	0	0	3.50984	2.55963	2.11811	-inf	-inf	2.05772e-39	2.30697e-37	down	yes
MSTRG.15354		MSTRG.15354.1;MSTRG.15354.2	NA	NA	NA	NA		10.9209	11.6548	9.02741	0	0	0	inf	inf	2.39628e-39	2.67144e-37	up	yes
MSTRG.8476	CKAN_01361700	MSTRG.8476.1;rna-gnl|WGS:QPKB|mrna.CKAN_01361700	NA	NA	NA	NA	hypothetical protein CKAN_01361700 [Cinnamomum micranthum f. kanehirae]	0.306605	0.532302	0.847906	31.1821	23.5421	25.3267	0.0210717	-5.56855	2.64505e-39	2.93231e-37	down	yes
MSTRG.4345	CKAN_00694600	rna-gnl|WGS:QPKB|mrna.CKAN_00694600	GO:0009044(xylan 1,4-beta-xylosidase activity);GO:0009505(plant-type cell wall);GO:0031222(arabinan catabolic process);GO:0045493(xylan catabolic process);GO:0046556(alpha-L-arabinofuranosidase activity)	00520(Amino sugar and nucleotide sugar metabolism)	K15920	EC:3.2.1.37	PREDICTED: beta-xylosidase/alpha-L-arabinofuranosidase 2-like [Nelumbo nucifera]	9.72401	30.1005	22.1309	0.271852	0.202584	0.422183	69.099	6.11059	3.55316e-39	3.91717e-37	up	yes
MSTRG.8463		MSTRG.8463.1	NA	NA	NA	NA		0	0	0	9.92348	7.57154	10.2233	-inf	-inf	3.71047e-39	4.06799e-37	down	yes
MSTRG.4927	CKAN_00790600	rna-gnl|WGS:QPKB|mrna.CKAN_00790600	GO:0005576(extracellular region);GO:0005829(cytosol);GO:0009507(chloroplast)	NA	NA	NA	Peptidase S9 [Cinnamomum micranthum f. kanehirae]	5.59483	5.70138	5.14689	45.9088	44.4183	42.7963	0.123518	-3.01721	5.01231e-39	5.46507e-37	down	yes
MSTRG.12463	CKAN_02017100	MSTRG.12463.1;rna-gnl|WGS:QPKB|mrna.CKAN_02017100	GO:0005622(intracellular);GO:0005634(nucleus);GO:0005773(vacuole);GO:0006464(cellular protein modification process);GO:0006511(ubiquitin-dependent protein catabolic process);GO:0010224(response to UV-B)	NA	NA	NA	hypothetical protein PRUPE_6G238900 [Prunus persica]	172.927	123.466	76.0187	5.77942	3.42867	3.50683	29.2893	4.8723	5.36517e-39	5.81784e-37	up	yes
MSTRG.14519		MSTRG.14519.1;MSTRG.14519.2	NA	NA	NA	NA		37.1224	52.618	44.2325	3.03543	3.50597	2.41045	14.9659	3.90361	6.36594e-39	6.86553e-37	up	yes
MSTRG.665	CKAN_00100500	rna-gnl|WGS:QPKB|mrna.CKAN_00100500	GO:0003729(mRNA binding);GO:0005634(nucleus);GO:0005773(vacuole);GO:0005829(cytosol);GO:0005886(plasma membrane);GO:0008150(biological_process)	NA	NA	NA	microtubule-associated protein futsch isoform X1 [Cinnamomum micranthum f. kanehirae]	95.3074	142.492	171.193	8.07045	11.3058	8.34067	14.756	3.88323	6.81099e-39	7.3058e-37	up	yes
MSTRG.4878	CKAN_00781600	rna-gnl|WGS:QPKB|mrna.CKAN_00781600	GO:0005576(extracellular region);GO:0016042(lipid catabolic process);GO:0016298(lipase activity);GO:0016746(transferase activity, transferring acyl groups);GO:0019953(sexual reproduction);GO:0052689(carboxylic ester hydrolase activity)	00561(Glycerolipid metabolism)	K00679	EC:2.3.1.158	GDSL esterase/lipase EXL3-like protein [Cinnamomum micranthum f. kanehirae]	3.97858	2.59842	3.63687	0	0	0	inf	inf	7.00615e-39	7.47474e-37	up	yes
MSTRG.8388	CKAN_01348200	MSTRG.8388.1	NA	NA	NA	NA		0	0	0	4.66461	5.0824	4.34421	-inf	-inf	7.48355e-39	7.94137e-37	down	yes
MSTRG.8240	CKAN_01320700	rna-gnl|WGS:QPKB|mrna.CKAN_01320700	GO:0004553(hydrolase activity, hydrolyzing O-glycosyl compounds);GO:0005576(extracellular region);GO:0005618(cell wall);GO:0010411(xyloglucan metabolic process);GO:0016762(xyloglucan:xyloglucosyl transferase activity);GO:0016798(hydrolase activity, acting on glycosyl bonds);GO:0042546(cell wall biogenesis);GO:0048046(apoplast);GO:0071555(cell wall organization)	NA	NA	NA	PREDICTED: xyloglucan endotransglucosylase/hydrolase protein 9 [Nelumbo nucifera]	6.91209	9.42811	12.3753	0.109316	0.196106	0.125715	66.6042	6.05754	8.29339e-39	8.75394e-37	up	yes
MSTRG.2145	CKAN_00336800	rna-gnl|WGS:QPKB|mrna.CKAN_00336800	GO:0003674(molecular_function);GO:0005576(extracellular region);GO:0080167(response to karrikin)	NA	NA	NA	cysteine-rich repeat secretory protein 55 [Cinnamomum micranthum f. kanehirae]	28.5064	20.7098	32.3758	0.0563739	0.457502	0.31789	98.0949	6.61611	1.09373e-38	1.14836e-36	up	yes
MSTRG.10396	CKAN_01667600	rna-gnl|WGS:QPKB|mrna.CKAN_01667600	GO:0000287(magnesium ion binding);GO:0004427(inorganic diphosphatase activity);GO:0005634(nucleus);GO:0005737(cytoplasm);GO:0005829(cytosol);GO:0006796(phosphate-containing compound metabolic process);GO:0016020(membrane);GO:0019915(lipid storage)	00190(Oxidative phosphorylation)	K01507	EC:3.6.1.1	soluble inorganic pyrophosphatase 1-like protein [Cinnamomum micranthum f. kanehirae]	4.71309	6.81135	7.38081	0	0	0	inf	inf	1.23987e-38	1.29494e-36	up	yes
MSTRG.7529	CKAN_01201400	rna-gnl|WGS:QPKB|mrna.CKAN_01201400	GO:0004623(phospholipase A2 activity);GO:0005509(calcium ion binding);GO:0005515(protein binding);GO:0005576(extracellular region);GO:0005634(nucleus);GO:0005773(vacuole);GO:0005794(Golgi apparatus);GO:0006644(phospholipid metabolic process);GO:0016042(lipid catabolic process);GO:0031410(cytoplasmic vesicle);GO:0050482(arachidonic acid secretion);GO:0102567(phospholipase A2 activity (consuming 1,…	00564(Glycerophospholipid metabolism);00565(Ether lipid metabolism);00590(Arachidonic acid metabolism);00591(Linoleic acid metabolism);00592(alpha-Linolenic acid metabolism)	K01047	EC:3.1.1.4	phospholipase A2-alpha isoform X2 [Cinnamomum micranthum f. kanehirae]	3.82243	7.39122	6.13941	0	0	0	inf	inf	2.21022e-38	2.29631e-36	up	yes
MSTRG.8066	CKAN_01291600	MSTRG.8066.3;MSTRG.8066.4;MSTRG.8066.2;MSTRG.8066.1	NA	NA	NA	NA		5.37087	15.072	14.0672	0.203353	0.229211	0.252536	50.3723	5.65456	3.28917e-38	3.3995e-36	up	yes
MSTRG.5676	CKAN_00915400;CKAN_00915700	rna-gnl|WGS:QPKB|mrna.CKAN_00915400;MSTRG.5676.1;rna-gnl|WGS:QPKB|mrna.CKAN_00915700	GO:0016787(hydrolase activity);GO:0016787(hydrolase activity)	00860(Porphyrin and chlorophyll metabolism);00860(Porphyrin and chlorophyll metabolism)	K13544	EC:3.1.1.82	methylesterase 17-like protein [Cinnamomum micranthum f. kanehirae]	1.51262	1.59962	1.76147	20.1415	18.8706	17.1908	0.0867163	-3.52755	4.9618e-38	5.10166e-36	down	yes
MSTRG.16705	CKAN_02695400	rna-gnl|WGS:QPKB|mrna.CKAN_02695400	GO:0005515(protein binding);GO:0005634(nucleus);GO:0005737(cytoplasm);GO:0005874(microtubule);GO:0005886(plasma membrane)	00500(Starch and sucrose metabolism)	K01087	EC:3.1.3.12	kinesin light chain 4-like protein [Cinnamomum micranthum f. kanehirae]	4.89057	3.18551	2.68458	0	0	0	inf	inf	6.27839e-38	6.42208e-36	up	yes
MSTRG.7213	CKAN_01153500	rna-gnl|WGS:QPKB|mrna.CKAN_01153500	GO:0005576(extracellular region);GO:0008150(biological_process);GO:0016874(ligase activity)	NA	NA	NA	tRNA-splicing ligase RtcB [Cinnamomum micranthum f. kanehirae]	5.70447	13.7819	11.8528	0.0395919	0	0	791.554	9.62854	7.43175e-38	7.54023e-36	up	yes
MSTRG.3917	CKAN_00628300	rna-gnl|WGS:QPKB|mrna.CKAN_00628300	GO:0005576(extracellular region);GO:0007165(signal transduction)	NA	NA	NA	DNA-damage-repair/toleration protein DRT100-like protein [Cinnamomum micranthum f. kanehirae]	9.13858	36.8837	46.1219	0	0	0	inf	inf	7.44752e-38	7.54023e-36	up	yes
MSTRG.14293	CKAN_02320900	rna-gnl|WGS:QPKB|mrna.CKAN_02320900;MSTRG.14293.1	GO:0008152(metabolic process);GO:0010325(raffinose family oligosaccharide biosynthetic process);GO:0047216(inositol 3-alpha-galactosyltransferase activity);GO:0052576(carbohydrate storage);GO:0070417(cellular response to cold)	00052(Galactose metabolism)	K18819	EC:2.4.1.123	galactinol synthase 1 [Cinnamomum micranthum f. kanehirae]	13.8019	12.292	13.3402	169.933	146.937	203.146	0.0758326	-3.72104	9.02955e-38	9.09555e-36	down	yes
MSTRG.7695		MSTRG.7695.1	NA	NA	NA	NA		0	0	0	17.0587	16.8186	15.51	-inf	-inf	9.79228e-38	9.81404e-36	down	yes
MSTRG.5780	CKAN_00931400	MSTRG.5780.4;rna-gnl|WGS:QPKB|mrna.CKAN_00931400;MSTRG.5780.2;MSTRG.5780.1;MSTRG.5780.3	NA	NA	NA	NA	hypothetical protein CKAN_00931400 [Cinnamomum micranthum f. kanehirae]	250.965	787.113	518.454	9.73014	9.1863	4.63583	66.0884	6.04633	2.18651e-37	2.18035e-35	up	yes
MSTRG.2210	CKAN_00348200	MSTRG.2210.2;MSTRG.2210.1;rna-gnl|WGS:QPKB|mrna.CKAN_00348200	NA	NA	NA	NA	NAC domain-containing protein 37-like protein isoform X2 [Cinnamomum micranthum f. kanehirae]	179.566	160.734	130.239	18.6505	17.1899	15.7365	9.12305	3.18952	2.45485e-37	2.4357e-35	up	yes
MSTRG.8099	CKAN_01294900	rna-gnl|WGS:QPKB|mrna.CKAN_01294900	GO:0007275(multicellular organism development);GO:0010268(brassinosteroid homeostasis);GO:0010295((+)-abscisic acid 8'-hydroxylase activity);GO:0016125(sterol metabolic process);GO:0016132(brassinosteroid biosynthetic process)	00906(Carotenoid biosynthesis)	K09843	EC:1.14.13.93	abscisic acid 8'-hydroxylase 4 [Cinnamomum micranthum f. kanehirae]	26.9775	44.0656	42.9151	0.378307	0.333506	0.682349	81.7396	6.35296	3.38054e-37	3.33748e-35	up	yes
MSTRG.15679	CKAN_02529800	MSTRG.15679.1;MSTRG.15679.2	NA	NA	NA	NA		15.8398	117.95	165.742	0	0	0	inf	inf	4.10775e-37	4.03536e-35	up	yes
MSTRG.12021	CKAN_01936900	rna-gnl|WGS:QPKB|mrna.CKAN_01936900	GO:0004601(peroxidase activity);GO:0009505(plant-type cell wall);GO:0009664(plant-type cell wall organization)	00940(Phenylpropanoid biosynthesis)	K00430	EC:1.11.1.7	peroxidase 47-like protein [Cinnamomum micranthum f. kanehirae]	27.7029	144.309	145.486	0.325679	0.428757	0.41598	271.269	8.08358	4.59408e-37	4.49089e-35	up	yes
MSTRG.15941	CKAN_02566800;CKAN_02566600;CKAN_02566700;CKAN_02566500	MSTRG.15941.7;MSTRG.15941.6;rna-gnl|WGS:QPKB|mrna.CKAN_02566700;MSTRG.15941.8;MSTRG.15941.2;MSTRG.15941.4;MSTRG.15941.1;rna-gnl|WGS:QPKB|mrna.CKAN_02566500;rna-gnl|WGS:QPKB|mrna.CKAN_02566600	GO:0004674(protein serine/threonine kinase activity);GO:0005886(plasma membrane);GO:0005886(plasma membrane)	NA	NA	NA	putative leucine-rich repeat receptor-like serine/threonine-protein kinase [Cinnamomum micranthum f. kanehirae];Protein kinase domain-containing protein [Cinnamomum micranthum f. kanehirae];putative leucine-rich repeat receptor-like serine/threonine-protein kinase isoform X1 [Cinnamomum micranthum f. kanehirae]	16.0331	10.5736	11.123	194.446	158.583	183.551	0.0703152	-3.83002	5.00549e-37	4.86906e-35	down	yes
MSTRG.15054	CKAN_02443300	MSTRG.15054.3;MSTRG.15054.1;rna-gnl|WGS:QPKB|mrna.CKAN_02443300	GO:0004190(aspartic-type endopeptidase activity);GO:0006508(proteolysis);GO:0030163(protein catabolic process)	NA	NA	NA	protein ASPARTIC PROTEASE IN GUARD CELL 2-like protein [Cinnamomum micranthum f. kanehirae]	242.312	293.66	474.621	16.386	16.1463	12.9071	22.2405	4.47512	8.3446e-37	8.07758e-35	up	yes
MSTRG.8642	CKAN_01393400	rna-gnl|WGS:QPKB|mrna.CKAN_01393400	GO:0005576(extracellular region);GO:0006869(lipid transport);GO:0008289(lipid binding);GO:0016020(membrane)	NA	NA	NA	non-specific lipid-transfer protein [Cinnamomum micranthum f. kanehirae]	6.71275	24.8773	32.0859	0	0.0143948	0.0686017	767.213	9.58348	1.05817e-36	1.01933e-34	up	yes
MSTRG.4600	CKAN_00739500	rna-gnl|WGS:QPKB|mrna.CKAN_00739500;MSTRG.4600.1	GO:0005794(Golgi apparatus);GO:0016413(O-acetyltransferase activity);GO:0071554(cell wall organization or biogenesis)	NA	NA	NA	PMR5 N-terminal domain-containing protein [Cinnamomum micranthum f. kanehirae]	243.93	87.6683	56.7808	0.348816	0.474928	0.839506	233.506	7.86732	1.29863e-36	1.24067e-34	up	yes
MSTRG.10410	CKAN_01671800	MSTRG.10410.2;rna-gnl|WGS:QPKB|mrna.CKAN_01671800	GO:0005768(endosome);GO:0005774(vacuolar membrane);GO:0005802(trans-Golgi network);GO:0008757(S-adenosylmethionine-dependent methyltransferase activity);GO:0032259(methylation)	NA	NA	NA	putative S-adenosyl-L-methionine-dependent methyltransferase [Cinnamomum micranthum f. kanehirae]	20.2432	34.9438	27.9537	1.40411	2.21846	1.56502	16.0268	4.00242	1.30044e-36	1.24067e-34	up	yes
MSTRG.6754	CKAN_01084500	MSTRG.6754.1;rna-gnl|WGS:QPKB|mrna.CKAN_01084500	GO:0003674(molecular_function);GO:0005576(extracellular region);GO:0005773(vacuole);GO:0007155(cell adhesion)	NA	NA	NA	FAS1 domain-containing protein [Cinnamomum micranthum f. kanehirae]	396.241	361.959	378.766	31.7324	35.4533	33.6471	11.2758	3.49515	1.38431e-36	1.31436e-34	up	yes
MSTRG.11541	CKAN_01862200	rna-gnl|WGS:QPKB|mrna.CKAN_01862200	GO:0004373(glycogen (starch) synthase activity);GO:0005515(protein binding);GO:0009011(starch synthase activity);GO:0009507(chloroplast);GO:0009569(chloroplast starch grain);GO:0016757(transferase activity, transferring glycosyl groups);GO:0019252(starch biosynthetic process);GO:0102502(ADP-glucose-starch glucosyltransferase activity)	00500(Starch and sucrose metabolism)	K13679	EC:2.4.1.242	granule-bound starch synthase 1, chloroplastic/amyloplastic-like protein [Cinnamomum micranthum f. kanehirae]	78.8953	109.028	93.043	6.37989	10.6411	8.88973	10.8437	3.43878	1.46289e-36	1.38236e-34	up	yes
MSTRG.8305	CKAN_01330800	MSTRG.8305.1;MSTRG.8305.3	NA	NA	NA	NA		22.3729	97.9109	60.438	0.546123	0.90801	0.585061	88.6241	6.46963	1.64904e-36	1.55088e-34	up	yes
MSTRG.13854	CKAN_02248100	rna-gnl|WGS:QPKB|mrna.CKAN_02248100	GO:0009699(phenylpropanoid biosynthetic process);GO:0042349(guiding stereospecific synthesis activity)	NA	NA	NA	disease resistance response protein 206-like protein [Cinnamomum micranthum f. kanehirae]	2.01746	8.26119	4.27236	0	0	0	inf	inf	2.65637e-36	2.48646e-34	up	yes
MSTRG.8191	CKAN_01312600	rna-gnl|WGS:QPKB|mrna.CKAN_01312600	GO:0004553(hydrolase activity, hydrolyzing O-glycosyl compounds);GO:0005576(extracellular region);GO:0005618(cell wall);GO:0010411(xyloglucan metabolic process);GO:0016762(xyloglucan:xyloglucosyl transferase activity);GO:0016798(hydrolase activity, acting on glycosyl bonds);GO:0042546(cell wall biogenesis);GO:0048046(apoplast);GO:0071555(cell wall organization)	NA	NA	NA	putative xyloglucan endotransglucosylase/hydrolase protein 8 [Cinnamomum micranthum f. kanehirae]	2.4102	10.959	10.7796	0	0	0	inf	inf	2.7077e-36	2.52261e-34	up	yes
MSTRG.4193	CKAN_00671200	rna-gnl|WGS:QPKB|mrna.CKAN_00671200	GO:0004674(protein serine/threonine kinase activity);GO:0005524(ATP binding);GO:0005576(extracellular region);GO:0006468(protein phosphorylation);GO:0016021(integral component of membrane);GO:0016301(kinase activity);GO:0016310(phosphorylation)	NA	NA	NA	putative LRR receptor-like serine/threonine-protein kinase [Cinnamomum micranthum f. kanehirae]	0	0.0612308	0	4.90309	5.65592	4.55789	0.00405049	-7.94769	2.73796e-36	2.53889e-34	down	yes
MSTRG.16366	CKAN_02637500;CKAN_02637600	rna-gnl|WGS:QPKB|mrna.CKAN_02637500;MSTRG.16366.1;rna-gnl|WGS:QPKB|mrna.CKAN_02637600	GO:0005886(plasma membrane);GO:0008150(biological_process);GO:0016021(integral component of membrane);GO:0003674(molecular_function);GO:0016021(integral component of membrane)	00052(Galactose metabolism);00500(Starch and sucrose metabolism)	K01193	EC:3.2.1.26	UPF0481-like protein [Cinnamomum micranthum f. kanehirae];UPF0481 protein [Cinnamomum micranthum f. kanehirae]	0	0	0.099903	7.18319	10.0383	11.3151	0.00350087	-8.15807	3.00145e-36	2.77026e-34	down	yes
gene-CKAN_02679500	CKAN_02679500	rna-gnl|WGS:QPKB|mrna.CKAN_02679500	GO:0004674(protein serine/threonine kinase activity);GO:0005524(ATP binding);GO:0005886(plasma membrane);GO:0006468(protein phosphorylation);GO:0009506(plasmodesma);GO:0016021(integral component of membrane);GO:0016301(kinase activity);GO:0046777(protein autophosphorylation)	NA	NA	NA	Kinase superfamily protein [Cinnamomum micranthum f. kanehirae]	4.81399	6.21924	4.42378	0	0	0	inf	inf	4.37579e-36	4.02005e-34	up	yes
MSTRG.11543	CKAN_01862400	rna-gnl|WGS:QPKB|mrna.CKAN_01862400	GO:0007154(cell communication);GO:0009505(plant-type cell wall);GO:0030247(polysaccharide binding);GO:0042973(glucan endo-1,3-beta-D-glucosidase activity);GO:0046658(anchored component of plasma membrane)	00500(Starch and sucrose metabolism)	K19891	EC:3.2.1.39	glucan endo-1,3-beta-glucosidase 11 [Cinnamomum micranthum f. kanehirae]	62.3041	91.4148	103.98	7.01865	8.56488	6.73251	11.5477	3.52953	6.13281e-36	5.60827e-34	up	yes
MSTRG.8104	CKAN_01295700	rna-gnl|WGS:QPKB|mrna.CKAN_01295700	GO:0005886(plasma membrane);GO:0015171(amino acid transmembrane transporter activity);GO:0032973(amino acid export across plasma membrane);GO:0043090(amino acid import);GO:0080144(amino acid homeostasis)	NA	NA	NA	WAT1-related-like protein [Cinnamomum micranthum f. kanehirae]	63.1923	42.9167	74.3136	2.88936	2.79741	4.32979	18.0124	4.17092	7.6864e-36	6.99674e-34	up	yes
MSTRG.6293	CKAN_01013000	rna-gnl|WGS:QPKB|mrna.CKAN_01013000	GO:0004252(serine-type endopeptidase activity);GO:0005618(cell wall)	NA	NA	NA	subtilisin-like protein protease SBT1.7 [Cinnamomum micranthum f. kanehirae]	471.007	455.898	697.687	23.0524	33.5305	22.3176	20.5904	4.3639	9.15537e-36	8.29585e-34	up	yes
MSTRG.11652	CKAN_01880300	rna-gnl|WGS:QPKB|mrna.CKAN_01880300	GO:0009505(plant-type cell wall);GO:0009506(plasmodesma);GO:0016020(membrane)	NA	NA	NA	expansin-like protein B1 [Cinnamomum micranthum f. kanehirae]	2.04605	1.43305	0.924817	24.4404	22.6215	22.6274	0.0631935	-3.98408	1.07159e-35	9.66578e-34	down	yes
MSTRG.9220	CKAN_01484700	rna-gnl|WGS:QPKB|mrna.CKAN_01484700	GO:0003674(molecular_function);GO:0005576(extracellular region);GO:0031225(anchored component of membrane);GO:0051707(response to other organism)	NA	NA	NA	thaumatin-like protein 1b [Cinnamomum micranthum f. kanehirae]	104.127	128.458	121.965	13.3423	12.456	9.13766	10.1486	3.3432	1.18809e-35	1.0668e-33	up	yes
MSTRG.12573	CKAN_02039400	MSTRG.12573.1	NA	NA	NA	NA		4.14888	4.87264	4.24377	0	0.0244	0	543.66	9.08656	1.29557e-35	1.15807e-33	up	yes
gene-CKAN_01180100	CKAN_01180100	rna-gnl|WGS:QPKB|mrna.CKAN_01180100	GO:0005886(plasma membrane);GO:0016021(integral component of membrane);GO:0042626(ATPase activity, coupled to transmembrane movement of substances)	02010(ABC transporters)	K05681	NA	pleiotropic drug resistance protein 1-like protein isoform X1 [Cinnamomum micranthum f. kanehirae]	21.4487	44.1581	44.7622	1.02095	0.926459	0.763034	40.7198	5.34766	1.88093e-35	1.67378e-33	up	yes
MSTRG.10377	CKAN_01665200	rna-gnl|WGS:QPKB|mrna.CKAN_01665200	GO:0004252(serine-type endopeptidase activity);GO:0005618(cell wall)	NA	NA	NA	subtilisin-like protein protease SBT3.9 isoform X1 [Cinnamomum micranthum f. kanehirae]	31.1565	23.7582	20.7501	0.615915	1.21338	1.12964	25.5716	4.67647	2.29408e-35	2.03231e-33	up	yes
MSTRG.15355		MSTRG.15355.1	NA	NA	NA	NA		10.836	11.2068	18.435	0	0	0	inf	inf	2.33265e-35	2.05729e-33	up	yes
MSTRG.13750	CKAN_02233200	rna-gnl|WGS:QPKB|mrna.CKAN_02233200	GO:0003677(DNA binding);GO:0003700(DNA binding transcription factor activity);GO:0005515(protein binding);GO:0005634(nucleus);GO:0006351(transcription, DNA-templated);GO:0006355(regulation of transcription, DNA-templated);GO:0008283(cell proliferation);GO:0009735(response to cytokinin);GO:0009737(response to abscisic acid);GO:0009739(response to gibberellin);GO:0010029(regulation of seed germinat…	04712(Circadian rhythm - plant)	K16221	NA	transcription factor TCP15-like protein isoform X1 [Cinnamomum micranthum f. kanehirae]	16.9844	44.3096	32.4939	0.277362	0.305003	0.386298	96.8221	6.59726	2.57342e-35	2.2596e-33	up	yes
MSTRG.16191	CKAN_02607300	rna-gnl|WGS:QPKB|mrna.CKAN_02607300	GO:0003674(molecular_function);GO:0008150(biological_process);GO:0009505(plant-type cell wall);GO:0016021(integral component of membrane)	NA	NA	NA	hypothetical protein CKAN_02607300 [Cinnamomum micranthum f. kanehirae]	6.419	5.93192	6.29459	0	0	0	inf	inf	2.62748e-35	2.29691e-33	up	yes
MSTRG.14312	CKAN_02323600	rna-gnl|WGS:QPKB|mrna.CKAN_02323600	GO:0004650(polygalacturonase activity);GO:0005576(extracellular region);GO:0005618(cell wall);GO:0008150(biological_process);GO:0048046(apoplast)	04144(Endocytosis)	K12472	NA	BURP domain-containing protein [Cinnamomum micranthum f. kanehirae]	23.8077	111.839	96.5974	0.672999	0.613575	0.901617	106.135	6.72976	3.92964e-35	3.42016e-33	up	yes
MSTRG.2255	CKAN_00355000	rna-gnl|WGS:QPKB|mrna.CKAN_00355000	GO:0003674(molecular_function);GO:0008150(biological_process)	NA	NA	NA	Ferredoxin-related [Cinnamomum micranthum f. kanehirae]	9.73033	24.9124	19.0274	0	0	0	inf	inf	3.95529e-35	3.42745e-33	up	yes
MSTRG.13710	CKAN_02225000	rna-gnl|WGS:QPKB|mrna.CKAN_02225000	GO:0003674(molecular_function);GO:0005576(extracellular region);GO:0008150(biological_process)	03050(Proteasome)	K03036	NA	pollen-specific protein [Cinnamomum micranthum f. kanehirae]	102.53	327.839	291.595	5.62609	7.2244	5.56196	39.2107	5.29318	5.33681e-35	4.60451e-33	up	yes
MSTRG.12331	CKAN_01987400	rna-gnl|WGS:QPKB|mrna.CKAN_01987400	GO:0009507(chloroplast)	NA	NA	NA	formimidoyltransferase-cyclodeaminase-like protein isoform X1 [Cinnamomum micranthum f. kanehirae]	8.65457	16.8559	16.1058	0	0.105078	0	396.053	8.62955	5.44189e-35	4.67484e-33	up	yes
MSTRG.3548	CKAN_00569100	rna-gnl|WGS:QPKB|mrna.CKAN_00569100	NA	00500(Starch and sucrose metabolism)	K19891	EC:3.2.1.39	Plasmodesmata callose-binding protein 3 [Cinnamomum micranthum f. kanehirae]	20.7402	47.4214	55.6955	1.24763	1.99036	1.42779	26.5458	4.73041	5.77274e-35	4.93769e-33	up	yes
MSTRG.12987	CKAN_02103800	rna-gnl|WGS:QPKB|mrna.CKAN_02103800	GO:0000287(magnesium ion binding);GO:0005737(cytoplasm);GO:0006020(inositol metabolic process);GO:0007165(signal transduction);GO:0008934(inositol monophosphate 1-phosphatase activity);GO:0046855(inositol phosphate dephosphorylation)	NA	NA	NA	putative disease resistance protein RGA1 [Cinnamomum micranthum f. kanehirae]	0.582181	0.881694	0.779674	14.5442	13.3191	14.103	0.0534607	-4.22538	6.63387e-35	5.64989e-33	down	yes
MSTRG.6240	CKAN_01005800	rna-gnl|WGS:QPKB|mrna.CKAN_01005800	GO:0005794(Golgi apparatus);GO:0005886(plasma membrane);GO:0016021(integral component of membrane);GO:0019706(protein-cysteine S-palmitoyltransferase activity);GO:0030659(cytoplasmic vesicle membrane)	NA	NA	NA	putative protein S-acyltransferase 22 [Cinnamomum micranthum f. kanehirae]	148.036	254.993	218.81	22.0089	24.2598	22.1406	9.08997	3.18428	6.68042e-35	5.66523e-33	up	yes
MSTRG.16735	CKAN_02699900;CKAN_02699800	MSTRG.16735.2;rna-gnl|WGS:QPKB|mrna.CKAN_02699800;rna-gnl|WGS:QPKB|mrna.CKAN_02699900;MSTRG.16735.3	GO:0004674(protein serine/threonine kinase activity);GO:0005515(protein binding);GO:0005524(ATP binding);GO:0005634(nucleus);GO:0005886(plasma membrane);GO:0006468(protein phosphorylation);GO:0009506(plasmodesma);GO:0009755(hormone-mediated signaling pathway);GO:0010183(pollen tube guidance);GO:0016020(membrane);GO:0016021(integral component of membrane);GO:0016301(kinase activity);GO:0090406(pol…	NA	NA	NA	putative leucine-rich repeat receptor-like protein kinase [Cinnamomum micranthum f. kanehirae];MDIS1-interacting receptor like kinase 2 [Cinnamomum micranthum f. kanehirae]	7.82665	2.61566	5.80663	131.795	137.595	151.368	0.0386182	-4.69457	7.14005e-35	6.02924e-33	down	yes
MSTRG.6825		MSTRG.6825.1	NA	NA	NA	NA		16.8532	44.5205	29.8446	0.168504	0.15124	0.0782274	229.208	7.84051	8.2384e-35	6.92724e-33	up	yes
MSTRG.1853		MSTRG.1853.1	NA	NA	NA	NA		59.7886	105.171	127.017	7.21461	5.03776	5.65492	16.3049	4.02723	8.4206e-35	7.05056e-33	up	yes
MSTRG.7262	CKAN_01160800	rna-gnl|WGS:QPKB|mrna.CKAN_01160800	GO:0003674(molecular_function);GO:0005634(nucleus);GO:0008150(biological_process)	NA	NA	NA	hypothetical protein CKAN_01160800 [Cinnamomum micranthum f. kanehirae]	2.46605	2.93404	3.51618	0.0852288	0.0819919	0.0603061	39.1878	5.29233	8.97887e-35	7.48641e-33	up	yes
MSTRG.15868	CKAN_02556500	rna-gnl|WGS:QPKB|mrna.CKAN_02556500	GO:0003674(molecular_function);GO:0008150(biological_process)	NA	NA	NA	hypothetical protein CKAN_02556500 [Cinnamomum micranthum f. kanehirae]	4.32406	6.14056	8.16138	0	0	0	inf	inf	9.46544e-35	7.85909e-33	up	yes
MSTRG.15168		MSTRG.15168.1;MSTRG.15168.2	NA	NA	NA	NA		14.7679	71.4346	75.159	0	0	0	inf	inf	1.12786e-34	9.32552e-33	up	yes
MSTRG.11217	CKAN_01813800	MSTRG.11217.3;MSTRG.11217.2;rna-gnl|WGS:QPKB|mrna.CKAN_01813800	GO:0004497(monooxygenase activity)	00905(Brassinosteroid biosynthesis)	K15639	EC:1.14.-.-	Cytochrome P450 72A15 [Cinnamomum micranthum f. kanehirae]	99.3025	159.433	180.415	8.00766	10.0864	5.66921	18.4802	4.20791	1.63583e-34	1.34694e-32	up	yes
MSTRG.10716	CKAN_01730100	rna-gnl|WGS:QPKB|mrna.CKAN_01730100	GO:0004674(protein serine/threonine kinase activity);GO:0005886(plasma membrane);GO:0006468(protein phosphorylation);GO:0006952(defense response);GO:0009506(plasmodesma)	NA	NA	NA	cysteine-rich receptor-like protein kinase 10 [Cinnamomum micranthum f. kanehirae]	9.69845	7.28399	7.67718	66.8253	67.2717	76.1675	0.117279	-3.09198	4.69036e-34	3.8461e-32	down	yes
MSTRG.16309		MSTRG.16309.1	NA	NA	NA	NA		0	0	0	7.77303	7.44868	6.32208	-inf	-inf	9.07309e-34	7.40932e-32	down	yes
MSTRG.10732	CKAN_01738800	MSTRG.10732.1;rna-gnl|WGS:QPKB|mrna.CKAN_01738800;MSTRG.10732.3	NA	NA	NA	NA	hypothetical protein CKAN_01738800 [Cinnamomum micranthum f. kanehirae]	1.40316	11.3027	8.365	0	0	0	inf	inf	9.29197e-34	7.55696e-32	up	yes
MSTRG.11036	CKAN_01786500	MSTRG.11036.1;rna-gnl|WGS:QPKB|mrna.CKAN_01786500	GO:0003674(molecular_function);GO:0005634(nucleus);GO:0008150(biological_process)	NA	NA	NA	proteoglycan 4-like protein isoform X2 [Cinnamomum micranthum f. kanehirae]	219.898	512.483	513.049	14.8019	20.4388	20.4001	22.3834	4.48436	9.46404e-34	7.66548e-32	up	yes
MSTRG.7106	CKAN_01137900	rna-gnl|WGS:QPKB|mrna.CKAN_01137900;MSTRG.7106.1	GO:0005886(plasma membrane);GO:0006508(proteolysis);GO:0008233(peptidase activity);GO:0016021(integral component of membrane)	NA	NA	NA	hypothetical protein CKAN_01137900 [Cinnamomum micranthum f. kanehirae]	8.32337	10.1163	9.95607	0.875141	1.00445	0.943467	10.0585	3.33034	1.56799e-33	1.26485e-31	up	yes
MSTRG.3388	CKAN_00543300	rna-gnl|WGS:QPKB|mrna.CKAN_00543300	GO:0004190(aspartic-type endopeptidase activity);GO:0006508(proteolysis);GO:0030163(protein catabolic process)	NA	NA	NA	aspartyl protease AED3-like protein [Cinnamomum micranthum f. kanehirae]	18.1887	85.7256	38.7075	0	0	0	inf	inf	1.58555e-33	1.27383e-31	up	yes
MSTRG.10694	CKAN_01725600	rna-gnl|WGS:QPKB|mrna.CKAN_01725600	GO:0007165(signal transduction);GO:0016020(membrane)	NA	NA	NA	protein ACCELERATED CELL DEATH 6-like protein [Cinnamomum micranthum f. kanehirae]	18.2451	8.63038	8.18331	0.0496396	0.0445545	0.134328	153.415	7.2613	1.60375e-33	1.28326e-31	up	yes
MSTRG.12731	CKAN_02063500	rna-gnl|WGS:QPKB|mrna.CKAN_02063500	GO:0000139(Golgi membrane);GO:0005768(endosome);GO:0005794(Golgi apparatus);GO:0005802(trans-Golgi network);GO:0006004(fucose metabolic process);GO:0010412(mannan metabolic process);GO:0016021(integral component of membrane);GO:0016757(transferase activity, transferring glycosyl groups);GO:0051753(mannan synthase activity);GO:0052325(cell wall pectin biosynthetic process);GO:0097502(mannosylation)	NA	NA	NA	GDP-fucose protein O-fucosyltransferase [Cinnamomum micranthum f. kanehirae]	24.2342	23.187	21.6437	2.50452	2.9259	2.68345	8.51195	3.08949	1.80053e-33	1.43493e-31	up	yes
MSTRG.12202	CKAN_01964300	MSTRG.12202.1;rna-gnl|WGS:QPKB|mrna.CKAN_01964300	NA	NA	NA	NA	hypothetical protein CKAN_01964300 [Cinnamomum micranthum f. kanehirae]	0	0	0	3.58242	3.26925	3.49166	-inf	-inf	1.8655e-33	1.48076e-31	down	yes
MSTRG.1415	CKAN_00222000	rna-gnl|WGS:QPKB|mrna.CKAN_00222000;MSTRG.1415.1;MSTRG.1415.2	GO:0051213(dioxygenase activity)	00941(Flavonoid biosynthesis)	K05278	EC:1.14.20.6	protein SRG1-like protein [Cinnamomum micranthum f. kanehirae]	23.915	23.8091	22.2962	212.494	201.937	192.484	0.115371	-3.11565	1.96112e-33	1.55046e-31	down	yes
MSTRG.2766	CKAN_00435000	rna-gnl|WGS:QPKB|mrna.CKAN_00435000	GO:0016020(membrane);GO:0016709(oxidoreductase activity, acting on paired donors, with incorporation or reduction of molecular oxygen, NAD(P)H as one donor, and incorporation of one atom of oxygen);GO:0044550(secondary metabolite biosynthetic process)	NA	NA	NA	Cytochrome P450 71A1 [Cinnamomum micranthum f. kanehirae]	1.51947	1.89089	1.17295	39.1519	25.9083	23.4171	0.051802	-4.27085	2.32068e-33	1.82744e-31	down	yes
MSTRG.4913	CKAN_00786200	MSTRG.4913.1	NA	NA	NA	NA		11.4933	28.6145	26.6932	0	0	0	inf	inf	2.36201e-33	1.85264e-31	up	yes
MSTRG.15678	CKAN_02529800;CKAN_02529900	MSTRG.15678.2;rna-gnl|WGS:QPKB|mrna.CKAN_02529800;MSTRG.15678.3;rna-gnl|WGS:QPKB|mrna.CKAN_02529900	GO:0002215(defense response to nematode);GO:0004601(peroxidase activity);GO:0005576(extracellular region);GO:0005794(Golgi apparatus);GO:0006979(response to oxidative stress);GO:0009908(flower development);GO:0020037(heme binding);GO:0042744(hydrogen peroxide catabolic process);GO:0046872(metal ion binding);GO:0055114(oxidation-reduction process);GO:0055114(oxidation-reduction process)	00940(Phenylpropanoid biosynthesis);00940(Phenylpropanoid biosynthesis)	K00430	EC:1.11.1.7	Peroxidase 54 [Cinnamomum micranthum f. kanehirae];peroxidase A2 [Cinnamomum micranthum f. kanehirae]	377.064	1901.79	2856.41	1.32763	3.04905	0.817568	988.643	9.94931	2.42397e-33	1.89375e-31	up	yes
MSTRG.15979	CKAN_02574600	rna-gnl|WGS:QPKB|mrna.CKAN_02574600	GO:0005576(extracellular region);GO:0005618(cell wall);GO:0016021(integral component of membrane);GO:0016042(lipid catabolic process);GO:0016787(hydrolase activity);GO:0016788(hydrolase activity, acting on ester bonds);GO:0052689(carboxylic ester hydrolase activity)	00901(Indole alkaloid biosynthesis)	K21026	EC:3.1.1.80	GDSL esterase/lipase-like protein isoform X2 [Cinnamomum micranthum f. kanehirae]	6.22156	3.79562	4.40217	0	0.0602466	0.0508856	129.749	7.01958	3.02908e-33	2.35722e-31	up	yes
MSTRG.1184	CKAN_00186200	rna-gnl|WGS:QPKB|mrna.CKAN_00186200	GO:0003993(acid phosphatase activity);GO:0009507(chloroplast)	04016(MAPK signaling pathway - plant)	K20728	NA	Acid phosphatase Class B [Cinnamomum micranthum f. kanehirae]	23.5252	28.6599	31.8702	0.343566	0.376619	0	116.714	6.86683	3.39822e-33	2.63415e-31	up	yes
MSTRG.1769	CKAN_00279600	rna-gnl|WGS:QPKB|mrna.CKAN_00279600;MSTRG.1769.1	GO:0003677(DNA binding);GO:0003700(DNA binding transcription factor activity);GO:0005515(protein binding);GO:0005634(nucleus);GO:0006351(transcription, DNA-templated);GO:0007275(multicellular organism development);GO:0009651(response to salt stress);GO:0009737(response to abscisic acid);GO:0010089(xylem development);GO:0010150(leaf senescence);GO:0016032(viral process);GO:0045892(negative regulat…	04141(Protein processing in endoplasmic reticulum);04120(Ubiquitin mediated proteolysis)	K03094	NA	NAC domain-containing protein 83-like protein [Cinnamomum micranthum f. kanehirae]	6.74733	33.1834	14.5884	0.0627343	0	0	869.049	9.76329	3.60474e-33	2.78337e-31	up	yes
MSTRG.15315	CKAN_02479200	rna-gnl|WGS:QPKB|mrna.CKAN_02479200	GO:0000788(nuclear nucleosome);GO:0003677(DNA binding);GO:0006334(nucleosome assembly)	NA	NA	NA	histone H2B-like protein [Cinnamomum micranthum f. kanehirae]	45.4474	40.3195	28.739	3.08359	2.67137	2.6768	13.5803	3.76344	4.13171e-33	3.17789e-31	up	yes
MSTRG.2175	CKAN_00342000	rna-gnl|WGS:QPKB|mrna.CKAN_00342000	GO:0004672(protein kinase activity);GO:0004674(protein serine/threonine kinase activity);GO:0005524(ATP binding);GO:0005774(vacuolar membrane);GO:0005886(plasma membrane);GO:0006468(protein phosphorylation);GO:0007169(transmembrane receptor protein tyrosine kinase signaling pathway);GO:0009506(plasmodesma);GO:0016021(integral component of membrane);GO:0016301(kinase activity)	NA	NA	NA	putative inactive receptor kinase RLK902 [Cinnamomum micranthum f. kanehirae]	179.749	269.425	301.973	9.69027	18.355	16.2856	16.9441	4.08271	4.43527e-33	3.39821e-31	up	yes
MSTRG.11959	CKAN_01926400	rna-gnl|WGS:QPKB|mrna.CKAN_01926400;MSTRG.11959.3;MSTRG.11959.4;MSTRG.11959.1	GO:0030599(pectinesterase activity);GO:0046910(pectinesterase inhibitor activity);GO:0071944(cell periphery)	00040(Pentose and glucuronate interconversions)	K01051	EC:3.1.1.11	Pectinesterase, catalytic [Cinnamomum micranthum f. kanehirae]	106.589	126.682	148.848	8.57029	12.2833	7.76106	13.3539	3.73919	4.97365e-33	3.79604e-31	up	yes
MSTRG.14050	CKAN_02277800	rna-gnl|WGS:QPKB|mrna.CKAN_02277800	GO:0000287(magnesium ion binding);GO:0016787(hydrolase activity);GO:0030145(manganese ion binding);GO:0033383(geranyl diphosphate metabolic process);GO:0042803(protein homodimerization activity)	00902(Monoterpenoid biosynthesis)	K07385	EC:4.2.3.108	Geraniol synthase, chloroplastic [Cinnamomum micranthum f. kanehirae]	3.21857	41.8829	33.1996	0	0	0	inf	inf	6.35274e-33	4.83003e-31	up	yes
MSTRG.3670	CKAN_00590200;CKAN_00590300	MSTRG.3670.5;MSTRG.3670.2;MSTRG.3670.7;MSTRG.3670.3;MSTRG.3670.1;rna-gnl|WGS:QPKB|mrna.CKAN_00590200;MSTRG.3670.6	GO:0004672(protein kinase activity);GO:0004674(protein serine/threonine kinase activity);GO:0004675(transmembrane receptor protein serine/threonine kinase activity);GO:0005524(ATP binding);GO:0005886(plasma membrane);GO:0006468(protein phosphorylation);GO:0007166(cell surface receptor signaling pathway);GO:0009611(response to wounding);GO:0009620(response to fungus);GO:0016021(integral component …	NA	NA	NA	proline-rich receptor-like protein kinase PERK1 [Cinnamomum micranthum f. kanehirae]	30.2575	27.0072	18.8861	195.284	227.4	228.578	0.116928	-3.0963	6.82416e-33	5.16865e-31	down	yes
MSTRG.12901	CKAN_02089100	rna-gnl|WGS:QPKB|mrna.CKAN_02089100	GO:0005765(lysosomal membrane);GO:0006465(signal peptide processing);GO:0030660(Golgi-associated vesicle membrane);GO:0033619(membrane protein proteolysis);GO:0042500(aspartic endopeptidase activity, intramembrane cleaving);GO:0071458(integral component of cytoplasmic side of endoplasmic reticulum membrane);GO:0071556(integral component of lumenal side of endoplasmic reticulum membrane)	NA	NA	NA	signal peptide peptidase-like protein 1 [Cinnamomum micranthum f. kanehirae]	0.0682281	0.320242	0.244065	12.4767	11.6103	13.8394	0.016678	-5.90591	7.60922e-33	5.74134e-31	down	yes
MSTRG.12546	CKAN_02032800	MSTRG.12546.1;rna-gnl|WGS:QPKB|mrna.CKAN_02032800	GO:0005737(cytoplasm);GO:0005829(cytosol);GO:0016740(transferase activity);GO:0016747(transferase activity, transferring acyl groups other than amino-acyl groups)	NA	NA	NA	LOW QUALITY PROTEIN: hypothetical protein CKAN_02032800 [Cinnamomum micranthum f. kanehirae]	1.28694	2.47546	2.04537	0	0	0	inf	inf	1.01992e-32	7.66638e-31	up	yes
MSTRG.6934	CKAN_01112300	MSTRG.6934.2;MSTRG.6934.1;rna-gnl|WGS:QPKB|mrna.CKAN_01112300	GO:0005634(nucleus)	NA	NA	NA	transcription factor bHLH63-like protein [Cinnamomum micranthum f. kanehirae]	216.528	259.402	231.137	24.4932	25.7312	29.6151	8.8561	3.14667	1.06313e-32	7.96105e-31	up	yes
MSTRG.4190	CKAN_00670700	MSTRG.4190.1;MSTRG.4190.3;rna-gnl|WGS:QPKB|mrna.CKAN_00670700	GO:0002229(defense response to oomycetes);GO:0002237(response to molecule of bacterial origin);GO:0002238(response to molecule of fungal origin);GO:0002239(response to oomycetes);GO:0004672(protein kinase activity);GO:0004674(protein serine/threonine kinase activity);GO:0005515(protein binding);GO:0005524(ATP binding);GO:0005886(plasma membrane);GO:0006468(protein phosphorylation);GO:0009620(resp…	NA	NA	NA	putative Serine/threonine-protein kinase-transforming protein raf [Cinnamomum micranthum f. kanehirae]	2.10397	0.90028	1.03829	20.1584	25.256	24.5195	0.057805	-4.11266	1.07912e-32	8.05037e-31	down	yes
MSTRG.4062	CKAN_00651000	rna-gnl|WGS:QPKB|mrna.CKAN_00651000	GO:0004252(serine-type endopeptidase activity);GO:0005618(cell wall)	NA	NA	NA	subtilisin-like protein protease SBT1.7 [Cinnamomum micranthum f. kanehirae]	64.0702	425.565	366.292	1.91996	1.57442	1.85525	159.997	7.3219	1.09819e-32	8.16198e-31	up	yes
MSTRG.17022	CKAN_02756700	MSTRG.17022.5;MSTRG.17022.2;MSTRG.17022.4;MSTRG.17022.3;rna-gnl|WGS:QPKB|mrna.CKAN_02756700	GO:0004674(protein serine/threonine kinase activity);GO:0005886(plasma membrane)	NA	NA	NA	Protein kinase domain-containing protein [Cinnamomum micranthum f. kanehirae]	15.695	10.0314	8.99227	143.895	141.839	174.432	0.0754483	-3.72837	1.29437e-32	9.58415e-31	down	yes
MSTRG.14330		MSTRG.14330.1	NA	NA	NA	NA		31.5807	11.8968	7.21237	0.0720719	0.166902	0.140829	133.464	7.0603	1.45241e-32	1.07144e-30	up	yes
MSTRG.14457	CKAN_02345600	MSTRG.14457.1;rna-gnl|WGS:QPKB|mrna.CKAN_02345600	NA	NA	NA	NA	WD40 repeat [Cinnamomum micranthum f. kanehirae]	21.9306	85.737	97.6264	1.20604	0.937402	1.12944	62.7258	5.97099	1.51005e-32	1.10983e-30	up	yes
MSTRG.10015	CKAN_01611000	rna-gnl|WGS:QPKB|mrna.CKAN_01611000	GO:0005515(protein binding);GO:0005516(calmodulin binding);GO:0005634(nucleus);GO:0005829(cytosol);GO:0005886(plasma membrane);GO:0030414(peptidase inhibitor activity);GO:0042742(defense response to bacterium);GO:0046872(metal ion binding)	NA	NA	NA	pirin-like protein [Cinnamomum micranthum f. kanehirae]	41.4756	66.7643	61.2714	5.67799	7.1622	6.7964	8.63242	3.10977	1.68796e-32	1.23601e-30	up	yes
MSTRG.11337	CKAN_01833400	rna-gnl|WGS:QPKB|mrna.CKAN_01833400	GO:0003674(molecular_function);GO:0005576(extracellular region);GO:0009505(plant-type cell wall);GO:0009506(plasmodesma);GO:0080167(response to karrikin)	NA	NA	NA	protein EXORDIUM-like protein 3 [Cinnamomum micranthum f. kanehirae]	11.0937	22.8093	24.2048	1.10491	1.43058	1.03222	16.2871	4.02566	1.92434e-32	1.40392e-30	up	yes
MSTRG.4646	CKAN_00748900	rna-gnl|WGS:QPKB|mrna.CKAN_00748900	GO:0005507(copper ion binding);GO:0016722(oxidoreductase activity, oxidizing metal ions)	NA	NA	NA	laccase-12-like protein [Cinnamomum micranthum f. kanehirae]	66.2315	62.9077	100.332	7.88284	6.82959	8.09681	10.0604	3.33062	2.00595e-32	1.4581e-30	up	yes
MSTRG.1485	CKAN_00234600	rna-gnl|WGS:QPKB|mrna.CKAN_00234600	GO:0000226(microtubule cytoskeleton organization);GO:0003924(GTPase activity);GO:0005200(structural constituent of cytoskeleton);GO:0005515(protein binding);GO:0005525(GTP binding);GO:0005618(cell wall);GO:0005730(nucleolus);GO:0005737(cytoplasm);GO:0005773(vacuole);GO:0005829(cytosol);GO:0005874(microtubule);GO:0005886(plasma membrane);GO:0007017(microtubule-based process);GO:0009506(plasmodesma…	04145(Phagosome)	K07374	NA	tubulin alpha chain-like protein [Cinnamomum micranthum f. kanehirae]	1942.91	2950.44	2188.66	190.483	175.671	203.951	12.4223	3.63486	2.28118e-32	1.65211e-30	up	yes
MSTRG.1657		MSTRG.1657.1	NA	NA	NA	NA		16.6865	15.0898	12.3738	0.166198	0.15876	0	135.864	7.08602	2.43544e-32	1.75742e-30	up	yes
MSTRG.2621	CKAN_00415100	MSTRG.2621.1;rna-gnl|WGS:QPKB|mrna.CKAN_00415100	GO:0003777(microtubule motor activity);GO:0005871(kinesin complex);GO:0007018(microtubule-based movement);GO:0016887(ATPase activity)	NA	NA	NA	kinesin KP1 isoform X1 [Cinnamomum micranthum f. kanehirae]	140.288	103.026	62.7738	0.662882	2.9022	1.13587	65.1118	6.02485	2.75529e-32	1.98101e-30	up	yes
MSTRG.7515	CKAN_01199300;CKAN_01199400	rna-gnl|WGS:QPKB|mrna.CKAN_01199300;rna-gnl|WGS:QPKB|mrna.CKAN_01199400;MSTRG.7515.1	GO:0005737(cytoplasm);GO:0030001(metal ion transport);GO:0046914(transition metal ion binding);GO:0046916(cellular transition metal ion homeostasis);GO:0046916(cellular transition metal ion homeostasis)	NA	NA	NA	protein PYRICULARIA ORYZAE RESISTANCE 21-like protein [Cinnamomum micranthum f. kanehirae]	15.3344	27.1358	26.2116	2.16773	2.43089	1.52939	11.2079	3.48644	3.53074e-32	2.52939e-30	up	yes
MSTRG.1228		MSTRG.1228.1	NA	NA	NA	NA		48.7178	92.1515	86.8922	2.26977	2.88292	0.760968	38.5145	5.26733	3.92011e-32	2.79823e-30	up	yes
gene-CKAN_01155300	CKAN_01155300	rna-gnl|WGS:QPKB|mrna.CKAN_01155300	GO:0000977(RNA polymerase II regulatory region sequence-specific DNA binding);GO:0005515(protein binding);GO:0005768(endosome);GO:0005794(Golgi apparatus);GO:0005802(trans-Golgi network);GO:0005886(plasma membrane);GO:0006952(defense response);GO:0009506(plasmodesma);GO:0009809(lignin biosynthetic process);GO:0009833(plant-type primary cell wall biogenesis);GO:0009834(plant-type secondary cell wa…	NA	NA	NA	cellulose synthase A catalytic subunit 3 UDP-forming [Cinnamomum micranthum f. kanehirae]	9.31045	8.27687	6.7289	0.114646	0	0.0850806	121.747	6.92775	3.93885e-32	2.80153e-30	up	yes
MSTRG.7560	CKAN_01205100	rna-gnl|WGS:QPKB|mrna.CKAN_01205100	GO:0003674(molecular_function);GO:0005576(extracellular region);GO:0005634(nucleus);GO:0008150(biological_process)	NA	NA	NA	NHL repeat-containing family protein [Cinnamomum micranthum f. kanehirae]	8.43141	22.5145	20.4628	0.52494	0.437617	0.5347	34.3353	5.10162	5.0253e-32	3.5615e-30	up	yes
MSTRG.6866		MSTRG.6866.1	NA	NA	NA	NA		0.125927	0.0580312	0.123089	4.41565	3.555	3.80248	0.0260803	-5.2609	6.25852e-32	4.41972e-30	down	yes
MSTRG.12735	CKAN_02064300	MSTRG.12735.1;MSTRG.12735.2;MSTRG.12735.4;rna-gnl|WGS:QPKB|mrna.CKAN_02064300;MSTRG.12735.5	GO:0008150(biological_process)	NA	NA	NA	ankyrin repeat-containing-like protein [Cinnamomum micranthum f. kanehirae]	45.3492	45.6568	44.0036	5.46829	4.66235	6.89332	7.93056	2.98742	6.29623e-32	4.43058e-30	up	yes
MSTRG.1884	CKAN_00298900	MSTRG.1884.2;rna-gnl|WGS:QPKB|mrna.CKAN_00298900	GO:0003935(GTP cyclohydrolase II activity);GO:0005525(GTP binding);GO:0008686(3,4-dihydroxy-2-butanone-4-phosphate synthase activity);GO:0009231(riboflavin biosynthetic process);GO:0009507(chloroplast);GO:0009570(chloroplast stroma);GO:0016020(membrane);GO:0046872(metal ion binding)	00740(Riboflavin metabolism);00790(Folate biosynthesis)	K14652	EC:4.1.99.12;EC:3.5.4.25	putative bifunctional riboflavin biosynthesis protein RIBA 1, chloroplastic [Cinnamomum micranthum f. kanehirae]	46.6281	56.6148	59.482	7.04334	6.37891	7.41013	7.81116	2.96554	7.04526e-32	4.94015e-30	up	yes
MSTRG.2365	CKAN_00371200	rna-gnl|WGS:QPKB|mrna.CKAN_00371200	GO:0009813(flavonoid biosynthetic process);GO:0043231(intracellular membrane-bounded organelle);GO:0052696(flavonoid glucuronidation);GO:0080043(quercetin 3-O-glucosyltransferase activity);GO:0080044(quercetin 7-O-glucosyltransferase activity)	00942(Anthocyanin biosynthesis)	K12930	EC:2.4.1.115	anthocyanidin 3-O-glucosyltransferase 7-like protein [Cinnamomum micranthum f. kanehirae]	8.11284	13.5786	7.18656	117.127	169.17	105.321	0.0737404	-3.7614	7.08925e-32	4.95349e-30	down	yes
gene-CKAN_02285000	CKAN_02285000	rna-gnl|WGS:QPKB|mrna.CKAN_02285000	GO:0003674(molecular_function);GO:0005739(mitochondrion);GO:0008150(biological_process);GO:0016021(integral component of membrane)	03013(RNA transport)	K00784	EC:3.1.26.11	hypothetical protein CKAN_02285000 [Cinnamomum micranthum f. kanehirae]	9.98164	13.7651	16.3826	0.0858186	0.1525	0	168.385	7.39562	7.33674e-32	5.10843e-30	up	yes
MSTRG.12228	CKAN_01969300	MSTRG.12228.1;rna-gnl|WGS:QPKB|mrna.CKAN_01969300	GO:0009926(auxin polar transport);GO:0046620(regulation of organ growth)	04626(Plant-pathogen interaction)	K13473	NA	lysM domain-containing protein [Cinnamomum micranthum f. kanehirae]	9.0752	18.2346	16.0832	0.714677	0.432602	0.830147	21.9442	4.45577	8.80814e-32	6.11149e-30	up	yes
MSTRG.15373	CKAN_02486500	rna-gnl|WGS:QPKB|mrna.CKAN_02486500	GO:0005871(kinesin complex);GO:0007018(microtubule-based movement);GO:0008574(ATP-dependent microtubule motor activity, plus-end-directed)	NA	NA	NA	kinesin-like protein KIN-5D [Cinnamomum micranthum f. kanehirae]	23.1742	61.4887	54.1743	2.8967	2.53686	2.64866	17.1781	4.1025	9.68637e-32	6.69744e-30	up	yes
MSTRG.6950	CKAN_01114900	MSTRG.6950.1;rna-gnl|WGS:QPKB|mrna.CKAN_01114900	GO:0008878(glucose-1-phosphate adenylyltransferase activity)	00500(Starch and sucrose metabolism);00520(Amino sugar and nucleotide sugar metabolism)	K00975	EC:2.7.7.27	glucose-1-phosphate adenylyltransferase large subunit 1-like protein isoform X1 [Cinnamomum micranthum f. kanehirae]	185.54	216.592	190.756	2015.95	2069.98	1909.79	0.0988852	-3.3381	1.11028e-31	7.65012e-30	down	yes
MSTRG.13697	CKAN_02223100	rna-gnl|WGS:QPKB|mrna.CKAN_02223100	GO:0003674(molecular_function);GO:0005634(nucleus);GO:0005737(cytoplasm);GO:0008150(biological_process)	NA	NA	NA	hypothetical protein CKAN_02223100 [Cinnamomum micranthum f. kanehirae]	12.0101	17.8955	9.80792	0.563136	0.915981	0.467111	20.4054	4.35088	1.26516e-31	8.67018e-30	up	yes
MSTRG.15465	CKAN_02497800	MSTRG.15465.1;rna-gnl|WGS:QPKB|mrna.CKAN_02497800	GO:0004439(phosphatidylinositol-4,5-bisphosphate 5-phosphatase activity);GO:0004445(inositol-polyphosphate 5-phosphatase activity);GO:0005737(cytoplasm);GO:0034485(phosphatidylinositol-3,4,5-trisphosphate 5-phosphatase activity);GO:0046856(phosphatidylinositol dephosphorylation)	00562(Inositol phosphate metabolism);04070(Phosphatidylinositol signaling system)	K20279	EC:3.1.3.36	type I inositol polyphosphate 5-phosphatase 1-like protein isoform X2 [Cinnamomum micranthum f. kanehirae]	12.8659	11.0282	7.75371	129.056	126.425	126.552	0.0828406	-3.59352	1.27003e-31	8.67018e-30	down	yes
MSTRG.586	CKAN_00088000	rna-gnl|WGS:QPKB|mrna.CKAN_00088000	GO:0005576(extracellular region);GO:0008150(biological_process);GO:0016874(ligase activity)	NA	NA	NA	hypothetical protein CKAN_00088000 [Cinnamomum micranthum f. kanehirae]	75.1156	149.699	166.623	8.21138	6.94569	8.25482	16.7196	4.06347	1.27143e-31	8.67018e-30	up	yes
MSTRG.8807	CKAN_01426300	rna-gnl|WGS:QPKB|mrna.CKAN_01426300	GO:0009507(chloroplast);GO:0016491(oxidoreductase activity);GO:0055114(oxidation-reduction process)	00061(Fatty acid biosynthesis);01040(Biosynthesis of unsaturated fatty acids);00780(Biotin metabolism);00333(Prodigiosin biosyntheses)	K00059	EC:1.1.1.100	short-chain type dehydrogenase/reductase-like protein [Cinnamomum micranthum f. kanehirae]	21.5945	51.9029	53.9921	2.41308	1.27072	1.4664	24.7543	4.62961	1.30626e-31	8.87722e-30	up	yes
MSTRG.1190	CKAN_00187000	rna-gnl|WGS:QPKB|mrna.CKAN_00187000	GO:0016298(lipase activity)	00561(Glycerolipid metabolism)	K00679	EC:2.3.1.158	GDSL esterase/lipase-like protein [Cinnamomum micranthum f. kanehirae]	1.15666	11.9518	18.7328	0	0	0	inf	inf	1.65699e-31	1.12223e-29	up	yes
MSTRG.6309	CKAN_01015800	rna-gnl|WGS:QPKB|mrna.CKAN_01015800	NA	NA	NA	NA	hypothetical protein CKAN_01015800 [Cinnamomum micranthum f. kanehirae]	6.30093	7.76219	6.23205	0	0	0	inf	inf	1.7885e-31	1.20717e-29	up	yes
MSTRG.4788	CKAN_00769500	rna-gnl|WGS:QPKB|mrna.CKAN_00769500	GO:0004565(beta-galactosidase activity);GO:0005618(cell wall);GO:0005773(vacuole)	00052(Galactose metabolism);00600(Sphingolipid metabolism);00531(Glycosaminoglycan degradation);00604(Glycosphingolipid biosynthesis - ganglio series);00511(Other glycan degradation)	K12309	EC:3.2.1.23	beta-galactosidase 3-like protein [Cinnamomum micranthum f. kanehirae]	358.681	883.878	977.649	18.6163	31.8127	22.7832	30.3257	4.92247	1.98192e-31	1.33319e-29	up	yes
MSTRG.2230	CKAN_00351000	rna-gnl|WGS:QPKB|mrna.CKAN_00351000	GO:0003674(molecular_function);GO:0005634(nucleus);GO:0008150(biological_process)	NA	NA	NA	protein XRI1-like protein [Cinnamomum micranthum f. kanehirae]	141.295	400.365	350.578	12.9468	13.2993	13.6494	22.3644	4.48313	2.06366e-31	1.38349e-29	up	yes
MSTRG.12736	CKAN_02064400	MSTRG.12736.1	NA	NA	NA	NA		87.6139	82.4957	71.9671	11.383	11.0091	9.71797	7.53896	2.91437	2.25719e-31	1.50639e-29	up	yes
MSTRG.1227		MSTRG.1227.1	NA	NA	NA	NA		54.9702	116.041	122.412	2.68621	5.81302	3.75934	23.9361	4.58112	2.26217e-31	1.50639e-29	up	yes
MSTRG.12285	CKAN_01981600	rna-gnl|WGS:QPKB|mrna.CKAN_01981600;MSTRG.12285.1	GO:0009658(chloroplast organization);GO:0009707(chloroplast outer membrane)	04144(Endocytosis)	K05747	NA	hypothetical protein CKAN_01981600 [Cinnamomum micranthum f. kanehirae]	49.2602	18.3367	21.5463	0.973042	1.23383	0.843899	29.2199	4.86888	2.37312e-31	1.57499e-29	up	yes
MSTRG.10688	CKAN_01725000	MSTRG.10688.1	NA	NA	NA	NA		22.1243	8.33304	7.08058	0	0	0.0635274	590.893	9.20675	3.77081e-31	2.49427e-29	up	yes
MSTRG.15676	CKAN_02529600	rna-gnl|WGS:QPKB|mrna.CKAN_02529600	GO:0004351(glutamate decarboxylase activity);GO:0005516(calmodulin binding);GO:0005829(cytosol);GO:0006536(glutamate metabolic process);GO:0030170(pyridoxal phosphate binding);GO:0046686(response to cadmium ion)	00650(Butanoate metabolism);00250(Alanine, aspartate and glutamate metabolism);00410(beta-Alanine metabolism);00430(Taurine and hypotaurine metabolism)	K01580	EC:4.1.1.15	glutamate decarboxylase [Cinnamomum micranthum f. kanehirae]	13.2139	11.4542	10.0617	0.950013	1.46397	1.10045	9.88203	3.30481	3.80933e-31	2.51138e-29	up	yes
MSTRG.8032	CKAN_01287600	rna-gnl|WGS:QPKB|mrna.CKAN_01287600	GO:0005768(endosome)	04144(Endocytosis)	K07904	NA	ras-related protein Rab11A [Cinnamomum micranthum f. kanehirae]	12.4595	22.5812	16.6604	0.659986	0.809824	0.498371	26.2685	4.71526	5.21264e-31	3.42515e-29	up	yes
MSTRG.2361	CKAN_00370500	rna-gnl|WGS:QPKB|mrna.CKAN_00370500;MSTRG.2361.1;MSTRG.2361.3	GO:0003677(DNA binding);GO:0005516(calmodulin binding);GO:0005634(nucleus);GO:0006351(transcription, DNA-templated);GO:0006355(regulation of transcription, DNA-templated);GO:0006950(response to stress)	NA	NA	NA	calmodulin-binding protein 60 B-like protein [Cinnamomum micranthum f. kanehirae]	12.807	17.4723	16.388	127.162	103.762	122.718	0.131962	-2.9218	6.30175e-31	4.12713e-29	down	yes
MSTRG.7945	CKAN_01274300	MSTRG.7945.1;rna-gnl|WGS:QPKB|mrna.CKAN_01274300	GO:0005464(UDP-xylose transmembrane transporter activity);GO:0005783(endoplasmic reticulum);GO:0005794(Golgi apparatus);GO:0005886(plasma membrane);GO:0015790(UDP-xylose transmembrane transport);GO:0016020(membrane)	NA	NA	NA	Triose-phosphate transporter domain-containing protein [Cinnamomum micranthum f. kanehirae]	196.35	98.6046	44.2993	0.120335	0.896703	0.707505	196.721	7.62001	7.24962e-31	4.73228e-29	up	yes
MSTRG.511	CKAN_00077400;CKAN_00077600	MSTRG.511.3;rna-gnl|WGS:QPKB|mrna.CKAN_00077600;MSTRG.511.2;rna-gnl|WGS:QPKB|mrna.CKAN_00077400	NA	NA	NA	NA	CRC domain-containing protein TSO1-like protein isoform X2 [Cinnamomum micranthum f. kanehirae]	1.91832	2.86509	1.59932	28.0991	33.0365	34.2186	0.0669371	-3.90105	7.45286e-31	4.849e-29	down	yes
MSTRG.8307	CKAN_01331300	rna-gnl|WGS:QPKB|mrna.CKAN_01331300	GO:0005515(protein binding);GO:0005737(cytoplasm);GO:0005887(integral component of plasma membrane);GO:0006810(transport);GO:0006833(water transport);GO:0009737(response to abscisic acid);GO:0015250(water channel activity);GO:0016020(membrane);GO:0034220(ion transmembrane transport);GO:0055085(transmembrane transport)	NA	NA	NA	putative aquaporin PIP2-8 [Cinnamomum micranthum f. kanehirae]	77.4006	95.6388	95.5593	11.2086	10.6523	9.66378	8.52028	3.0909	7.95753e-31	5.16043e-29	up	yes
gene-CKAN_02188400	CKAN_02188400	rna-gnl|WGS:QPKB|mrna.CKAN_02188400	GO:0004672(protein kinase activity);GO:0004674(protein serine/threonine kinase activity);GO:0005515(protein binding);GO:0005524(ATP binding);GO:0005886(plasma membrane);GO:0006468(protein phosphorylation);GO:0007169(transmembrane receptor protein tyrosine kinase signaling pathway);GO:0009934(regulation of meristem structural organization);GO:0010075(regulation of meristem growth);GO:0010480(micro…	NA	NA	NA	leucine-rich repeat receptor-like serine/threonine-protein kinase BAM3 [Cinnamomum micranthum f. kanehirae]	1.77769	4.6165	3.81986	0	0	0	inf	inf	1.1101e-30	7.17553e-29	up	yes
MSTRG.2323	CKAN_00365300	rna-gnl|WGS:QPKB|mrna.CKAN_00365300	GO:0004553(hydrolase activity, hydrolyzing O-glycosyl compounds);GO:0005576(extracellular region);GO:0005618(cell wall);GO:0009414(response to water deprivation);GO:0010411(xyloglucan metabolic process);GO:0016762(xyloglucan:xyloglucosyl transferase activity);GO:0016798(hydrolase activity, acting on glycosyl bonds);GO:0042546(cell wall biogenesis);GO:0048046(apoplast);GO:0071555(cell wall organiz…	NA	NA	NA	Glycoside hydrolase [Cinnamomum micranthum f. kanehirae]	92.2643	684.802	671.716	1.98636	2.37498	1.86338	232.747	7.86262	1.17726e-30	7.58494e-29	up	yes
MSTRG.1030	CKAN_00155000	rna-gnl|WGS:QPKB|mrna.CKAN_00155000;MSTRG.1030.1;MSTRG.1030.2	GO:0000139(Golgi membrane);GO:0005794(Golgi apparatus);GO:0005886(plasma membrane);GO:0006486(protein glycosylation);GO:0009834(plant-type secondary cell wall biogenesis);GO:0010417(glucuronoxylan biosynthetic process);GO:0015020(glucuronosyltransferase activity);GO:0016021(integral component of membrane);GO:0016740(transferase activity);GO:0071555(cell wall organization)	NA	NA	NA	putative glucuronoxylan glucuronosyltransferase IRX7 [Cinnamomum micranthum f. kanehirae]	37.8591	13.6882	5.74925	0.0787555	0.12906	0.0747491	202.773	7.66372	1.27002e-30	8.15608e-29	up	yes
MSTRG.4380	CKAN_00701100	rna-gnl|WGS:QPKB|mrna.CKAN_00701100	GO:0004601(peroxidase activity);GO:0005507(copper ion binding);GO:0005509(calcium ion binding);GO:0005524(ATP binding);GO:0005544(calcium-dependent phospholipid binding);GO:0005618(cell wall);GO:0005634(nucleus);GO:0005739(mitochondrion);GO:0005773(vacuole);GO:0005774(vacuolar membrane);GO:0005829(cytosol);GO:0005886(plasma membrane);GO:0006970(response to osmotic stress);GO:0006979(response to o…	NA	NA	NA	Annexin D1 [Cinnamomum micranthum f. kanehirae]	8.37876	11.7831	9.78475	0	0.078974	0	379.196	8.5668	1.30997e-30	8.38547e-29	up	yes
MSTRG.4154	CKAN_00663900	MSTRG.4154.2;rna-gnl|WGS:QPKB|mrna.CKAN_00663900	GO:0005515(protein binding);GO:0005737(cytoplasm);GO:0016021(integral component of membrane);GO:0030154(cell differentiation);GO:0040008(regulation of growth);GO:2000012(regulation of auxin polar transport)	NA	NA	NA	pollen-specific protein SF21-like protein [Cinnamomum micranthum f. kanehirae]	23.8908	20.585	24.1724	1.70013	1.23147	2.26681	13.2056	3.72308	1.43899e-30	9.18175e-29	up	yes
MSTRG.13032	CKAN_02111600	rna-gnl|WGS:QPKB|mrna.CKAN_02111600	GO:0003674(molecular_function);GO:0005576(extracellular region);GO:0008150(biological_process);GO:0016021(integral component of membrane)	NA	NA	NA	Fiber protein Fb34 [Cinnamomum micranthum f. kanehirae]	229.504	180.119	124.952	16.3954	14.7517	15.5308	11.4524	3.51758	1.62458e-30	1.03328e-28	up	yes
MSTRG.15711	CKAN_02534300	rna-gnl|WGS:QPKB|mrna.CKAN_02534300	GO:0004672(protein kinase activity);GO:0004674(protein serine/threonine kinase activity);GO:0005524(ATP binding);GO:0005774(vacuolar membrane);GO:0005886(plasma membrane);GO:0006468(protein phosphorylation);GO:0007169(transmembrane receptor protein tyrosine kinase signaling pathway);GO:0009506(plasmodesma);GO:0016021(integral component of membrane);GO:0016301(kinase activity)	NA	NA	NA	putative inactive receptor kinase [Cinnamomum micranthum f. kanehirae]	8.89308	27.2322	22.9385	0.697695	0.711403	0.641212	28.8072	4.84836	1.95207e-30	1.2376e-28	up	yes
MSTRG.16007		MSTRG.16007.1	NA	NA	NA	NA		119.897	265.043	303.727	6.04871	13.5359	6.76231	26.1384	4.7081	2.0262e-30	1.2805e-28	up	yes
MSTRG.2163	CKAN_00341400	rna-gnl|WGS:QPKB|mrna.CKAN_00341400	GO:0004857(enzyme inhibitor activity)	00040(Pentose and glucuronate interconversions)	K01051	EC:3.1.1.11	hypothetical protein CKAN_00341400 [Cinnamomum micranthum f. kanehirae]	20.9831	18.154	18.4845	0.295491	0.77709	0.441117	38.0667	5.25046	3.07823e-30	1.93919e-28	up	yes
MSTRG.2977	CKAN_00470900	rna-gnl|WGS:QPKB|mrna.CKAN_00470900	GO:0004553(hydrolase activity, hydrolyzing O-glycosyl compounds);GO:0030247(polysaccharide binding);GO:0046658(anchored component of plasma membrane)	00500(Starch and sucrose metabolism)	K19891	EC:3.2.1.39	hypothetical protein CKAN_00470900 [Cinnamomum micranthum f. kanehirae]	7.46415	64.1462	31.1011	0	0.047487	0.0748265	839.739	9.7138	3.31661e-30	2.08275e-28	up	yes
MSTRG.9981	CKAN_01606800	rna-gnl|WGS:QPKB|mrna.CKAN_01606800	GO:0009506(plasmodesma);GO:0019722(calcium-mediated signaling)	NA	NA	NA	rapid alkalinization factor [Cinnamomum micranthum f. kanehirae]	27.0564	37.7903	42.6533	2.15962	1.17454	1.60111	21.782	4.44506	3.53527e-30	2.21306e-28	up	yes
MSTRG.9552	CKAN_01541900	MSTRG.9552.1;MSTRG.9552.2	NA	NA	NA	NA		18.4473	35.9007	48.6342	0.720733	0.814691	1.103	39.0318	5.28658	3.89509e-30	2.43063e-28	up	yes
MSTRG.8952	CKAN_01446000	MSTRG.8952.1	NA	NA	NA	NA		0.0472779	0.121863	0	6.34783	5.37857	8.06273	0.00854714	-6.87034	5.55196e-30	3.4537e-28	down	yes
MSTRG.9918	CKAN_01597900	rna-gnl|WGS:QPKB|mrna.CKAN_01597900	GO:0003674(molecular_function);GO:0005634(nucleus);GO:0005886(plasma membrane);GO:0009958(positive gravitropism);GO:0009959(negative gravitropism);GO:0016021(integral component of membrane);GO:0040008(regulation of growth)	NA	NA	NA	protein LAZY 1 [Cinnamomum micranthum f. kanehirae]	22.9372	13.8133	17.4939	0	0.225252	0.236505	117.474	6.8762	6.96353e-30	4.31826e-28	up	yes
MSTRG.3473	CKAN_00558200	MSTRG.3473.1;rna-gnl|WGS:QPKB|mrna.CKAN_00558200	GO:0004672(protein kinase activity);GO:0004674(protein serine/threonine kinase activity);GO:0005524(ATP binding);GO:0005886(plasma membrane);GO:0006468(protein phosphorylation);GO:0006952(defense response);GO:0016301(kinase activity);GO:0016310(phosphorylation)	NA	NA	NA	serine/threonine-protein kinase PBS1 [Cinnamomum micranthum f. kanehirae]	91.2037	45.7674	27.2565	0	0	0.273134	601.271	9.23187	7.06339e-30	4.36654e-28	up	yes
MSTRG.16930	CKAN_02741700;CKAN_02741300;CKAN_02741600	MSTRG.16930.2;rna-gnl|WGS:QPKB|mrna.CKAN_02741700;MSTRG.16930.3;rna-gnl|WGS:QPKB|mrna.CKAN_02741300;rna-gnl|WGS:QPKB|mrna.CKAN_02741600;MSTRG.16930.4	GO:0004252(serine-type endopeptidase activity);GO:0005618(cell wall);GO:0005618(cell wall)	NA	NA	NA	Peptidase S8/S53 domain-containing protein [Cinnamomum micranthum f. kanehirae]	4.63491	12.8244	12.7675	0.0797871	0.306857	0.143426	57.0241	5.8335	1.127e-29	6.9454e-28	up	yes
MSTRG.17029	CKAN_02758500	rna-gnl|WGS:QPKB|mrna.CKAN_02758500	GO:0000287(magnesium ion binding);GO:0016787(hydrolase activity);GO:0030145(manganese ion binding);GO:0033383(geranyl diphosphate metabolic process);GO:0042803(protein homodimerization activity)	00902(Monoterpenoid biosynthesis)	K07385	EC:4.2.3.108	Geraniol synthase, chloroplastic [Cinnamomum micranthum f. kanehirae]	1.43198	13.4886	8.37764	0	0	0	inf	inf	1.15993e-29	7.1262e-28	up	yes
MSTRG.8895	CKAN_01438100	rna-gnl|WGS:QPKB|mrna.CKAN_01438100	GO:0004190(aspartic-type endopeptidase activity);GO:0006508(proteolysis);GO:0030163(protein catabolic process)	NA	NA	NA	protein ASPARTIC PROTEASE IN GUARD CELL 1 [Cinnamomum micranthum f. kanehirae]	134.779	259.749	321.926	9.57516	14.3489	13.1641	19.3176	4.27184	1.18427e-29	7.25326e-28	up	yes
MSTRG.9832	CKAN_01584700	rna-gnl|WGS:QPKB|mrna.CKAN_01584700	GO:0000139(Golgi membrane);GO:0003824(catalytic activity);GO:0005768(endosome);GO:0005794(Golgi apparatus);GO:0005802(trans-Golgi network);GO:0006486(protein glycosylation);GO:0009834(plant-type secondary cell wall biogenesis);GO:0010417(glucuronoxylan biosynthetic process);GO:0016020(membrane);GO:0016021(integral component of membrane);GO:0042546(cell wall biogenesis);GO:0045492(xylan biosynthet…	NA	NA	NA	putative beta-1,4-xylosyltransferase IRX10 [Cinnamomum micranthum f. kanehirae]	3.2404	6.68491	5.10374	0.126622	0.125603	0.146835	37.6611	5.235	1.21158e-29	7.39772e-28	up	yes
MSTRG.2308	CKAN_00362300	rna-gnl|WGS:QPKB|mrna.CKAN_00362300	GO:0008150(biological_process)	NA	NA	NA	Plant intracellular ras group-related LRR 6 [Cinnamomum micranthum f. kanehirae]	0.48691	0.998798	0.110945	38.4747	55.3951	35.5772	0.0123344	-6.34117	1.30732e-29	7.9578e-28	down	yes
MSTRG.7372	CKAN_01176800	MSTRG.7372.1	NA	NA	NA	NA		20.1573	13.7903	7.32315	296.333	276.878	284.879	0.048096	-4.37794	1.34215e-29	8.14484e-28	down	yes
MSTRG.6914	CKAN_01109700	rna-gnl|WGS:QPKB|mrna.CKAN_01109700;MSTRG.6914.1	GO:0000139(Golgi membrane);GO:0005794(Golgi apparatus);GO:0009294(DNA mediated transformation);GO:0009617(response to bacterium);GO:0016021(integral component of membrane);GO:0016757(transferase activity, transferring glycosyl groups);GO:0047259(glucomannan 4-beta-mannosyltransferase activity);GO:0051753(mannan synthase activity);GO:0071555(cell wall organization)	NA	NA	NA	glucomannan 4-beta-mannosyltransferase 9 [Cinnamomum micranthum f. kanehirae]	37.0416	96.5374	125.347	1.32089	2.96058	1.92472	41.7206	5.38269	1.72349e-29	1.04271e-27	up	yes
MSTRG.15721	CKAN_02535100	MSTRG.15721.1	NA	NA	NA	NA		15.5769	17.2064	17.3099	0.376383	0.0964725	0.150214	80.3973	6.32908	1.75438e-29	1.05817e-27	up	yes
MSTRG.14955		MSTRG.14955.1	NA	NA	NA	NA		34.1771	21.0471	21.834	212.518	217.222	214.113	0.119683	-3.06271	2.01939e-29	1.21432e-27	down	yes
MSTRG.14255	CKAN_02314600	MSTRG.14255.1;rna-gnl|WGS:QPKB|mrna.CKAN_02314600	GO:0046922(peptide-O-fucosyltransferase activity)	00514(Other types of O-glycan biosynthesis)	K03691	EC:2.4.1.221	GDP-fucose protein O-fucosyltransferase [Cinnamomum micranthum f. kanehirae]	45.659	31.5306	26.1714	2.371	3.51252	3.04908	11.5712	3.53247	2.53172e-29	1.51781e-27	up	yes
MSTRG.6142	CKAN_00990200	rna-gnl|WGS:QPKB|mrna.CKAN_00990200	GO:0004601(peroxidase activity);GO:0005515(protein binding);GO:0005576(extracellular region);GO:0005618(cell wall);GO:0005794(Golgi apparatus);GO:0005829(cytosol);GO:0006979(response to oxidative stress);GO:0009809(lignin biosynthetic process);GO:0010089(xylem development);GO:0020037(heme binding);GO:0042744(hydrogen peroxide catabolic process);GO:0046872(metal ion binding);GO:0048046(apoplast);G…	00940(Phenylpropanoid biosynthesis)	K00430	EC:1.11.1.7	peroxidase 4-like protein [Cinnamomum micranthum f. kanehirae]	3.71015	34.0736	34.6494	0.0205038	0	0.039939	1198.38	10.2269	2.94751e-29	1.76176e-27	up	yes
MSTRG.4005	CKAN_00641900	rna-gnl|WGS:QPKB|mrna.CKAN_00641900	GO:0004553(hydrolase activity, hydrolyzing O-glycosyl compounds);GO:0005576(extracellular region);GO:0005618(cell wall);GO:0009414(response to water deprivation);GO:0010411(xyloglucan metabolic process);GO:0016762(xyloglucan:xyloglucosyl transferase activity);GO:0016798(hydrolase activity, acting on glycosyl bonds);GO:0042546(cell wall biogenesis);GO:0048046(apoplast);GO:0071555(cell wall organiz…	NA	NA	NA	xyloglucan endotransglucosylase/hydrolase [Cinnamomum micranthum f. kanehirae]	241.44	192.747	251.221	22.1371	17.2451	23.0319	10.9816	3.45702	3.10847e-29	1.85239e-27	up	yes
MSTRG.16379	CKAN_02639800	rna-gnl|WGS:QPKB|mrna.CKAN_02639800	GO:0016021(integral component of membrane);GO:0042626(ATPase activity, coupled to transmembrane movement of substances);GO:0055085(transmembrane transport)	02010(ABC transporters)	K05658	EC:3.6.3.44	ABC transporter [Cinnamomum micranthum f. kanehirae]	11.4961	14.7005	19.8566	0.425518	0.122443	0.331872	52.343	5.70992	3.30844e-29	1.96565e-27	up	yes
MSTRG.1812	CKAN_00286000	rna-gnl|WGS:QPKB|mrna.CKAN_00286000	GO:0000226(microtubule cytoskeleton organization);GO:0000911(cytokinesis by cell plate formation);GO:0000922(spindle pole);GO:0005634(nucleus);GO:0005819(spindle);GO:0005874(microtubule);GO:0008017(microtubule binding);GO:0008283(cell proliferation);GO:0009524(phragmoplast);GO:0009574(preprophase band);GO:0048528(post-embryonic root development);GO:0055028(cortical microtubule);GO:0072686(mitotic…	NA	NA	NA	65-microtubule-associated protein 8 [Cinnamomum micranthum f. kanehirae]	40.6054	15.9628	7.52179	0.0871863	0.030774	0.114429	275.788	8.10741	3.85402e-29	2.28296e-27	up	yes
MSTRG.8672	CKAN_01400400	rna-gnl|WGS:QPKB|mrna.CKAN_01400400	GO:0007165(signal transduction);GO:0016020(membrane)	NA	NA	NA	protein ACCELERATED CELL DEATH 6-like protein isoform X2 [Cinnamomum micranthum f. kanehirae]	8.01146	9.72348	9.85946	0	0.0809742	0	340.78	8.4127	4.63336e-29	2.73644e-27	up	yes
MSTRG.14957	CKAN_02426100	MSTRG.14957.1	NA	NA	NA	NA		0	0	0	3.77497	2.49731	3.47117	-inf	-inf	5.08831e-29	2.99622e-27	down	yes
MSTRG.15612	CKAN_02520500	rna-gnl|WGS:QPKB|mrna.CKAN_02520500	GO:0004252(serine-type endopeptidase activity);GO:0005618(cell wall)	NA	NA	NA	Peptidase S8/S53 domain-containing protein [Cinnamomum micranthum f. kanehirae]	4.78057	15.9551	14.8241	0.148701	0.286641	0.0930283	67.301	6.07256	5.73748e-29	3.36848e-27	up	yes
MSTRG.4877	CKAN_00781400	MSTRG.4877.1;rna-gnl|WGS:QPKB|mrna.CKAN_00781400	GO:0005262(calcium channel activity);GO:0005886(plasma membrane);GO:0005887(integral component of plasma membrane);GO:0006816(calcium ion transport);GO:0007231(osmosensory signaling pathway);GO:0007638(mechanosensory behavior);GO:0033500(carbohydrate homeostasis);GO:0070588(calcium ion transmembrane transport)	NA	NA	NA	protein MID1-COMPLEMENTING ACTIVITY 1-like protein [Cinnamomum micranthum f. kanehirae]	27.9693	56.5484	50.0936	4.00216	5.06147	4.59236	9.8573	3.30119	7.57933e-29	4.4367e-27	up	yes
gene-CKAN_00552200	CKAN_00552200	rna-gnl|WGS:QPKB|mrna.CKAN_00552200	NA	NA	NA	NA	hypothetical protein CKAN_00552200 [Cinnamomum micranthum f. kanehirae]	4.76034	6.61551	10.5339	0	0	0	inf	inf	7.60229e-29	4.43706e-27	up	yes
MSTRG.15442	CKAN_02495200	rna-gnl|WGS:QPKB|mrna.CKAN_02495200	GO:0009834(plant-type secondary cell wall biogenesis);GO:0010417(glucuronoxylan biosynthetic process);GO:0042285(xylosyltransferase activity)	NA	NA	NA	putative beta-1,4-xylosyltransferase IRX9 [Cinnamomum micranthum f. kanehirae]	144.779	64.8964	36.3731	0.0610635	0.692928	0.301931	233.018	7.86429	8.42986e-29	4.90563e-27	up	yes
MSTRG.5182	CKAN_00833700	rna-gnl|WGS:QPKB|mrna.CKAN_00833700	NA	NA	NA	NA	F-box/FBD/LRR-repeat protein isoform X1 [Cinnamomum micranthum f. kanehirae]	4.13219	4.02953	4.73176	0	0	0	inf	inf	9.08497e-29	5.27141e-27	up	yes
MSTRG.16725	CKAN_02699200	MSTRG.16725.1	NA	NA	NA	NA		0.0223865	0.0535009	0	5.72237	5.72602	4.44684	0.00477423	-7.71052	9.27942e-29	5.36853e-27	down	yes
gene-CKAN_00649000	CKAN_00649000	rna-gnl|WGS:QPKB|mrna.CKAN_00649000	GO:0009044(xylan 1,4-beta-xylosidase activity);GO:0009505(plant-type cell wall);GO:0031222(arabinan catabolic process);GO:0045493(xylan catabolic process);GO:0046556(alpha-L-arabinofuranosidase activity)	00520(Amino sugar and nucleotide sugar metabolism)	K15920	EC:3.2.1.37	Glycoside hydrolase [Cinnamomum micranthum f. kanehirae]	7.14947	16.6433	15.7481	0	0	0	inf	inf	9.53554e-29	5.50067e-27	up	yes
MSTRG.7145	CKAN_01142600	rna-gnl|WGS:QPKB|mrna.CKAN_01142600;MSTRG.7145.2	GO:0004864(protein phosphatase inhibitor activity);GO:0005634(nucleus);GO:0005737(cytoplasm);GO:0009738(abscisic acid-activated signaling pathway);GO:0010427(abscisic acid binding);GO:0080163(regulation of protein serine/threonine phosphatase activity)	NA	NA	NA	Polyketide_cyc2 domain-containing protein [Cinnamomum micranthum f. kanehirae]	9.38286	10.4873	9.18104	69.5844	64.0842	71.0531	0.141906	-2.81699	9.96211e-29	5.73009e-27	down	yes
MSTRG.5808	CKAN_00935300	MSTRG.5808.2;rna-gnl|WGS:QPKB|mrna.CKAN_00935300	GO:0005871(kinesin complex);GO:0007018(microtubule-based movement);GO:0008104(protein localization);GO:0008574(ATP-dependent microtubule motor activity, plus-end-directed);GO:0030705(cytoskeleton-dependent intracellular transport)	04144(Endocytosis)	K10396	NA	kinesin-like protein KIN-UB isoform X1 [Cinnamomum micranthum f. kanehirae]	3.26314	5.981	4.99478	0.326648	0.204508	0.166335	20.4145	4.35152	1.00071e-28	5.73934e-27	up	yes
MSTRG.1092	CKAN_00168200	MSTRG.1092.1	NA	NA	NA	NA		0	0	0	19.0531	16.3195	13.5817	-inf	-inf	1.07801e-28	6.16487e-27	down	yes
MSTRG.2610	CKAN_00413200	rna-gnl|WGS:QPKB|mrna.CKAN_00413200	GO:0005576(extracellular region);GO:0005789(endoplasmic reticulum membrane);GO:0006886(intracellular protein transport);GO:0008320(protein transmembrane transporter activity);GO:0015031(protein transport);GO:0016020(membrane);GO:0016021(integral component of membrane);GO:0016192(vesicle-mediated transport);GO:0032580(Golgi cisterna membrane);GO:0033116(endoplasmic reticulum-Golgi intermediate com…	NA	NA	NA	transmembrane emp24 domain-containing protein p24delta7 [Cinnamomum micranthum f. kanehirae]	21.4985	26.2126	23.2593	2.49024	3.1816	1.81641	9.47756	3.24452	1.16388e-28	6.63678e-27	up	yes
gene-CKAN_00249200	CKAN_00249200	rna-gnl|WGS:QPKB|mrna.CKAN_00249200	GO:0003333(amino acid transmembrane transport);GO:0005886(plasma membrane);GO:0006865(amino acid transport);GO:0015171(amino acid transmembrane transporter activity);GO:0016020(membrane);GO:0016021(integral component of membrane)	NA	NA	NA	lysine histidine transporter-like protein 8 [Cinnamomum micranthum f. kanehirae]	3.46259	3.92574	4.01717	0	0.0342696	0	332.817	8.37859	1.29365e-28	7.35563e-27	up	yes
MSTRG.12976	CKAN_02101500	rna-gnl|WGS:QPKB|mrna.CKAN_02101500	GO:0004674(protein serine/threonine kinase activity);GO:0005886(plasma membrane);GO:0006468(protein phosphorylation)	04626(Plant-pathogen interaction)	K13466	NA	putative leucine-rich repeat receptor-like protein kinase [Cinnamomum micranthum f. kanehirae]	0	0	0	2.69025	2.87422	3.04311	-inf	-inf	1.40919e-28	7.98973e-27	down	yes
MSTRG.5497	CKAN_00888700	rna-gnl|WGS:QPKB|mrna.CKAN_00888700	GO:0009699(phenylpropanoid biosynthetic process);GO:0042349(guiding stereospecific synthesis activity)	NA	NA	NA	disease resistance response protein 206-like protein [Cinnamomum micranthum f. kanehirae]	4.91636	5.41147	2.90455	0.112199	0.171782	0.132185	31.796	4.99077	1.44779e-28	8.18519e-27	up	yes
MSTRG.15975	CKAN_02574000	rna-gnl|WGS:QPKB|mrna.CKAN_02574000	GO:0009658(chloroplast organization);GO:0009707(chloroplast outer membrane)	NA	NA	NA	protein CHUP1, chloroplastic-like protein [Cinnamomum micranthum f. kanehirae]	8.036	117.287	113.443	0	0	0	inf	inf	1.52495e-28	8.5969e-27	up	yes
MSTRG.4081		MSTRG.4081.1	NA	NA	NA	NA		0	0	0	2.79955	1.90902	2.28796	-inf	-inf	2.1136e-28	1.18775e-26	down	yes
MSTRG.2456	CKAN_00384400	MSTRG.2456.2	NA	NA	NA	NA		1.63784	3.93394	6.92788	0	0	0	inf	inf	2.11884e-28	1.18775e-26	up	yes
MSTRG.13286	CKAN_02155500	rna-gnl|WGS:QPKB|mrna.CKAN_02155500	GO:0005576(extracellular region);GO:0016042(lipid catabolic process);GO:0016298(lipase activity);GO:0016746(transferase activity, transferring acyl groups);GO:0019953(sexual reproduction);GO:0052689(carboxylic ester hydrolase activity)	NA	NA	NA	GDSL esterase/lipase EXL3-like protein [Cinnamomum micranthum f. kanehirae]	14.8923	69.8014	88.9543	0	0.232982	0	745.328	9.54173	2.39198e-28	1.33708e-26	up	yes
gene-CKAN_00105000	CKAN_00105000	rna-gnl|WGS:QPKB|mrna.CKAN_00105000	GO:0006664(glycolipid metabolic process);GO:0012505(endomembrane system);GO:0046527(glucosyltransferase activity)	00514(Other types of O-glycan biosynthesis)	K13667	EC:2.4.1.-	O-glucosyltransferase rumi [Cinnamomum micranthum f. kanehirae]	0	0	0	5.84548	5.52673	4.29967	-inf	-inf	2.68089e-28	1.49437e-26	down	yes
MSTRG.15046	CKAN_02442100	rna-gnl|WGS:QPKB|mrna.CKAN_02442100	GO:0004190(aspartic-type endopeptidase activity);GO:0006508(proteolysis);GO:0030163(protein catabolic process)	NA	NA	NA	aspartyl protease family-like protein [Cinnamomum micranthum f. kanehirae]	9.8518	67.6054	81.5162	0	0.120231	0.0843738	776.98	9.60173	3.14454e-28	1.74791e-26	up	yes
MSTRG.3643	CKAN_00586900	rna-gnl|WGS:QPKB|mrna.CKAN_00586900	GO:0003677(DNA binding);GO:0003700(DNA binding transcription factor activity);GO:0005634(nucleus);GO:0006351(transcription, DNA-templated);GO:0006355(regulation of transcription, DNA-templated);GO:0009873(ethylene-activated signaling pathway)	NA	NA	NA	ethylene-responsive transcription factor WIN1-like protein [Cinnamomum micranthum f. kanehirae]	3.7114	48.7673	51.762	0	0	0	inf	inf	3.58039e-28	1.98462e-26	up	yes
MSTRG.15763	CKAN_02541000	rna-gnl|WGS:QPKB|mrna.CKAN_02541000	GO:0004568(chitinase activity);GO:0005576(extracellular region);GO:0005794(Golgi apparatus);GO:0006032(chitin catabolic process);GO:0009408(response to heat);GO:0009414(response to water deprivation);GO:0009651(response to salt stress);GO:0009735(response to cytokinin);GO:0009809(lignin biosynthetic process);GO:0009825(multidimensional cell growth);GO:0009873(ethylene-activated signaling pathway)…	00520(Amino sugar and nucleotide sugar metabolism);04016(MAPK signaling pathway - plant)	K20547	EC:3.2.1.14	chitinase-like protein 1 [Cinnamomum micranthum f. kanehirae]	153.731	52.8529	22.689	0.285568	0.462671	0.562139	174.967	7.45094	3.72495e-28	2.05502e-26	up	yes
MSTRG.7139	CKAN_01141700	MSTRG.7139.1;rna-gnl|WGS:QPKB|mrna.CKAN_01141700	GO:0003674(molecular_function);GO:0005737(cytoplasm)	00770(Pantothenate and CoA biosynthesis)	K09680	EC:2.7.1.33	putative pantothenate kinase [Cinnamomum micranthum f. kanehirae]	26.9388	29.2383	25.4389	4.91277	4.29968	4.82471	5.81428	2.5396	3.72811e-28	2.05502e-26	up	yes
MSTRG.1992	CKAN_00315200	rna-gnl|WGS:QPKB|mrna.CKAN_00315200	GO:0005886(plasma membrane);GO:0009705(plant-type vacuole membrane);GO:0016021(integral component of membrane);GO:0022821(potassium ion antiporter activity);GO:0090333(regulation of stomatal closure)	03040(Spliceosome)	K12818	EC:3.6.4.13	protein ZINC INDUCED FACILITATOR-LIKE 1-like protein [Cinnamomum micranthum f. kanehirae]	4.99614	3.21431	3.42219	31.1748	28.3284	27.9146	0.133069	-2.90975	3.82528e-28	2.10274e-26	down	yes
MSTRG.10763		MSTRG.10763.1;MSTRG.10763.2	NA	NA	NA	NA		1.51058	1.26831	1.03173	0	0	0	inf	inf	4.18515e-28	2.2942e-26	up	yes
MSTRG.3654	CKAN_00588400	rna-gnl|WGS:QPKB|mrna.CKAN_00588400	GO:0006952(defense response)	03013(RNA transport)	K03239	NA	Tub_2 domain-containing protein [Cinnamomum micranthum f. kanehirae]	38.2548	72.7761	67.3584	2.27019	3.71023	5.04587	16.1785	4.01601	4.96607e-28	2.71478e-26	up	yes
MSTRG.8580	CKAN_01380900	MSTRG.8580.1;rna-gnl|WGS:QPKB|mrna.CKAN_01380900	NA	NA	NA	NA	putative root meristem growth factor 8 [Cinnamomum micranthum f. kanehirae]	28.7197	30.6757	26.4552	0.278529	0.908226	0.961566	39.9618	5.32055	5.12609e-28	2.79456e-26	up	yes
MSTRG.6314		MSTRG.6314.1	NA	NA	NA	NA		33.6836	55.7296	78.0497	0.597939	2.36422	1.48708	37.6385	5.23414	5.51112e-28	2.98991e-26	up	yes
MSTRG.13324	CKAN_02162100	rna-gnl|WGS:QPKB|mrna.CKAN_02162100	GO:0009505(plant-type cell wall);GO:0009506(plasmodesma);GO:0016020(membrane)	NA	NA	NA	expansin-like protein A2 [Cinnamomum micranthum f. kanehirae]	5.33152	5.51361	6.96973	0.270173	0.297246	0.38669	18.6717	4.22278	5.51455e-28	2.98991e-26	up	yes
MSTRG.13988	CKAN_02267200	MSTRG.13988.2;MSTRG.13988.1	NA	NA	NA	NA		17.5879	18.1286	18.1386	88.4937	116.884	122.247	0.164381	-2.60489	7.65543e-28	4.13936e-26	down	yes
MSTRG.6241	CKAN_01005900	MSTRG.6241.1;rna-gnl|WGS:QPKB|mrna.CKAN_01005900	GO:0003674(molecular_function);GO:0005739(mitochondrion);GO:0008150(biological_process);GO:0016021(integral component of membrane)	NA	NA	NA	hypothetical protein CKAN_01005900 [Cinnamomum micranthum f. kanehirae]	212.008	122.375	115.093	13.8378	16.4636	14.4963	10.0335	3.32675	7.90657e-28	4.26353e-26	up	yes
MSTRG.13452	CKAN_02182100	rna-gnl|WGS:QPKB|mrna.CKAN_02182100	GO:0004497(monooxygenase activity);GO:0005506(iron ion binding);GO:0005783(endoplasmic reticulum);GO:0005789(endoplasmic reticulum membrane);GO:0009507(chloroplast);GO:0010345(suberin biosynthetic process);GO:0016021(integral component of membrane);GO:0016705(oxidoreductase activity, acting on paired donors, with incorporation or reduction of molecular oxygen);GO:0019825(oxygen binding);GO:002003…	00073(Cutin, suberine and wax biosynthesis)	K15402	EC:1.14.-.-	cytochrome P450 86B1 [Cinnamomum micranthum f. kanehirae]	27.2507	47.9054	50.1869	0.673745	1.05022	1.80004	35.5683	5.15252	8.00016e-28	4.30231e-26	up	yes
MSTRG.8181	CKAN_01309800	rna-gnl|WGS:QPKB|mrna.CKAN_01309800	GO:0007165(signal transduction);GO:0016020(membrane)	NA	NA	NA	ankyrin repeat-containing protein BDA1-like protein [Cinnamomum micranthum f. kanehirae]	0	0	0	11.4461	8.87946	8.49967	-inf	-inf	8.39354e-28	4.50166e-26	down	yes
MSTRG.2426	CKAN_00381100	rna-gnl|WGS:QPKB|mrna.CKAN_00381100	GO:0009834(plant-type secondary cell wall biogenesis)	NA	NA	NA	cellulose synthase A catalytic subunit 7 UDP-forming-like protein [Cinnamomum micranthum f. kanehirae]	256.074	93.3944	49.5404	0.353644	1.20361	0.550471	189.308	7.56459	9.94328e-28	5.31845e-26	up	yes
MSTRG.12728	CKAN_02063200	rna-gnl|WGS:QPKB|mrna.CKAN_02063200	GO:0008643(carbohydrate transport);GO:0016020(membrane);GO:0016021(integral component of membrane)	NA	NA	NA	hypothetical protein CKAN_02063200 [Cinnamomum micranthum f. kanehirae]	108.148	55.2817	59.7132	2.71544	1.43779	3.31779	29.8678	4.90052	1.02588e-27	5.47248e-26	up	yes
MSTRG.7301	CKAN_01167600;CKAN_01167500	rna-gnl|WGS:QPKB|mrna.CKAN_01167600;MSTRG.7301.2;rna-gnl|WGS:QPKB|mrna.CKAN_01167500	GO:0005829(cytosol);GO:0008171(O-methyltransferase activity);GO:0008757(S-adenosylmethionine-dependent methyltransferase activity);GO:0019438(aromatic compound biosynthetic process);GO:0003674(molecular_function);GO:0005739(mitochondrion);GO:0008150(biological_process)	00940(Phenylpropanoid biosynthesis)	K13066	EC:2.1.1.68	caffeic acid 3-O-methyltransferase-like protein isoform X1 [Cinnamomum micranthum f. kanehirae];hypothetical protein CKAN_01167500 [Cinnamomum micranthum f. kanehirae]	38.5388	68.7778	56.563	3.61656	6.41988	5.36343	10.6416	3.41165	1.03758e-27	5.52004e-26	up	yes
MSTRG.10696	CKAN_01725800	rna-gnl|WGS:QPKB|mrna.CKAN_01725800;MSTRG.10696.1	GO:0000139(Golgi membrane);GO:0005794(Golgi apparatus);GO:0010413(glucuronoxylan metabolic process);GO:0010417(glucuronoxylan biosynthetic process);GO:0016021(integral component of membrane);GO:0016051(carbohydrate biosynthetic process);GO:0016757(transferase activity, transferring glycosyl groups);GO:0016758(transferase activity, transferring hexosyl groups);GO:0045489(pectin biosynthetic proces…	NA	NA	NA	putative galacturonosyltransferase 12 [Cinnamomum micranthum f. kanehirae]	24.937	7.75156	5.53349	0.071151	0.0256303	0	394.933	8.62546	1.29968e-27	6.89594e-26	up	yes
MSTRG.10548		MSTRG.10548.1	NA	NA	NA	NA		36.5272	16.1107	19.3185	0	0	0	inf	inf	1.33605e-27	7.07002e-26	up	yes
MSTRG.15251	CKAN_02469800	rna-gnl|WGS:QPKB|mrna.CKAN_02469800	GO:0005576(extracellular region);GO:0016042(lipid catabolic process);GO:0016788(hydrolase activity, acting on ester bonds);GO:0052689(carboxylic ester hydrolase activity)	04144(Endocytosis)	K10396	NA	GDSL esterase/lipase-like protein [Cinnamomum micranthum f. kanehirae]	22.6199	11.9352	8.07666	0	0	0	inf	inf	1.46531e-27	7.73341e-26	up	yes
MSTRG.3060	CKAN_00487500	MSTRG.3060.1;rna-gnl|WGS:QPKB|mrna.CKAN_00487500	GO:0003878(ATP citrate synthase activity);GO:0005524(ATP binding);GO:0005737(cytoplasm);GO:0005829(cytosol);GO:0006085(acetyl-CoA biosynthetic process);GO:0006629(lipid metabolic process);GO:0009346(citrate lyase complex);GO:0016020(membrane);GO:0046872(metal ion binding)	00020(Citrate cycle (TCA cycle))	K01648	EC:2.3.3.8	ATP-citrate synthase beta chain protein 1 [Cinnamomum micranthum f. kanehirae]	34.656	90.8725	89.8291	2.7693	1.8989	2.46033	30.2107	4.91699	1.56182e-27	8.22088e-26	up	yes
MSTRG.15602	CKAN_02518000	rna-gnl|WGS:QPKB|mrna.CKAN_02518000	GO:0030599(pectinesterase activity);GO:0046910(pectinesterase inhibitor activity);GO:0071944(cell periphery)	00040(Pentose and glucuronate interconversions)	K01051	EC:3.1.1.11	pectinesterase [Cinnamomum micranthum f. kanehirae]	16.5328	41.6586	48.481	1.77922	2.01255	1.1445	21.6099	4.43362	1.82247e-27	9.5675e-26	up	yes
MSTRG.3043		MSTRG.3043.1	NA	NA	NA	NA		34.3707	24.8821	10.592	0.486549	0.453721	0.226861	59.8431	5.90311	1.99437e-27	1.04405e-25	up	yes
MSTRG.8374		MSTRG.8374.1	NA	NA	NA	NA		0	0.123906	0	13.4863	6.08366	10.5834	0.00410921	-7.92692	1.99928e-27	1.04405e-25	down	yes
gene-CKAN_01091500	CKAN_01091500	rna-gnl|WGS:QPKB|mrna.CKAN_01091500	GO:0005634(nucleus)	NA	NA	NA	protein NETWORKED 1D-like protein isoform X1 [Cinnamomum micranthum f. kanehirae]	4.59451	4.93576	5.39876	0.261357	0.492988	0.313118	13.9855	3.80586	2.00768e-27	1.04568e-25	up	yes
MSTRG.5481		MSTRG.5481.1	NA	NA	NA	NA		0	0	0	4.78864	3.99719	4.28576	-inf	-inf	2.03437e-27	1.05681e-25	down	yes
MSTRG.16020	CKAN_02580800	rna-gnl|WGS:QPKB|mrna.CKAN_02580800	GO:0003700(DNA binding transcription factor activity);GO:0005634(nucleus);GO:0009414(response to water deprivation);GO:0010118(stomatal movement);GO:0010167(response to nitrate);GO:0042128(nitrate assimilation)	NA	NA	NA	protein NLP6-like protein isoform X1 [Cinnamomum micranthum f. kanehirae]	30.4397	28.9461	18.3669	188.341	165.409	171.782	0.147951	-2.75681	2.44785e-27	1.26828e-25	down	yes
MSTRG.14610	CKAN_02370300	rna-gnl|WGS:QPKB|mrna.CKAN_02370300	GO:0009416(response to light stimulus);GO:0009535(chloroplast thylakoid membrane);GO:0009768(photosynthesis, light harvesting in photosystem I);GO:0009941(chloroplast envelope);GO:0010287(plastoglobule);GO:0016168(chlorophyll binding);GO:0031409(pigment binding)	00196(Photosynthesis - antenna proteins)	K08912	NA	chlorophyll a-b binding protein of LHCII type 1-like protein [Cinnamomum micranthum f. kanehirae]	18.3572	116.202	68.7294	0.903691	0.445415	0.874303	91.4311	6.51461	2.45581e-27	1.26909e-25	up	yes
MSTRG.13350	CKAN_02166400	rna-gnl|WGS:QPKB|mrna.CKAN_02166400	GO:0005634(nucleus);GO:0005737(cytoplasm);GO:0005773(vacuole);GO:0005774(vacuolar membrane);GO:0005794(Golgi apparatus);GO:0005829(cytosol);GO:0005886(plasma membrane);GO:0009742(brassinosteroid mediated signaling pathway);GO:0019904(protein domain specific binding);GO:0045309(protein phosphorylated amino acid binding)	NA	NA	NA	14-3-3 protein [Cinnamomum micranthum f. kanehirae]	12.9115	17.7543	18.6441	1.88555	2.75309	1.88358	7.5603	2.91844	2.72116e-27	1.40256e-25	up	yes
MSTRG.4707	CKAN_00760400	MSTRG.4707.1;rna-gnl|WGS:QPKB|mrna.CKAN_00760400	GO:0004672(protein kinase activity);GO:0004674(protein serine/threonine kinase activity);GO:0005515(protein binding);GO:0005524(ATP binding);GO:0005886(plasma membrane);GO:0006468(protein phosphorylation);GO:0007169(transmembrane receptor protein tyrosine kinase signaling pathway);GO:0009506(plasmodesma);GO:0016021(integral component of membrane);GO:0016301(kinase activity);GO:0046777(protein aut…	NA	NA	NA	putative LRR receptor-like serine/threonine-protein kinase IRK [Cinnamomum micranthum f. kanehirae]	25.3548	54.6262	47.4384	4.05538	2.90082	3.7277	11.9263	3.57607	2.87572e-27	1.47839e-25	up	yes
MSTRG.15110	CKAN_02449900	MSTRG.15110.1	NA	NA	NA	NA		46.1411	37.0949	25.1814	332.426	290.341	311.175	0.116086	-3.10674	3.04512e-27	1.56143e-25	down	yes
MSTRG.9040	CKAN_01463600	rna-gnl|WGS:QPKB|mrna.CKAN_01463600	GO:0005198(structural molecule activity);GO:0005618(cell wall);GO:0005730(nucleolus);GO:0005737(cytoplasm);GO:0005794(Golgi apparatus);GO:0005886(plasma membrane);GO:0007017(microtubule-based process);GO:0009506(plasmodesma);GO:0009651(response to salt stress);GO:0045298(tubulin complex);GO:0046686(response to cadmium ion)	04145(Phagosome)	K07375	NA	tubulin beta chain [Cinnamomum micranthum f. kanehirae]	269.056	205.873	134.807	17.7354	24.6236	19.7836	9.81187	3.29453	3.65262e-27	1.86811e-25	up	yes
MSTRG.9801		MSTRG.9801.1	NA	NA	NA	NA		19.6372	18.9351	20.4289	2.70667	3.07002	3.46493	6.38429	2.67453	3.81396e-27	1.94561e-25	up	yes
MSTRG.15181	CKAN_02460700	rna-gnl|WGS:QPKB|mrna.CKAN_02460700	GO:0016787(hydrolase activity)	00590(Arachidonic acid metabolism);04146(Peroxisome)	K08726	EC:3.3.2.10;EC:3.1.3.76	Alpha/beta hydrolase fold-1 [Cinnamomum micranthum f. kanehirae]	5.23781	13.6721	10.2869	0.284567	0.444956	0.51105	23.535	4.55674	3.89427e-27	1.98148e-25	up	yes
MSTRG.4250	CKAN_00681600	rna-gnl|WGS:QPKB|mrna.CKAN_00681600	GO:0004197(cysteine-type endopeptidase activity);GO:0005615(extracellular space);GO:0005764(lysosome);GO:0051603(proteolysis involved in cellular protein catabolic process)	NA	NA	NA	cysteine protease XCP1 [Cinnamomum micranthum f. kanehirae]	8.2809	9.91032	13.4431	0.597044	0.303461	0.692831	19.8542	4.31137	4.83963e-27	2.45621e-25	up	yes
MSTRG.16054	CKAN_02584500	rna-gnl|WGS:QPKB|mrna.CKAN_02584500	GO:0003674(molecular_function);GO:0005634(nucleus);GO:0008150(biological_process)	03013(RNA transport);03008(Ribosome biogenesis in eukaryotes)	K03539	EC:3.1.26.5	CCT domain-containing protein [Cinnamomum micranthum f. kanehirae]	8.39751	11.6269	8.58779	52.3935	53.5871	53.6317	0.179261	-2.47987	5.61642e-27	2.84317e-25	down	yes
MSTRG.15345	CKAN_02483100	rna-gnl|WGS:QPKB|mrna.CKAN_02483100	NA	NA	NA	NA	DUF674 domain-containing protein [Cinnamomum micranthum f. kanehirae]	2.24266	3.27339	3.38308	0.0271309	0.0288913	0	158.85	7.31152	6.36738e-27	3.21512e-25	up	yes
MSTRG.7699		MSTRG.7699.1	NA	NA	NA	NA		0	0.204148	0	18.9599	14.4651	21.943	0.00368711	-8.08329	6.761e-27	3.40521e-25	down	yes
MSTRG.11832	CKAN_01907600	rna-gnl|WGS:QPKB|mrna.CKAN_01907600	GO:0004620(phospholipase activity);GO:0005737(cytoplasm);GO:0016020(membrane);GO:0047372(acylglycerol lipase activity)	NA	NA	NA	patatin-like protein 2 [Cinnamomum micranthum f. kanehirae]	32.1881	33.2477	33.1755	2.4247	4.71625	2.51974	10.2075	3.35155	6.97292e-27	3.50305e-25	up	yes
MSTRG.823	CKAN_00123700	MSTRG.823.2;rna-gnl|WGS:QPKB|mrna.CKAN_00123700	GO:0004566(beta-glucuronidase activity);GO:0005576(extracellular region);GO:0005618(cell wall);GO:0005765(lysosomal membrane);GO:0009505(plant-type cell wall);GO:0009826(unidimensional cell growth)	00531(Glycosaminoglycan degradation)	K07964	EC:3.2.1.166	Glycoside hydrolase [Cinnamomum micranthum f. kanehirae]	16.113	32.2894	31.0832	2.61904	2.8303	3.32465	9.05924	3.17939	7.46574e-27	3.74116e-25	up	yes
MSTRG.9602	CKAN_01551200	rna-gnl|WGS:QPKB|mrna.CKAN_01551200	GO:0005634(nucleus)	03040(Spliceosome);04141(Protein processing in endoplasmic reticulum);04144(Endocytosis)	K03283	NA	LRAT-like domain-containing protein [Cinnamomum micranthum f. kanehirae]	29.9349	77.4351	77.9929	1.47802	2.54981	1.85459	31.5113	4.9778	8.04839e-27	4.02298e-25	up	yes
MSTRG.5577	CKAN_00900200	MSTRG.5577.2;MSTRG.5577.1;rna-gnl|WGS:QPKB|mrna.CKAN_00900200	GO:0008422(beta-glucosidase activity);GO:0009251(glucan catabolic process)	00500(Starch and sucrose metabolism);00460(Cyanoamino acid metabolism);00940(Phenylpropanoid biosynthesis)	K05349	EC:3.2.1.21	beta-glucosidase BoGH3B [Cinnamomum micranthum f. kanehirae]	13.5917	33.6792	27.8548	0.237148	1.0184	0.482737	43.2183	5.43357	8.30358e-27	4.14011e-25	up	yes
MSTRG.130		MSTRG.130.1	NA	NA	NA	NA		4.8426	5.41834	5.43696	0	0	0	inf	inf	8.91477e-27	4.4337e-25	up	yes
MSTRG.9031	CKAN_01461000	rna-gnl|WGS:QPKB|mrna.CKAN_01461000;MSTRG.9031.1	GO:0003674(molecular_function);GO:0005634(nucleus);GO:0006355(regulation of transcription, DNA-templated);GO:0007142(male meiosis II);GO:0009556(microsporogenesis)	NA	NA	NA	protein JASON-like protein isoform X3 [Cinnamomum micranthum f. kanehirae]	24.7641	23.4279	20.9852	1.56489	1.88879	1.84507	13.0554	3.70657	1.00282e-26	4.97501e-25	up	yes
MSTRG.6726	CKAN_01081500	rna-gnl|WGS:QPKB|mrna.CKAN_01081500	GO:0009506(plasmodesma);GO:0019722(calcium-mediated signaling)	NA	NA	NA	protein RALF-like protein 34 [Cinnamomum micranthum f. kanehirae]	9.22009	25.62	23.4341	0	0	0	inf	inf	1.04002e-26	5.14667e-25	up	yes
MSTRG.8458	CKAN_01360000	rna-gnl|WGS:QPKB|mrna.CKAN_01360000	GO:0004190(aspartic-type endopeptidase activity);GO:0006508(proteolysis);GO:0030163(protein catabolic process)	NA	NA	NA	putative aspartyl protease [Cinnamomum micranthum f. kanehirae]	8.91274	32.5729	33.6356	0.176243	0.576401	0.322472	69.8727	6.12666	1.1005e-26	5.43243e-25	up	yes
MSTRG.13656		MSTRG.13656.1	NA	NA	NA	NA		3.85967	3.08922	2.69966	0.0409065	0.0475242	0.0599173	65.04	6.02326	1.14642e-26	5.63099e-25	up	yes
MSTRG.7282	CKAN_01163700	MSTRG.7282.2;MSTRG.7282.1;rna-gnl|WGS:QPKB|mrna.CKAN_01163700;MSTRG.7282.4;MSTRG.7282.3	GO:0000226(microtubule cytoskeleton organization);GO:0003924(GTPase activity);GO:0005200(structural constituent of cytoskeleton);GO:0005515(protein binding);GO:0005525(GTP binding);GO:0005618(cell wall);GO:0005730(nucleolus);GO:0005737(cytoplasm);GO:0005773(vacuole);GO:0005829(cytosol);GO:0005874(microtubule);GO:0005886(plasma membrane);GO:0007017(microtubule-based process);GO:0009506(plasmodesma…	04145(Phagosome)	K07374	NA	tubulin alpha-2 chain [Cinnamomum micranthum f. kanehirae]	550.26	313.263	272.539	19.5175	28.9117	25.1701	15.4358	3.9482	1.14767e-26	5.63099e-25	up	yes
MSTRG.7031	CKAN_01127600	MSTRG.7031.2;MSTRG.7031.1	NA	NA	NA	NA		9.97936	13.0843	10.0862	1.10702	1.31211	1.55088	8.35008	3.06179	1.14924e-26	5.63099e-25	up	yes
MSTRG.16484	CKAN_02659100	rna-gnl|WGS:QPKB|mrna.CKAN_02659100	GO:0003677(DNA binding);GO:0005634(nucleus);GO:0008150(biological_process)	NA	NA	NA	L10-interacting MYB domain-containing protein [Cinnamomum micranthum f. kanehirae]	0	0	0	6.14641	7.80401	5.75809	-inf	-inf	1.18586e-26	5.78903e-25	down	yes
MSTRG.1350	CKAN_00210800	rna-gnl|WGS:QPKB|mrna.CKAN_00210800	GO:0005515(protein binding);GO:0005634(nucleus);GO:0008150(biological_process)	NA	NA	NA	IRK-interacting-like protein isoform X1 [Cinnamomum micranthum f. kanehirae]	20.0974	54.511	42.5745	2.08033	2.05625	1.09707	22.3902	4.4848	1.18733e-26	5.78903e-25	up	yes
MSTRG.398	CKAN_00060200	rna-gnl|WGS:QPKB|mrna.CKAN_00060200	GO:0003674(molecular_function);GO:0005576(extracellular region);GO:0005618(cell wall);GO:0008150(biological_process);GO:0009505(plant-type cell wall)	03008(Ribosome biogenesis in eukaryotes);04712(Circadian rhythm - plant)	K03097	EC:2.7.11.1	DUF642 [Cinnamomum micranthum f. kanehirae]	5.57398	112.984	114.272	0	0	0	inf	inf	1.37687e-26	6.69673e-25	up	yes
MSTRG.3558	CKAN_00570400	rna-gnl|WGS:QPKB|mrna.CKAN_00570400	GO:0003979(UDP-glucose 6-dehydrogenase activity);GO:0005634(nucleus);GO:0005829(cytosol);GO:0005975(carbohydrate metabolic process);GO:0006024(glycosaminoglycan biosynthetic process);GO:0006065(UDP-glucuronate biosynthetic process)	00040(Pentose and glucuronate interconversions);00053(Ascorbate and aldarate metabolism);00520(Amino sugar and nucleotide sugar metabolism)	K00012	EC:1.1.1.22	UDP-glucose dehydrogenase [Cinnamomum micranthum f. kanehirae]	496.676	584.845	478.255	57.5432	76.4653	65.5934	7.81443	2.96614	1.50471e-26	7.3006e-25	up	yes
MSTRG.3045	CKAN_00485100	rna-gnl|WGS:QPKB|mrna.CKAN_00485100	GO:0004185(serine-type carboxypeptidase activity);GO:0005773(vacuole);GO:0051603(proteolysis involved in cellular protein catabolic process)	NA	NA	NA	serine carboxypeptidase-like protein 33 [Cinnamomum micranthum f. kanehirae]	43.1268	58.4505	50.5265	8.27924	7.82583	6.27491	6.79642	2.76478	1.71249e-26	8.28846e-25	up	yes
MSTRG.10296	CKAN_01652400	rna-gnl|WGS:QPKB|mrna.CKAN_01652400	GO:0005773(vacuole)	00511(Other glycan degradation)	K01206	EC:3.2.1.51	Glycoside hydrolase [Cinnamomum micranthum f. kanehirae]	2.20517	33.7134	29.1094	0	0	0	inf	inf	1.7183e-26	8.29632e-25	up	yes
MSTRG.7181	CKAN_01148200	rna-gnl|WGS:QPKB|mrna.CKAN_01148200	GO:0003674(molecular_function);GO:0005886(plasma membrane);GO:0008150(biological_process);GO:0009506(plasmodesma);GO:0016021(integral component of membrane)	NA	NA	NA	protein YLS9-like protein [Cinnamomum micranthum f. kanehirae]	15.2707	8.40846	11.5777	0.361112	0.528763	0.185677	32.7803	5.03476	1.7654e-26	8.50307e-25	up	yes
MSTRG.3901	CKAN_00626200	rna-gnl|WGS:QPKB|mrna.CKAN_00626200	GO:0000981(RNA polymerase II transcription factor activity, sequence-specific DNA binding);GO:0001135(transcription factor activity, RNA polymerase II transcription factor recruiting);GO:0003677(DNA binding);GO:0003700(DNA binding transcription factor activity);GO:0005634(nucleus);GO:0006351(transcription, DNA-templated);GO:0006355(regulation of transcription, DNA-templated);GO:0006357(regulation…	NA	NA	NA	transcription factor MYB46 [Cinnamomum micranthum f. kanehirae]	37.5621	20.954	14.0852	0.168503	0	0	430.861	8.75108	1.78995e-26	8.60042e-25	up	yes
MSTRG.916		MSTRG.916.1	NA	NA	NA	NA		28.4619	29.6514	29.9068	1.23597	0.849144	1.25984	26.3143	4.71778	1.79487e-26	8.60324e-25	up	yes
MSTRG.5684	CKAN_00916700	rna-gnl|WGS:QPKB|mrna.CKAN_00916700	GO:0005634(nucleus);GO:0006979(response to oxidative stress)	00230(Purine metabolism);00240(Pyrimidine metabolism);03020(RNA polymerase)	K03006	EC:2.7.7.6	sialidase isoform X1 [Cinnamomum micranthum f. kanehirae]	89.3677	127.236	111.384	16.7659	15.5015	12.5226	7.32278	2.87239	2.09503e-26	1.00178e-24	up	yes
MSTRG.1442	CKAN_00225800	rna-gnl|WGS:QPKB|mrna.CKAN_00225800	GO:0000166(nucleotide binding);GO:0005515(protein binding);GO:0005524(ATP binding);GO:0005886(plasma membrane);GO:0006952(defense response);GO:0007165(signal transduction);GO:0009626(plant-type hypersensitive response);GO:0012505(endomembrane system);GO:0019897(extrinsic component of plasma membrane);GO:0043531(ADP binding)	04626(Plant-pathogen interaction)	K13457	NA	disease resistance protein RPM1-like protein [Cinnamomum micranthum f. kanehirae]	20.7389	32.557	37.6794	0	0.348796	0	260.827	8.02695	2.21287e-26	1.05558e-24	up	yes
MSTRG.13253	CKAN_02150000	rna-gnl|WGS:QPKB|mrna.CKAN_02150000;MSTRG.13253.1	GO:0003674(molecular_function);GO:0005739(mitochondrion);GO:0006979(response to oxidative stress);GO:0016021(integral component of membrane)	NA	NA	NA	hypothetical protein CKAN_02150000 [Cinnamomum micranthum f. kanehirae]	24.6098	21.2587	20.9354	135.396	121.573	117.296	0.178494	-2.48606	2.31775e-26	1.10154e-24	down	yes
gene-CKAN_02679600	CKAN_02679600	rna-gnl|WGS:QPKB|mrna.CKAN_02679600	GO:0004553(hydrolase activity, hydrolyzing O-glycosyl compounds);GO:0030247(polysaccharide binding);GO:0046658(anchored component of plasma membrane)	00500(Starch and sucrose metabolism)	K19892	EC:3.2.1.39	integumentary mucin A.1-like protein [Cinnamomum micranthum f. kanehirae]	11.3181	8.21033	9.0238	0	0	0	inf	inf	2.32031e-26	1.10154e-24	up	yes
MSTRG.17030	CKAN_02758600	MSTRG.17030.2;rna-gnl|WGS:QPKB|mrna.CKAN_02758600	GO:0000287(magnesium ion binding);GO:0016787(hydrolase activity);GO:0030145(manganese ion binding);GO:0033383(geranyl diphosphate metabolic process);GO:0042803(protein homodimerization activity)	00902(Monoterpenoid biosynthesis)	K07385	EC:4.2.3.108	Geraniol synthase, chloroplastic [Cinnamomum micranthum f. kanehirae]	1.75489	14.5252	12.5141	0	0	0	inf	inf	2.61333e-26	1.23768e-24	up	yes
MSTRG.2046	CKAN_00321800	rna-gnl|WGS:QPKB|mrna.CKAN_00321800	GO:0000981(RNA polymerase II transcription factor activity, sequence-specific DNA binding);GO:0001135(transcription factor activity, RNA polymerase II transcription factor recruiting);GO:0003677(DNA binding);GO:0003700(DNA binding transcription factor activity);GO:0005634(nucleus);GO:0006355(regulation of transcription, DNA-templated);GO:0006357(regulation of transcription by RNA polymerase II);G…	NA	NA	NA	myb-related protein 306 [Cinnamomum micranthum f. kanehirae]	14.4116	24.2244	26.3147	2.16755	1.83001	2.49082	10.0103	3.32342	2.6404e-26	1.24752e-24	up	yes
MSTRG.14836		MSTRG.14836.1	NA	NA	NA	NA		6.99678	45.8163	57.2768	0	0	0	inf	inf	2.68861e-26	1.26729e-24	up	yes
MSTRG.9083	CKAN_01469800	rna-gnl|WGS:QPKB|mrna.CKAN_01469800	NA	NA	NA	NA	ankyrin repeat-containing-like protein [Cinnamomum micranthum f. kanehirae]	25.6785	32.3204	24.5506	2.61242	3.3266	1.52764	11.0557	3.46672	2.70886e-26	1.2738e-24	up	yes
MSTRG.16851		MSTRG.16851.1	NA	NA	NA	NA		6.00119	4.58332	7.72433	0	0	0	inf	inf	2.71862e-26	1.27538e-24	up	yes
MSTRG.16372	CKAN_02638600	rna-gnl|WGS:QPKB|mrna.CKAN_02638600	GO:0005576(extracellular region);GO:0030570(pectate lyase activity);GO:0045490(pectin catabolic process);GO:0046872(metal ion binding)	00040(Pentose and glucuronate interconversions)	K01728	EC:4.2.2.2	putative pectate lyase 18 [Cinnamomum micranthum f. kanehirae]	39.3861	173.235	210.351	0.63267	1.48565	0.275351	176.704	7.46519	2.7819e-26	1.30198e-24	up	yes
MSTRG.14808		MSTRG.14808.1	NA	NA	NA	NA		0	0	0	8.89171	8.80329	5.85613	-inf	-inf	2.79876e-26	1.30679e-24	down	yes
MSTRG.7743	CKAN_01236400	rna-gnl|WGS:QPKB|mrna.CKAN_01236400	GO:0003677(DNA binding);GO:0003700(DNA binding transcription factor activity);GO:0005515(protein binding);GO:0005634(nucleus);GO:0006351(transcription, DNA-templated);GO:0007275(multicellular organism development);GO:0009651(response to salt stress);GO:0009737(response to abscisic acid);GO:0010089(xylem development);GO:0010150(leaf senescence);GO:0016032(viral process);GO:0045892(negative regulat…	04141(Protein processing in endoplasmic reticulum);04120(Ubiquitin mediated proteolysis)	K03094	NA	NAC domain-containing protein 83-like protein [Cinnamomum micranthum f. kanehirae]	1.06576	5.12775	3.36703	0	0	0	inf	inf	2.89035e-26	1.34639e-24	up	yes
MSTRG.12461	CKAN_02016700	rna-gnl|WGS:QPKB|mrna.CKAN_02016700	GO:0004566(beta-glucuronidase activity);GO:0005576(extracellular region);GO:0005765(lysosomal membrane);GO:0009505(plant-type cell wall);GO:0016020(membrane);GO:0016798(hydrolase activity, acting on glycosyl bonds)	00531(Glycosaminoglycan degradation)	K07964	EC:3.2.1.166	heparanase-like protein 3 [Cinnamomum micranthum f. kanehirae]	157.69	94.1266	56.9606	6.12864	4.30797	5.9088	18.8907	4.23961	3.23369e-26	1.50279e-24	up	yes
MSTRG.14168		MSTRG.14168.1	NA	NA	NA	NA		30.3687	34.1062	42.6558	5.99727	5.7128	5.25647	6.31423	2.65861	3.29025e-26	1.52551e-24	up	yes
MSTRG.401	CKAN_00060400	rna-gnl|WGS:QPKB|mrna.CKAN_00060400	GO:0003674(molecular_function);GO:0005576(extracellular region);GO:0005618(cell wall);GO:0008150(biological_process);GO:0009505(plant-type cell wall)	03008(Ribosome biogenesis in eukaryotes);04712(Circadian rhythm - plant)	K03097	EC:2.7.11.1	DUF642 [Cinnamomum micranthum f. kanehirae]	3.31893	44.3283	53.235	0	0	0	inf	inf	3.79088e-26	1.75352e-24	up	yes
MSTRG.11653	CKAN_01880200	rna-gnl|WGS:QPKB|mrna.CKAN_01880200	GO:0000266(mitochondrial fission);GO:0003924(GTPase activity);GO:0005525(GTP binding);GO:0005737(cytoplasm);GO:0005739(mitochondrion);GO:0005773(vacuole);GO:0005774(vacuolar membrane);GO:0005874(microtubule);GO:0005886(plasma membrane);GO:0007049(cell cycle);GO:0008017(microtubule binding);GO:0009506(plasmodesma);GO:0009524(phragmoplast);GO:0016192(vesicle-mediated transport);GO:0046686(response …	04144(Endocytosis)	K01528	EC:3.6.5.5	Dynamin central domain-containing protein [Cinnamomum micranthum f. kanehirae]	5.8661	6.61999	4.97743	0.321899	0.333549	0.466278	15.5685	3.96055	4.14685e-26	1.91372e-24	up	yes
gene-CKAN_00348400	CKAN_00348400	rna-gnl|WGS:QPKB|mrna.CKAN_00348400	GO:0005515(protein binding);GO:0005524(ATP binding);GO:0005886(plasma membrane);GO:0006952(defense response);GO:0007165(signal transduction);GO:0043531(ADP binding)	04626(Plant-pathogen interaction)	K13459	NA	putative disease resistance protein isoform X1 [Cinnamomum micranthum f. kanehirae]	5.69419	8.88678	12.821	0	0	0	inf	inf	5.13256e-26	2.36312e-24	up	yes
gene-CKAN_02593100	CKAN_02593100	rna-gnl|WGS:QPKB|mrna.CKAN_02593100	GO:0009834(plant-type secondary cell wall biogenesis)	NA	NA	NA	cellulose synthase A catalytic subunit 4 UDP-forming [Cinnamomum micranthum f. kanehirae]	2.113	7.31056	6.99878	0	0	0	inf	inf	5.95803e-26	2.73683e-24	up	yes
MSTRG.9006	CKAN_01457500	rna-gnl|WGS:QPKB|mrna.CKAN_01457500	GO:0003674(molecular_function);GO:0005634(nucleus);GO:0005773(vacuole);GO:0008150(biological_process);GO:0009507(chloroplast)	NA	NA	NA	Lytic transglycosylase-like SLT domain-containing protein [Cinnamomum micranthum f. kanehirae]	36.8576	43.4257	31.7385	2.47248	2.14192	1.69732	17.7482	4.1496	6.33003e-26	2.901e-24	up	yes
MSTRG.740		MSTRG.740.1	NA	NA	NA	NA		42.3169	82.8499	85.4919	6.83137	9.41445	6.50056	9.26119	3.2112	8.2248e-26	3.76067e-24	up	yes
gene-CKAN_01391100	CKAN_01391100	rna-gnl|WGS:QPKB|mrna.CKAN_01391100	NA	NA	NA	NA	uncharacterized protein LOC112020953 [Quercus suber]	14.4642	10.168	14.5776	0.425909	1.05142	0.716434	17.8734	4.15974	8.40475e-26	3.83411e-24	up	yes
gene-CKAN_02688900	CKAN_02688900	rna-gnl|WGS:QPKB|mrna.CKAN_02688900	GO:0004853(uroporphyrinogen decarboxylase activity);GO:0005829(cytosol);GO:0006783(heme biosynthetic process)	00860(Porphyrin and chlorophyll metabolism)	K01599	EC:4.1.1.37	peptide-N4-N-acetyl-beta-glucosaminylasparagine amidase A-like protein isoform X1 [Cinnamomum micranthum f. kanehirae]	6.07805	3.27435	3.27906	0	0	0	inf	inf	9.23763e-26	4.20439e-24	up	yes
MSTRG.1064	CKAN_00164500	rna-gnl|WGS:QPKB|mrna.CKAN_00164500	GO:0004142(diacylglycerol cholinephosphotransferase activity);GO:0016021(integral component of membrane);GO:0046470(phosphatidylcholine metabolic process)	00053(Ascorbate and aldarate metabolism);00480(Glutathione metabolism)	K21888	EC:1.8.5.1;EC:2.5.1.18	phosphatidylcholine:diacylglycerol cholinephosphotransferase 1 [Cinnamomum micranthum f. kanehirae]	30.9288	48.7876	62.4038	1.94599	3.60033	1.98734	18.8647	4.23762	1.07369e-25	4.87559e-24	up	yes
MSTRG.6262	CKAN_01008800	rna-gnl|WGS:QPKB|mrna.CKAN_01008800	GO:0004672(protein kinase activity);GO:0004674(protein serine/threonine kinase activity);GO:0005524(ATP binding);GO:0005576(extracellular region);GO:0006468(protein phosphorylation);GO:0007169(transmembrane receptor protein tyrosine kinase signaling pathway);GO:0016021(integral component of membrane);GO:0016301(kinase activity);GO:0016310(phosphorylation)	NA	NA	NA	putative LRR receptor-like serine/threonine-protein kinase [Cinnamomum micranthum f. kanehirae]	17.215	45.7893	45.6947	2.3312	2.99886	2.80168	13.3672	3.74063	1.18514e-25	5.36938e-24	up	yes
MSTRG.11374	CKAN_01839100	rna-gnl|WGS:QPKB|mrna.CKAN_01839100	GO:0005576(extracellular region);GO:0016614(oxidoreductase activity, acting on CH-OH group of donors);GO:0016832(aldehyde-lyase activity);GO:0050660(flavin adenine dinucleotide binding);GO:0055114(oxidation-reduction process)	NA	NA	NA	protein HOTHEAD-like protein [Cinnamomum micranthum f. kanehirae]	41.4835	194.577	254.905	2.64546	2.7641	2.24627	64.1295	6.00292	1.33364e-25	6.02843e-24	up	yes
MSTRG.10366	CKAN_01664000;CKAN_01663800	MSTRG.10366.2;rna-gnl|WGS:QPKB|mrna.CKAN_01663800;MSTRG.10366.1;MSTRG.10366.3;rna-gnl|WGS:QPKB|mrna.CKAN_01664000	GO:0004252(serine-type endopeptidase activity);GO:0005618(cell wall);GO:0005618(cell wall)	NA	NA	NA	subtilisin-like protein protease SBT3.8 isoform X2 [Cinnamomum micranthum f. kanehirae];subtilisin-like protein protease SBT3.5 isoform X1 [Cinnamomum micranthum f. kanehirae]	372.632	314.174	332.588	42.2367	43.3255	32.4618	8.63717	3.11056	1.338e-25	6.03437e-24	up	yes
MSTRG.12629	CKAN_02049900	rna-gnl|WGS:QPKB|mrna.CKAN_02049900	GO:0000139(Golgi membrane);GO:0005634(nucleus);GO:0005794(Golgi apparatus);GO:0016021(integral component of membrane);GO:0016757(transferase activity, transferring glycosyl groups);GO:0016759(cellulose synthase activity);GO:0071555(cell wall organization)	NA	NA	NA	putative xyloglucan glycosyltransferase 5 [Cinnamomum micranthum f. kanehirae]	2.01519	9.25947	9.18578	0	0.0443413	0	461.431	8.84997	1.43222e-25	6.44466e-24	up	yes
MSTRG.3517	CKAN_00565300	rna-gnl|WGS:QPKB|mrna.CKAN_00565300	GO:0003674(molecular_function);GO:0008150(biological_process);GO:0016021(integral component of membrane)	00900(Terpenoid backbone biosynthesis)	K15889	EC:3.1.1.-	proline-rich protein 4 [Cinnamomum micranthum f. kanehirae]	27.2147	253.611	308.039	0.858227	1.00056	0.756288	225.181	7.81494	2.04416e-25	9.17744e-24	up	yes
MSTRG.8677	CKAN_01401300	rna-gnl|WGS:QPKB|mrna.CKAN_01401300	GO:0004553(hydrolase activity, hydrolyzing O-glycosyl compounds);GO:0005576(extracellular region);GO:0005618(cell wall);GO:0005887(integral component of plasma membrane);GO:0009831(plant-type cell wall modification involved in multidimensional cell growth);GO:0010411(xyloglucan metabolic process);GO:0016762(xyloglucan:xyloglucosyl transferase activity);GO:0016798(hydrolase activity, acting on gly…	NA	NA	NA	putative xyloglucan endotransglucosylase/hydrolase protein 33 [Cinnamomum micranthum f. kanehirae]	1.05548	4.90803	7.59843	0	0	0	inf	inf	2.05482e-25	9.2045e-24	up	yes
MSTRG.350	CKAN_00053700	MSTRG.350.1	NA	NA	NA	NA		0	0	0	5.67902	6.23945	8.93531	-inf	-inf	2.1254e-25	9.49919e-24	down	yes
MSTRG.2400	CKAN_00376200	rna-gnl|WGS:QPKB|mrna.CKAN_00376200;MSTRG.2400.2	GO:0004970(ionotropic glutamate receptor activity);GO:0005217(intracellular ligand-gated ion channel activity);GO:0005634(nucleus);GO:0005773(vacuole);GO:0006874(cellular calcium ion homeostasis);GO:0009416(response to light stimulus);GO:0016021(integral component of membrane)	NA	NA	NA	Glutamate receptor 2.7 [Cinnamomum micranthum f. kanehirae]	28.2414	31.7016	39.4792	2.7825	2.46939	3.35034	11.5577	3.53078	2.24879e-25	1.00281e-23	up	yes
MSTRG.8653	CKAN_01395100	MSTRG.8653.1;MSTRG.8653.2;rna-gnl|WGS:QPKB|mrna.CKAN_01395100	GO:0034219(carbohydrate transmembrane transport)	NA	NA	NA	glucose-6-phosphate/phosphate translocator 2, chloroplastic-like protein [Cinnamomum micranthum f. kanehirae]	3.76851	5.40538	6.17947	36.7627	38.3184	37.9015	0.135891	-2.87947	2.30915e-25	1.02742e-23	down	yes
MSTRG.12135	CKAN_01954100	rna-gnl|WGS:QPKB|mrna.CKAN_01954100	NA	NA	NA	NA	hypothetical protein CKAN_01954100 [Cinnamomum micranthum f. kanehirae]	0	0	0	2.74312	2.76888	3.77402	-inf	-inf	2.44539e-25	1.0856e-23	down	yes
MSTRG.14662	CKAN_02377800	rna-gnl|WGS:QPKB|mrna.CKAN_02377800	GO:0000981(RNA polymerase II transcription factor activity, sequence-specific DNA binding);GO:0001135(transcription factor activity, RNA polymerase II transcription factor recruiting);GO:0003677(DNA binding);GO:0003700(DNA binding transcription factor activity);GO:0005634(nucleus);GO:0006355(regulation of transcription, DNA-templated);GO:0006357(regulation of transcription by RNA polymerase II);G…	NA	NA	NA	R2R3-MYB transcription factor MYB2 [Cinnamomum micranthum f. kanehirae]	43.0304	37.2863	44.4004	7.02441	5.21507	6.07704	6.809	2.76744	2.45215e-25	1.08617e-23	up	yes
gene-CKAN_02177000	CKAN_02177000	rna-gnl|WGS:QPKB|mrna.CKAN_02177000	GO:0006855(drug transmembrane transport)	NA	NA	NA	protein DETOXIFICATION 49-like protein [Cinnamomum micranthum f. kanehirae]	13.16	20.7079	22.1017	0.412449	0.221345	0.385383	54.9165	5.77917	2.56018e-25	1.1315e-23	up	yes
MSTRG.15359	CKAN_02485200	rna-gnl|WGS:QPKB|mrna.CKAN_02485200	GO:0003674(molecular_function);GO:0005634(nucleus);GO:0005886(plasma membrane);GO:0008150(biological_process);GO:0009506(plasmodesma)	NA	NA	NA	putative membrane-associated kinase regulator 4 [Cinnamomum micranthum f. kanehirae]	5.70973	8.99406	11.8685	0.157647	0.309875	0.176463	41.2623	5.36675	2.69388e-25	1.18794e-23	up	yes
MSTRG.2393	CKAN_00375700	rna-gnl|WGS:QPKB|mrna.CKAN_00375700	GO:0003824(catalytic activity);GO:0005506(iron ion binding);GO:0005789(endoplasmic reticulum membrane);GO:0005886(plasma membrane);GO:0006629(lipid metabolic process);GO:0006723(cuticle hydrocarbon biosynthetic process);GO:0008610(lipid biosynthetic process);GO:0010025(wax biosynthetic process);GO:0016020(membrane);GO:0016021(integral component of membrane);GO:0016491(oxidoreductase activity);GO:…	00073(Cutin, suberine and wax biosynthesis)	K15404	EC:4.1.99.5	protein ECERIFERUM 3 [Cinnamomum micranthum f. kanehirae]	207.12	160.507	173.46	0.192744	1.96246	0.308427	219.629	7.77893	2.70744e-25	1.19127e-23	up	yes
MSTRG.7344	CKAN_01173400	rna-gnl|WGS:QPKB|mrna.CKAN_01173400;MSTRG.7344.1	GO:0004674(protein serine/threonine kinase activity);GO:0005829(cytosol);GO:0006468(protein phosphorylation);GO:0035556(intracellular signal transduction)	NA	NA	NA	transcription factor LHW-like protein isoform X1 [Cinnamomum micranthum f. kanehirae]	39.4135	141.265	161.337	2.76017	3.4024	4.84405	31.0736	4.95762	2.72724e-25	1.19733e-23	up	yes
MSTRG.5525	CKAN_00892500	MSTRG.5525.1;rna-gnl|WGS:QPKB|mrna.CKAN_00892500	GO:0004312(fatty acid synthase activity);GO:0004315(3-oxoacyl-[acyl-carrier-protein] synthase activity);GO:0006633(fatty acid biosynthetic process);GO:0006636(unsaturated fatty acid biosynthetic process);GO:0009507(chloroplast);GO:0009536(plastid);GO:0009570(chloroplast stroma);GO:0009631(cold acclimation);GO:0009793(embryo development ending in seed dormancy)	00061(Fatty acid biosynthesis);00780(Biotin metabolism)	K09458	EC:2.3.1.179	3-ketoacyl-acyl carrier protein synthase I [Cinnamomum micranthum f. kanehirae]	3.72785	17.8778	24.8109	0.175188	0.0868334	0.0425933	152.378	7.25151	2.79644e-25	1.22216e-23	up	yes
MSTRG.6121	CKAN_00986200	rna-gnl|WGS:QPKB|mrna.CKAN_00986200	GO:0000977(RNA polymerase II regulatory region sequence-specific DNA binding);GO:0005515(protein binding);GO:0005794(Golgi apparatus);GO:0005886(plasma membrane);GO:0009832(plant-type cell wall biogenesis);GO:0009833(plant-type primary cell wall biogenesis);GO:0009834(plant-type secondary cell wall biogenesis);GO:0009863(salicylic acid mediated signaling pathway);GO:0009867(jasmonic acid mediated…	NA	NA	NA	cellulose synthase A catalytic subunit 4 UDP-forming [Cinnamomum micranthum f. kanehirae]	429.091	148.131	64.3933	0.752459	1.99995	1.5259	149.969	7.22852	2.79783e-25	1.22216e-23	up	yes
MSTRG.5635	CKAN_00908300	rna-gnl|WGS:QPKB|mrna.CKAN_00908300	GO:0005515(protein binding);GO:0005576(extracellular region);GO:0009751(response to salicylic acid);GO:0010226(response to lithium ion);GO:0016042(lipid catabolic process);GO:0016788(hydrolase activity, acting on ester bonds);GO:0042538(hyperosmotic salinity response);GO:0052689(carboxylic ester hydrolase activity)	00561(Glycerolipid metabolism)	K00679	EC:2.3.1.158	GDSL esterase/lipase LTL1-like protein [Cinnamomum micranthum f. kanehirae]	25.9746	1337.42	1636.9	0	0	0	inf	inf	2.80227e-25	1.22216e-23	up	yes
gene-CKAN_01263700	CKAN_01263700	rna-gnl|WGS:QPKB|mrna.CKAN_01263700	GO:0003674(molecular_function);GO:0005575(cellular_component);GO:0008150(biological_process)	00350(Tyrosine metabolism);00360(Phenylalanine metabolism);00380(Tryptophan metabolism);00901(Indole alkaloid biosynthesis);00950(Isoquinoline alkaloid biosynthesis);00965(Betalain biosynthesis)	K01593	EC:4.1.1.28;EC:4.1.1.105	hypothetical protein CKAN_01263700 [Cinnamomum micranthum f. kanehirae]	0	0	0	1.99097	2.65369	1.95444	-inf	-inf	3.02033e-25	1.31437e-23	down	yes
MSTRG.15675	CKAN_02529500	MSTRG.15675.1;rna-gnl|WGS:QPKB|mrna.CKAN_02529500	GO:0005515(protein binding);GO:0005737(cytoplasm);GO:0005886(plasma membrane);GO:0006950(response to stress);GO:0016020(membrane);GO:0016787(hydrolase activity);GO:0043621(protein self-association)	NA	NA	NA	universal stress protein PHOS32 [Cinnamomum micranthum f. kanehirae]	19.4114	20.3673	21.1738	2.00325	3.79932	2.6163	7.23999	2.85599	3.21757e-25	1.39715e-23	up	yes
MSTRG.11315	CKAN_01830000	rna-gnl|WGS:QPKB|mrna.CKAN_01830000	GO:0005794(Golgi apparatus);GO:0016413(O-acetyltransferase activity);GO:0071554(cell wall organization or biogenesis)	NA	NA	NA	protein trichome birefringence-like protein 31 [Cinnamomum micranthum f. kanehirae]	9.05153	6.29224	4.90472	0.0299994	0.118432	0	136.416	7.09187	3.6032e-25	1.56118e-23	up	yes
MSTRG.6199	CKAN_00998800	rna-gnl|WGS:QPKB|mrna.CKAN_00998800	GO:0004322(ferroxidase activity);GO:0005506(iron ion binding);GO:0005737(cytoplasm);GO:0006826(iron ion transport);GO:0006879(cellular iron ion homeostasis);GO:0006880(intracellular sequestering of iron ion);GO:0006979(response to oxidative stress);GO:0008199(ferric iron binding);GO:0009507(chloroplast);GO:0009737(response to abscisic acid);GO:0055114(oxidation-reduction process)	NA	NA	NA	ferritin-3, chloroplastic [Cinnamomum micranthum f. kanehirae]	32.8405	69.3974	68.4773	2.46447	4.41519	2.38993	18.4167	4.20294	3.8988e-25	1.68557e-23	up	yes
MSTRG.680	CKAN_00103100	MSTRG.680.1;rna-gnl|WGS:QPKB|mrna.CKAN_00103100	GO:0000977(RNA polymerase II regulatory region sequence-specific DNA binding);GO:0005794(Golgi apparatus);GO:0005886(plasma membrane);GO:0009833(plant-type primary cell wall biogenesis);GO:0016021(integral component of membrane);GO:0016757(transferase activity, transferring glycosyl groups);GO:0016759(cellulose synthase activity);GO:0016760(cellulose synthase (UDP-forming) activity);GO:0030244(ce…	NA	NA	NA	putative cellulose synthase A catalytic subunit 5 UDP-forming [Cinnamomum micranthum f. kanehirae]	81.4611	123.398	149.169	8.86117	13.9219	11.1139	10.4442	3.38464	4.30139e-25	1.85558e-23	up	yes
MSTRG.1797	CKAN_00284000	rna-gnl|WGS:QPKB|mrna.CKAN_00284000;MSTRG.1797.1	GO:0005794(Golgi apparatus);GO:0005829(cytosol);GO:0009832(plant-type cell wall biogenesis);GO:0033356(UDP-L-arabinose metabolic process);GO:0052691(UDP-arabinopyranose mutase activity)	00520(Amino sugar and nucleotide sugar metabolism)	K13379	EC:2.4.1.-;EC:5.4.99.30	Reversibly glycosylated polypeptide family [Cinnamomum micranthum f. kanehirae]	8.84499	23.2382	25.2099	1.06248	0.682039	1.22752	19.2774	4.26884	4.69301e-25	2.02013e-23	up	yes
MSTRG.13622	CKAN_02208100	rna-gnl|WGS:QPKB|mrna.CKAN_02208100	GO:0004190(aspartic-type endopeptidase activity);GO:0006508(proteolysis);GO:0030163(protein catabolic process)	NA	NA	NA	aspartic proteinase nepenthesin-2 [Cinnamomum micranthum f. kanehirae]	72.5379	30.6436	16.7334	0	0.273654	0.258938	225.153	7.81476	4.85724e-25	2.0863e-23	up	yes
MSTRG.6982	CKAN_01119900	rna-gnl|WGS:QPKB|mrna.CKAN_01119900	GO:0004185(serine-type carboxypeptidase activity);GO:0016747(transferase activity, transferring acyl groups other than amino-acyl groups);GO:0019748(secondary metabolic process);GO:0051603(proteolysis involved in cellular protein catabolic process)	NA	NA	NA	serine carboxypeptidase-like protein 17 [Cinnamomum micranthum f. kanehirae]	0.987373	2.69986	1.90002	0	0	0	inf	inf	6.06346e-25	2.59878e-23	up	yes
MSTRG.4855	CKAN_00778200	rna-gnl|WGS:QPKB|mrna.CKAN_00778200	GO:0003924(GTPase activity);GO:0005198(structural molecule activity);GO:0005200(structural constituent of cytoskeleton);GO:0005525(GTP binding);GO:0005737(cytoplasm);GO:0005773(vacuole);GO:0005874(microtubule);GO:0007017(microtubule-based process);GO:0009416(response to light stimulus);GO:0009826(unidimensional cell growth)	04145(Phagosome)	K07375	NA	tubulin beta-1 chain [Cinnamomum micranthum f. kanehirae]	56.3472	104.386	96.5828	11.2427	11.6432	12.2308	7.32747	2.87331	6.23098e-25	2.6592e-23	up	yes
MSTRG.1197	CKAN_00188000	MSTRG.1197.1;rna-gnl|WGS:QPKB|mrna.CKAN_00188000	GO:0005515(protein binding);GO:0005737(cytoplasm);GO:0016021(integral component of membrane);GO:0030154(cell differentiation);GO:0040008(regulation of growth);GO:2000012(regulation of auxin polar transport)	NA	NA	NA	pollen-specific protein SF21-like protein [Cinnamomum micranthum f. kanehirae]	181.378	241.453	260.65	32.8351	38.3564	39.3015	6.18574	2.62895	6.23125e-25	2.6592e-23	up	yes
MSTRG.5522	CKAN_00891900	rna-gnl|WGS:QPKB|mrna.CKAN_00891900;MSTRG.5522.1	GO:0005516(calmodulin binding);GO:0005634(nucleus);GO:0008150(biological_process)	NA	NA	NA	protein IQ-DOMAIN 1-like protein [Cinnamomum micranthum f. kanehirae]	155.411	133.628	105.657	19.9792	17.8377	15.0547	7.46517	2.90018	6.44109e-25	2.7397e-23	up	yes
MSTRG.13719	CKAN_02226200	MSTRG.13719.1;MSTRG.13719.2	NA	NA	NA	NA		14.7129	11.3296	9.68452	82.312	85.6912	60.8308	0.156126	-2.67922	6.44749e-25	2.7397e-23	down	yes
MSTRG.8462		MSTRG.8462.1	NA	NA	NA	NA		0	0	0	11.5854	8.42759	10.6549	-inf	-inf	6.50657e-25	2.7589e-23	down	yes
MSTRG.4035	CKAN_00646300	rna-gnl|WGS:QPKB|mrna.CKAN_00646300	GO:0003700(DNA binding transcription factor activity);GO:0003729(mRNA binding);GO:0005737(cytoplasm);GO:0005856(cytoskeleton);GO:0005886(plasma membrane);GO:0046872(metal ion binding);GO:0051015(actin filament binding);GO:0051017(actin filament bundle assembly)	NA	NA	NA	LIM domain-containing protein WLIM1-like protein [Cinnamomum micranthum f. kanehirae]	26.1836	42.4613	50.3709	0.62789	2.06968	0.714499	34.8808	5.12436	6.8144e-25	2.88326e-23	up	yes
MSTRG.15861	CKAN_02555500	MSTRG.15861.2;rna-gnl|WGS:QPKB|mrna.CKAN_02555500	NA	NA	NA	NA	PREDICTED: uncharacterized protein LOC104597731 [Nelumbo nucifera]	11.5346	33.0681	26.1832	0.717747	0.787871	1.52467	23.3594	4.54593	7.53418e-25	3.18103e-23	up	yes
MSTRG.2808	CKAN_00443400	rna-gnl|WGS:QPKB|mrna.CKAN_00443400;MSTRG.2808.1	GO:0003924(GTPase activity);GO:0005200(structural constituent of cytoskeleton);GO:0005525(GTP binding);GO:0005737(cytoplasm);GO:0005874(microtubule);GO:0005886(plasma membrane);GO:0007017(microtubule-based process);GO:0009409(response to cold);GO:0009651(response to salt stress);GO:0015630(microtubule cytoskeleton)	04145(Phagosome)	K07375	NA	tubulin beta [Cinnamomum micranthum f. kanehirae]	114.231	92.7532	100.687	15.7299	15.5173	18.7043	6.1594	2.62279	7.62298e-25	3.21169e-23	up	yes
MSTRG.12726	CKAN_02062700	MSTRG.12726.1;MSTRG.12726.2;rna-gnl|WGS:QPKB|mrna.CKAN_02062700	GO:0005634(nucleus);GO:0008757(S-adenosylmethionine-dependent methyltransferase activity);GO:0032259(methylation)	NA	NA	NA	7-methylxanthosine synthase 1 [Cinnamomum micranthum f. kanehirae]	42.135	40.7307	36.7042	7.86357	7.18132	7.10697	5.39774	2.43235	8.11648e-25	3.41236e-23	up	yes
MSTRG.11729	CKAN_01891900	MSTRG.11729.1	NA	NA	NA	NA		6.19205	50.8624	37.6275	0.202862	0.246152	0.362728	116.64	6.86592	8.21866e-25	3.44802e-23	up	yes
MSTRG.10023	CKAN_01612000	MSTRG.10023.1;rna-gnl|WGS:QPKB|mrna.CKAN_01612000	NA	NA	NA	NA	putative lipid-transfer protein DIR1 [Cinnamomum micranthum f. kanehirae]	11.2341	82.9287	87.9939	0.133835	0.125168	0	703.3	9.458	1.12225e-24	4.6983e-23	up	yes
MSTRG.14664		MSTRG.14664.1	NA	NA	NA	NA		7.08507	13.8329	16.5045	0.137285	0.146808	0.384723	55.9533	5.80615	1.17172e-24	4.89506e-23	up	yes
MSTRG.7950	CKAN_01275200	MSTRG.7950.1;rna-gnl|WGS:QPKB|mrna.CKAN_01275200	GO:0005515(protein binding);GO:0005634(nucleus);GO:0035267(NuA4 histone acetyltransferase complex)	NA	NA	NA	chromatin modification-related protein EAF1 B-like protein isoform X1 [Cinnamomum micranthum f. kanehirae]	1.3536	1.44735	0.552977	14.111	14.3995	15.4487	0.0762965	-3.71224	1.19629e-24	4.98724e-23	down	yes
MSTRG.3460	CKAN_00557100	rna-gnl|WGS:QPKB|mrna.CKAN_00557100	NA	NA	NA	NA	transcription factor PAR1 [Cinnamomum micranthum f. kanehirae]	0.901381	7.95178	10.0097	0	0	0	inf	inf	1.23438e-24	5.13524e-23	up	yes
gene-CKAN_01086600	CKAN_01086600	rna-gnl|WGS:QPKB|mrna.CKAN_01086600	GO:0004672(protein kinase activity);GO:0004674(protein serine/threonine kinase activity);GO:0005524(ATP binding);GO:0005886(plasma membrane);GO:0006468(protein phosphorylation);GO:0007169(transmembrane receptor protein tyrosine kinase signaling pathway);GO:0009506(plasmodesma);GO:0016021(integral component of membrane)	NA	NA	NA	putative inactive leucine-rich repeat receptor-like protein kinase [Cinnamomum micranthum f. kanehirae]	3.05779	2.68364	1.29138	0.0192473	0.0324774	0.0312142	84.795	6.40591	1.28115e-24	5.31865e-23	up	yes
MSTRG.1285	CKAN_00201800	rna-gnl|WGS:QPKB|mrna.CKAN_00201800	GO:0005509(calcium ion binding);GO:0005794(Golgi apparatus);GO:0006004(fucose metabolic process);GO:0016021(integral component of membrane);GO:0016757(transferase activity, transferring glycosyl groups);GO:0042175(nuclear outer membrane-endoplasmic reticulum membrane network)	NA	NA	NA	hypothetical protein CKAN_00201800 [Cinnamomum micranthum f. kanehirae]	40.3417	42.8069	48.212	8.54148	8.27252	6.9599	5.52541	2.46608	1.41012e-24	5.84185e-23	up	yes
gene-CKAN_02415700	CKAN_02415700	rna-gnl|WGS:QPKB|mrna.CKAN_02415700	GO:0005576(extracellular region);GO:0016021(integral component of membrane);GO:0016757(transferase activity, transferring glycosyl groups)	00514(Other types of O-glycan biosynthesis)	K18134	EC:2.4.1.255	EGF domain-containing protein [Cinnamomum micranthum f. kanehirae]	0.903239	1.00464	1.25074	0	0	0	inf	inf	1.50291e-24	6.2133e-23	up	yes
MSTRG.2647	CKAN_00419000	rna-gnl|WGS:QPKB|mrna.CKAN_00419000	GO:0005634(nucleus);GO:0009055(electron transfer activity);GO:0015035(protein disulfide oxidoreductase activity);GO:0045454(cell redox homeostasis)	NA	NA	NA	glutaredoxin family protein [Cinnamomum micranthum f. kanehirae]	11.013	15.5893	17.593	0.548571	1.17788	1.06873	15.8112	3.98288	1.79062e-24	7.38735e-23	up	yes
MSTRG.3832	CKAN_00615700	MSTRG.3832.1;rna-gnl|WGS:QPKB|mrna.CKAN_00615700	GO:0005886(plasma membrane);GO:0006869(lipid transport);GO:0008289(lipid binding);GO:0016021(integral component of membrane);GO:0031225(anchored component of membrane)	NA	NA	NA	protein YLS3 [Cinnamomum micranthum f. kanehirae]	151.073	263.1	243.79	36.8627	34.6215	29.9133	6.48894	2.69798	1.93615e-24	7.95652e-23	up	yes
MSTRG.3913	CKAN_00627700	MSTRG.3913.1;rna-gnl|WGS:QPKB|mrna.CKAN_00627700	GO:0005576(extracellular region);GO:0005773(vacuole);GO:0009505(plant-type cell wall);GO:0016874(ligase activity)	NA	NA	NA	DUF1680 domain-containing protein [Cinnamomum micranthum f. kanehirae]	25.9921	63.9335	61.386	2.38727	4.16323	2.60025	16.5354	4.04749	1.93661e-24	7.95652e-23	up	yes
MSTRG.8782	CKAN_01421600	rna-gnl|WGS:QPKB|mrna.CKAN_01421600	GO:0003674(molecular_function);GO:0005634(nucleus);GO:0008150(biological_process);GO:0009506(plasmodesma)	NA	NA	NA	DUF4378 domain-containing protein/VARLMGL domain-containing protein [Cinnamomum micranthum f. kanehirae]	1.60127	5.76776	5.77451	0.040136	0	0	327.475	8.35524	2.0898e-24	8.56816e-23	up	yes
MSTRG.15654	CKAN_02525800	rna-gnl|WGS:QPKB|mrna.CKAN_02525800;MSTRG.15654.1	GO:0001558(regulation of cell growth);GO:0005524(ATP binding);GO:0005576(extracellular region);GO:0005739(mitochondrion);GO:0005886(plasma membrane);GO:0006468(protein phosphorylation);GO:0009664(plant-type cell wall organization);GO:0009944(polarity specification of adaxial/abaxial axis);GO:0009965(leaf morphogenesis);GO:0010087(phloem or xylem histogenesis);GO:0010103(stomatal complex morphogen…	04016(MAPK signaling pathway - plant)	K20718	EC:2.7.11.1	LRR receptor-like serine/threonine-protein kinase ERECTA isoform X2 [Cinnamomum micranthum f. kanehirae]	42.9914	84.8227	86.9577	8.9101	8.91842	9.18934	7.94925	2.99082	2.15893e-24	8.83336e-23	up	yes
MSTRG.12025	CKAN_01937400	MSTRG.12025.1;rna-gnl|WGS:QPKB|mrna.CKAN_01937400	GO:0003723(RNA binding);GO:0003729(mRNA binding);GO:0005576(extracellular region);GO:0008150(biological_process)	03040(Spliceosome)	K12741	NA	RNA-binding protein 24 isoform X1 [Cinnamomum micranthum f. kanehirae]	13.3967	21.0398	27.0096	2.72184	2.82824	2.44565	7.68487	2.94202	2.38622e-24	9.74322e-23	up	yes
MSTRG.7342	CKAN_01173200	MSTRG.7342.1;rna-gnl|WGS:QPKB|mrna.CKAN_01173200	GO:0004693(cyclin-dependent protein serine/threonine kinase activity);GO:0005515(protein binding);GO:0005634(nucleus);GO:0007049(cell cycle);GO:0010444(guard mother cell differentiation);GO:0042127(regulation of cell proliferation);GO:0048316(seed development);GO:0051301(cell division);GO:0051726(regulation of cell cycle)	04075(Plant hormone signal transduction)	K14505	NA	cyclin-D3-3 [Cinnamomum micranthum f. kanehirae]	13.1985	46.3062	38.0281	0.655932	0.801821	1.63596	31.5261	4.97848	2.45712e-24	1.00121e-22	up	yes
MSTRG.15689	CKAN_02531000	rna-gnl|WGS:QPKB|mrna.CKAN_02531000	GO:0003777(microtubule motor activity);GO:0005871(kinesin complex);GO:0007018(microtubule-based movement);GO:0016887(ATPase activity)	NA	NA	NA	kinesin-like protein KIN-7K, chloroplastic isoform X2 [Cinnamomum micranthum f. kanehirae]	30.3777	45.3839	41.1622	5.93236	6.91667	7.09653	5.86215	2.55143	2.95155e-24	1.20022e-22	up	yes
MSTRG.2716	CKAN_00428600	rna-gnl|WGS:QPKB|mrna.CKAN_00428600	GO:0005576(extracellular region)	NA	NA	NA	putative serine-threonine protein kinase, plant-type [Cinnamomum micranthum f. kanehirae]	171.665	721.725	771.059	15.2359	16.5573	16.62	34.3801	5.1035	3.01483e-24	1.22344e-22	up	yes
gene-CKAN_01949000	CKAN_01949000	rna-gnl|WGS:QPKB|mrna.CKAN_01949000	GO:0003774(motor activity);GO:0005737(cytoplasm);GO:0005886(plasma membrane);GO:0009506(plasmodesma);GO:0016459(myosin complex);GO:0030048(actin filament-based movement)	NA	NA	NA	myosin-1 [Cinnamomum micranthum f. kanehirae]	40.7963	39.767	44.0914	0	0.971684	0.489753	85.2959	6.41441	3.02592e-24	1.22543e-22	up	yes
MSTRG.16569	CKAN_02670600	rna-gnl|WGS:QPKB|mrna.CKAN_02670600;MSTRG.16569.1	GO:0004568(chitinase activity);GO:0005576(extracellular region);GO:0005794(Golgi apparatus);GO:0006032(chitin catabolic process);GO:0009408(response to heat);GO:0009414(response to water deprivation);GO:0009651(response to salt stress);GO:0009735(response to cytokinin);GO:0009809(lignin biosynthetic process);GO:0009825(multidimensional cell growth);GO:0009873(ethylene-activated signaling pathway)…	00520(Amino sugar and nucleotide sugar metabolism);04016(MAPK signaling pathway - plant)	K20547	EC:3.2.1.14	Glycoside hydrolase [Cinnamomum micranthum f. kanehirae]	367.23	387.741	443.879	49.5564	60.4078	51.1843	7.43941	2.89519	3.08232e-24	1.24507e-22	up	yes
MSTRG.11621	CKAN_01874700	MSTRG.11621.3;MSTRG.11621.1;rna-gnl|WGS:QPKB|mrna.CKAN_01874700	GO:0000139(Golgi membrane);GO:0003674(molecular_function);GO:0005794(Golgi apparatus);GO:0005886(plasma membrane);GO:0006811(ion transport);GO:0009506(plasmodesma);GO:0009507(chloroplast);GO:0016021(integral component of membrane)	NA	NA	NA	CSC1-like protein [Cinnamomum micranthum f. kanehirae]	6.19456	26.3409	32.3056	0	0.0807366	0.160357	268.945	8.07117	3.08694e-24	1.24507e-22	up	yes
MSTRG.10454	CKAN_01679100	rna-gnl|WGS:QPKB|mrna.CKAN_01679100	GO:0003674(molecular_function);GO:0005874(microtubule);GO:0008150(biological_process)	NA	NA	NA	protein SPIRAL1-like protein 5 [Cinnamomum micranthum f. kanehirae]	12.3232	12.9262	12.9653	0.940541	0.851737	1.04737	13.4576	3.75034	3.11701e-24	1.25464e-22	up	yes
gene-CKAN_01404000	CKAN_01404000	rna-gnl|WGS:QPKB|mrna.CKAN_01404000	GO:0004351(glutamate decarboxylase activity);GO:0005516(calmodulin binding);GO:0005829(cytosol);GO:0006536(glutamate metabolic process);GO:0030170(pyridoxal phosphate binding);GO:0046686(response to cadmium ion)	00650(Butanoate metabolism);00250(Alanine, aspartate and glutamate metabolism);00410(beta-Alanine metabolism);00430(Taurine and hypotaurine metabolism)	K01580	EC:4.1.1.15	glutamate decarboxylase 4-like protein [Cinnamomum micranthum f. kanehirae]	6.67889	5.11956	5.9038	0	0	0	inf	inf	3.2477e-24	1.3046e-22	up	yes
MSTRG.14642	CKAN_02374700	rna-gnl|WGS:QPKB|mrna.CKAN_02374700	GO:0005618(cell wall);GO:0009506(plasmodesma);GO:0010497(plasmodesmata-mediated intercellular transport);GO:0033609(oxalate metabolic process);GO:0046564(oxalate decarboxylase activity);GO:2000280(regulation of root development)	NA	NA	NA	germin-like protein 2 precursor [Cinnamomum micranthum f. kanehirae]	296.609	115.994	40.0861	1.26558	2.20087	1.46245	91.8438	6.52111	3.36344e-24	1.34837e-22	up	yes
gene-CKAN_02153800	CKAN_02153800	rna-gnl|WGS:QPKB|mrna.CKAN_02153800	GO:0003333(amino acid transmembrane transport);GO:0005886(plasma membrane);GO:0015171(amino acid transmembrane transporter activity)	NA	NA	NA	amino acid permease 3-like protein [Cinnamomum micranthum f. kanehirae]	1.39219	2.8383	2.77155	0	0	0	inf	inf	3.48028e-24	1.39239e-22	up	yes
MSTRG.9212	CKAN_01483700	rna-gnl|WGS:QPKB|mrna.CKAN_01483700;MSTRG.9212.1	GO:0005576(extracellular region);GO:0005618(cell wall)	NA	NA	NA	proline-rich protein 4 isoform X1 [Cinnamomum micranthum f. kanehirae]	390.796	4343.25	6945.32	9.29665	9.07435	6.6212	467.32	8.86827	3.51599e-24	1.40385e-22	up	yes
MSTRG.8662	CKAN_01397000	rna-gnl|WGS:QPKB|mrna.CKAN_01397000	GO:0030599(pectinesterase activity);GO:0046910(pectinesterase inhibitor activity);GO:0071944(cell periphery)	00040(Pentose and glucuronate interconversions)	K01051	EC:3.1.1.11	pectinesterase [Cinnamomum micranthum f. kanehirae]	171.846	84.8379	97.3232	6.27184	11.7694	5.2962	15.1691	3.92306	3.6689e-24	1.46196e-22	up	yes
MSTRG.12807		MSTRG.12807.1	NA	NA	NA	NA		0	0	0	2.13669	1.43574	1.53768	-inf	-inf	4.04824e-24	1.60989e-22	down	yes
gene-CKAN_01454100	CKAN_01454100	rna-gnl|WGS:QPKB|mrna.CKAN_01454100	GO:0005515(protein binding);GO:0005524(ATP binding);GO:0005634(nucleus);GO:0005886(plasma membrane);GO:0006952(defense response);GO:0007165(signal transduction);GO:0043531(ADP binding);GO:0043621(protein self-association);GO:0050829(defense response to Gram-negative bacterium)	04626(Plant-pathogen interaction)	K13457	NA	disease resistance RPP13-like protein 4 [Cinnamomum micranthum f. kanehirae]	2.33999	7.10518	5.68421	0	0	0	inf	inf	4.15131e-24	1.64757e-22	up	yes
MSTRG.11368	CKAN_01837300;CKAN_01837500;CKAN_01837600	rna-gnl|WGS:QPKB|mrna.CKAN_01837300;rna-gnl|WGS:QPKB|mrna.CKAN_01837500;MSTRG.11368.1;MSTRG.11368.2	GO:0004252(serine-type endopeptidase activity);GO:0005618(cell wall);GO:0005618(cell wall)	NA	NA	NA	Peptidase S8/S53 domain-containing protein [Cinnamomum micranthum f. kanehirae]	3.834	15.4563	10.9843	0.24091	0.304551	0.303102	35.6775	5.15694	4.49648e-24	1.781e-22	up	yes
MSTRG.3704	CKAN_00596900	rna-gnl|WGS:QPKB|mrna.CKAN_00596900	GO:0003723(RNA binding)	NA	NA	NA	extracellular ribonuclease LE-like protein [Cinnamomum micranthum f. kanehirae]	10.1978	11.4161	14.0648	0	0	0	inf	inf	4.69175e-24	1.85464e-22	up	yes
MSTRG.14016	CKAN_02272300	rna-gnl|WGS:QPKB|mrna.CKAN_02272300	GO:0000139(Golgi membrane);GO:0005794(Golgi apparatus);GO:0010413(glucuronoxylan metabolic process);GO:0010417(glucuronoxylan biosynthetic process);GO:0016021(integral component of membrane);GO:0016051(carbohydrate biosynthetic process);GO:0016757(transferase activity, transferring glycosyl groups);GO:0016758(transferase activity, transferring hexosyl groups);GO:0045489(pectin biosynthetic proces…	NA	NA	NA	putative galacturonosyltransferase 12 [Cinnamomum micranthum f. kanehirae]	8.27059	2.70386	0.8816	0	0	0	inf	inf	5.28602e-24	2.0854e-22	up	yes
MSTRG.13213	CKAN_02143200	rna-gnl|WGS:QPKB|mrna.CKAN_02143200	GO:0005576(extracellular region);GO:0005618(cell wall);GO:0006869(lipid transport);GO:0008289(lipid binding);GO:0009414(response to water deprivation);GO:0009737(response to abscisic acid);GO:0016020(membrane);GO:0048046(apoplast)	NA	NA	NA	lipid transfer protein 3 [Cinnamomum micranthum f. kanehirae]	0.926513	6.15827	5.28521	0	0	0	inf	inf	5.36453e-24	2.11218e-22	up	yes
MSTRG.7555	CKAN_01204100	rna-gnl|WGS:QPKB|mrna.CKAN_01204100	GO:0006952(defense response);GO:0009507(chloroplast);GO:0009607(response to biotic stimulus);GO:0016020(membrane)	04016(MAPK signaling pathway - plant);04075(Plant hormone signal transduction)	K14496	NA	MLP-like protein 423 [Cinnamomum micranthum f. kanehirae]	19.9106	222.773	164.15	0.764097	0.936684	1.04045	148.413	7.21348	5.59501e-24	2.19856e-22	up	yes
MSTRG.12748	CKAN_02065400	rna-gnl|WGS:QPKB|mrna.CKAN_02065400;MSTRG.12748.1	GO:0005886(plasma membrane);GO:0006508(proteolysis);GO:0008233(peptidase activity);GO:0016021(integral component of membrane)	NA	NA	NA	hypothetical protein CKAN_02065400 [Cinnamomum micranthum f. kanehirae]	72.2415	93.1896	98.4093	16.6071	17.111	16.1783	5.28777	2.40266	6.26349e-24	2.45638e-22	up	yes
MSTRG.4207	CKAN_00673300	rna-gnl|WGS:QPKB|mrna.CKAN_00673300	GO:0003674(molecular_function);GO:0005739(mitochondrion);GO:0008150(biological_process);GO:0016021(integral component of membrane)	NA	NA	NA	hypothetical protein CKAN_00673300 [Cinnamomum micranthum f. kanehirae]	6.81997	7.40097	6.20249	0.261533	0.371294	0.354532	20.6849	4.37051	6.64026e-24	2.599e-22	up	yes
MSTRG.2586	CKAN_00409700	rna-gnl|WGS:QPKB|mrna.CKAN_00409700	GO:0009813(flavonoid biosynthetic process);GO:0043231(intracellular membrane-bounded organelle);GO:0052696(flavonoid glucuronidation);GO:0080043(quercetin 3-O-glucosyltransferase activity);GO:0080044(quercetin 7-O-glucosyltransferase activity)	NA	NA	NA	UDP-glycosyltransferase 91A1 [Cinnamomum micranthum f. kanehirae]	0.13457	0.0184979	0.0837355	5.75203	4.92306	3.09363	0.0171986	-5.86156	6.70488e-24	2.61913e-22	down	yes
MSTRG.9947	CKAN_01602500	rna-gnl|WGS:QPKB|mrna.CKAN_01602500	GO:0005515(protein binding);GO:0005737(cytoplasm);GO:0005829(cytosol);GO:0009809(lignin biosynthetic process);GO:0009963(positive regulation of flavonoid biosynthetic process);GO:0010252(auxin homeostasis);GO:0016020(membrane);GO:0016740(transferase activity);GO:0047172(shikimate O-hydroxycinnamoyltransferase activity);GO:0047205(quinate O-hydroxycinnamoyltransferase activity);GO:0071555(cell wal…	00073(Cutin, suberine and wax biosynthesis)	K15400	EC:2.3.1.188	omega-hydroxypalmitate O-feruloyl transferase-like protein isoform X1 [Cinnamomum micranthum f. kanehirae]	21.8205	35.2881	29.743	1.83318	2.56645	3.41825	11.1094	3.4737	6.95319e-24	2.71079e-22	up	yes
gene-CKAN_00622500	CKAN_00622500	rna-gnl|WGS:QPKB|mrna.CKAN_00622500	GO:0005737(cytoplasm);GO:0006596(polyamine biosynthetic process);GO:0010487(thermospermine synthase activity)	NA	NA	NA	Spermidine/spermine synthases family [Cinnamomum micranthum f. kanehirae]	2.88717	10.0368	6.33869	0	0	0	inf	inf	6.99108e-24	2.72022e-22	up	yes
MSTRG.8182	CKAN_01310100	MSTRG.8182.1	NA	NA	NA	NA		0	0.285732	0	16.6829	13.5119	15.1663	0.00629907	-7.31065	8.08357e-24	3.13915e-22	down	yes
MSTRG.2686		MSTRG.2686.1	NA	NA	NA	NA		0	0	0	16.1628	12.6437	10.8733	-inf	-inf	9.30872e-24	3.60786e-22	down	yes
MSTRG.9644	CKAN_01557900	rna-gnl|WGS:QPKB|mrna.CKAN_01557900	GO:0000139(Golgi membrane);GO:0000325(plant-type vacuole);GO:0004553(hydrolase activity, hydrolyzing O-glycosyl compounds);GO:0004564(beta-fructofuranosidase activity);GO:0004575(sucrose alpha-glucosidase activity);GO:0005773(vacuole);GO:0005774(vacuolar membrane);GO:0005775(vacuolar lumen);GO:0005789(endoplasmic reticulum membrane);GO:0005985(sucrose metabolic process);GO:0009505(plant-type cell…	00052(Galactose metabolism);00500(Starch and sucrose metabolism)	K01193	EC:3.2.1.26	Glycoside hydrolase [Cinnamomum micranthum f. kanehirae]	0	0	0	11.5561	15.336	11.4588	-inf	-inf	9.34424e-24	3.61456e-22	down	yes
MSTRG.16109	CKAN_02593200;CKAN_02593500	MSTRG.16109.1;MSTRG.16109.2;rna-gnl|WGS:QPKB|mrna.CKAN_02593500;rna-gnl|WGS:QPKB|mrna.CKAN_02593200	GO:0005198(structural molecule activity);GO:0005200(structural constituent of cytoskeleton);GO:0005515(protein binding);GO:0005737(cytoplasm);GO:0005885(Arp2/3 protein complex);GO:0007015(actin filament organization);GO:0010090(trichome morphogenesis);GO:0030041(actin filament polymerization);GO:0034314(Arp2/3 complex-mediated actin nucleation);GO:0042995(cell projection);GO:0051015(actin filamen…	04144(Endocytosis);04144(Endocytosis)	K05758	NA	hypothetical protein VITISV_000730 [Vitis vinifera];PREDICTED: actin-related protein 2/3 complex subunit 2B isoform X1 [Nelumbo nucifera]	13.6831	3.30667	3.93661	0.0403076	0	0	519.166	9.02005	9.3829e-24	3.62246e-22	up	yes
MSTRG.9934	CKAN_01601000	rna-gnl|WGS:QPKB|mrna.CKAN_01601000	GO:0005247(voltage-gated chloride channel activity);GO:0005253(anion channel activity);GO:0005515(protein binding);GO:0005622(intracellular);GO:0005634(nucleus);GO:0006821(chloride transport);GO:0009671(nitrate:proton symporter activity);GO:0009705(plant-type vacuole membrane);GO:0034707(chloride channel complex);GO:0034765(regulation of ion transmembrane transport);GO:1902476(chloride transmembr…	NA	NA	NA	chloride channel protein CLC-b-like protein isoform X2 [Cinnamomum micranthum f. kanehirae]	23.761	24.5583	29.9098	0.303791	0.548315	1.46298	33.791	5.07857	9.67673e-24	3.72864e-22	up	yes
MSTRG.5007		MSTRG.5007.1	NA	NA	NA	NA		17.1406	189.684	191.475	0.327639	0.705315	0.229015	315.618	8.30203	1.06721e-23	4.10422e-22	up	yes
MSTRG.2697	CKAN_00424800	rna-gnl|WGS:QPKB|mrna.CKAN_00424800	GO:0001666(response to hypoxia);GO:0005344(oxygen carrier activity);GO:0005618(cell wall);GO:0005737(cytoplasm);GO:0005829(cytosol);GO:0005886(plasma membrane);GO:0009506(plasmodesma);GO:0019825(oxygen binding);GO:0020037(heme binding);GO:0046872(metal ion binding)	NA	NA	NA	Hemoglobin 1, GLB1,NSHB1,ATGLB1,HB1 [Cinnamomum micranthum f. kanehirae]	83.0182	140.904	133.992	17.0699	18.9865	18.7662	6.52859	2.70677	1.06976e-23	4.10606e-22	up	yes
MSTRG.14067	CKAN_02281200	rna-gnl|WGS:QPKB|mrna.CKAN_02281200	GO:0008150(biological_process);GO:0009507(chloroplast)	NA	NA	NA	hypothetical protein CKAN_02281200 [Cinnamomum micranthum f. kanehirae]	14.5815	31.2673	22.7067	1.12139	1.05676	0.58438	24.8162	4.63321	1.10078e-23	4.21698e-22	up	yes
MSTRG.10245	CKAN_01643900	rna-gnl|WGS:QPKB|mrna.CKAN_01643900	GO:0005515(protein binding);GO:0005516(calmodulin binding);GO:0005783(endoplasmic reticulum);GO:0005829(cytosol);GO:0005886(plasma membrane);GO:0006457(protein folding);GO:0009506(plasmodesma);GO:0009507(chloroplast);GO:0034605(cellular response to heat);GO:0034620(cellular response to unfolded protein);GO:0043207(response to external biotic stimulus);GO:0051087(chaperone binding);GO:0070417(cell…	NA	NA	NA	IQ motif [Cinnamomum micranthum f. kanehirae]	4.20963	8.29003	6.48229	0.312349	0.329367	0.597233	15.321	3.93744	1.12243e-23	4.2916e-22	up	yes
MSTRG.17052	CKAN_02766300	rna-gnl|WGS:QPKB|mrna.CKAN_02766300	GO:0000287(magnesium ion binding);GO:0016787(hydrolase activity);GO:0030145(manganese ion binding);GO:0033383(geranyl diphosphate metabolic process);GO:0042803(protein homodimerization activity)	00902(Monoterpenoid biosynthesis)	K07385	EC:4.2.3.108	Geraniol synthase, chloroplastic [Cinnamomum micranthum f. kanehirae]	2.09728	15.3669	12.1716	0	0	0	inf	inf	1.25938e-23	4.80598e-22	up	yes
MSTRG.2151	CKAN_00338000	rna-gnl|WGS:QPKB|mrna.CKAN_00338000	GO:0005737(cytoplasm);GO:0008150(biological_process);GO:0016021(integral component of membrane);GO:0017022(myosin binding);GO:0030133(transport vesicle)	NA	NA	NA	myosin-binding protein 2 [Cinnamomum micranthum f. kanehirae]	67.8026	60.8164	61.4085	11.52	10.4633	10.4644	5.85643	2.55002	1.39987e-23	5.33187e-22	up	yes
MSTRG.2986	CKAN_00472500	rna-gnl|WGS:QPKB|mrna.CKAN_00472500	GO:0005576(extracellular region);GO:0016042(lipid catabolic process);GO:0016788(hydrolase activity, acting on ester bonds);GO:0052689(carboxylic ester hydrolase activity)	NA	NA	NA	GDSL esterase/lipase [Cinnamomum micranthum f. kanehirae]	7.0463	23.8565	27.6747	0.443364	0.932701	0.442747	32.2064	5.00928	1.58213e-23	6.01452e-22	up	yes
MSTRG.14476	CKAN_02348700	rna-gnl|WGS:QPKB|mrna.CKAN_02348700	GO:0004553(hydrolase activity, hydrolyzing O-glycosyl compounds);GO:0005576(extracellular region);GO:0008810(cellulase activity);GO:0030245(cellulose catabolic process);GO:0071555(cell wall organization)	00500(Starch and sucrose metabolism)	K01179	EC:3.2.1.4	endoglucanase 17 [Cinnamomum micranthum f. kanehirae]	56.5088	1132.06	618.321	0	0.323644	0.305142	2873.61	11.4886	1.5893e-23	6.03024e-22	up	yes
MSTRG.11958	CKAN_01926300	rna-gnl|WGS:QPKB|mrna.CKAN_01926300	GO:0000139(Golgi membrane);GO:0005634(nucleus);GO:0005794(Golgi apparatus);GO:0005982(starch metabolic process);GO:0009058(biosynthetic process);GO:0009834(plant-type secondary cell wall biogenesis);GO:0010417(glucuronoxylan biosynthetic process);GO:0015020(glucuronosyltransferase activity);GO:0016021(integral component of membrane);GO:0016757(transferase activity, transferring glycosyl groups);G…	NA	NA	NA	putative UDP-glucuronate:xylan alpha-glucuronosyltransferase 3 [Cinnamomum micranthum f. kanehirae]	20.4514	7.29991	2.35106	0.0390047	0.0937347	0.0354858	178.941	7.48334	1.78437e-23	6.75743e-22	up	yes
MSTRG.12314		MSTRG.12314.1	NA	NA	NA	NA		8.36249	8.44515	9.14925	0	0	0	inf	inf	1.87811e-23	7.0989e-22	up	yes
MSTRG.1722	CKAN_00273700	rna-gnl|WGS:QPKB|mrna.CKAN_00273700	GO:0000139(Golgi membrane);GO:0003824(catalytic activity);GO:0005794(Golgi apparatus);GO:0006486(protein glycosylation);GO:0009834(plant-type secondary cell wall biogenesis);GO:0010417(glucuronoxylan biosynthetic process);GO:0016020(membrane);GO:0016021(integral component of membrane);GO:0042285(xylosyltransferase activity);GO:0071555(cell wall organization);GO:0080116(glucuronoxylan glucuronosyl…	NA	NA	NA	putative beta-1,4-xylosyltransferase IRX10L isoform X1 [Cinnamomum micranthum f. kanehirae]	96.0831	38.9872	23.4724	1.46184	2.36997	1.42529	30.1578	4.91446	1.91339e-23	7.21851e-22	up	yes
MSTRG.14864	CKAN_02411700	MSTRG.14864.1;rna-gnl|WGS:QPKB|mrna.CKAN_02411700	GO:0004185(serine-type carboxypeptidase activity);GO:0051603(proteolysis involved in cellular protein catabolic process)	NA	NA	NA	serine carboxypeptidase-like protein 51 [Cinnamomum micranthum f. kanehirae]	0.752656	9.81529	10.873	0	0	0	inf	inf	2.00277e-23	7.54137e-22	up	yes
MSTRG.4799	CKAN_00770800	rna-gnl|WGS:QPKB|mrna.CKAN_00770800	GO:0006486(protein glycosylation);GO:0016021(integral component of membrane);GO:0016757(transferase activity, transferring glycosyl groups);GO:0046872(metal ion binding)	NA	NA	NA	glycosyltransferase family protein 64 protein C5-like protein isoform X1 [Cinnamomum micranthum f. kanehirae]	127.821	148.169	145.83	24.661	29.3538	29.9627	5.02301	2.32855	2.03584e-23	7.65135e-22	up	yes
MSTRG.117	CKAN_00020100	MSTRG.117.5;MSTRG.117.3;MSTRG.117.2;MSTRG.117.1	NA	NA	NA	NA		24.5137	13.1819	21.2466	1.5634	1.79869	1.45461	12.237	3.61318	2.26212e-23	8.48575e-22	up	yes
MSTRG.5882	CKAN_00949700	rna-gnl|WGS:QPKB|mrna.CKAN_00949700	GO:0004252(serine-type endopeptidase activity);GO:0005618(cell wall)	NA	NA	NA	subtilisin-like protein protease SBT3.3 [Cinnamomum micranthum f. kanehirae]	14.7414	19.9995	29.3919	2.2266	2.44686	1.80189	9.90415	3.30803	2.48167e-23	9.29175e-22	up	yes
MSTRG.672	CKAN_00101300;CKAN_00101500	MSTRG.672.1;rna-gnl|WGS:QPKB|mrna.CKAN_00101500;rna-gnl|WGS:QPKB|mrna.CKAN_00101300	GO:0004674(protein serine/threonine kinase activity);GO:0005886(plasma membrane);GO:0007166(cell surface receptor signaling pathway);GO:0007166(cell surface receptor signaling pathway)	NA	NA	NA	wall-associated receptor kinase 2-like protein [Cinnamomum micranthum f. kanehirae]	71.8271	68.6227	88.185	13.3138	12.8087	10.7447	6.20158	2.63264	2.49945e-23	9.34069e-22	up	yes
MSTRG.48	CKAN_00008400	MSTRG.48.1	NA	NA	NA	NA		0	0	0	14.6311	14.6432	13.3171	-inf	-inf	3.02818e-23	1.12953e-21	down	yes
MSTRG.1331	CKAN_00207900	rna-gnl|WGS:QPKB|mrna.CKAN_00207900	GO:0000981(RNA polymerase II transcription factor activity, sequence-specific DNA binding);GO:0001135(transcription factor activity, RNA polymerase II transcription factor recruiting);GO:0003677(DNA binding);GO:0003700(DNA binding transcription factor activity);GO:0005634(nucleus);GO:0006351(transcription, DNA-templated);GO:0006355(regulation of transcription, DNA-templated);GO:0006357(regulation…	NA	NA	NA	transcription factor MYB46-like protein [Cinnamomum micranthum f. kanehirae]	5.01455	5.08831	4.1357	0	0.073741	0	193.089	7.59312	3.45543e-23	1.28648e-21	up	yes
MSTRG.13435	CKAN_02179200	rna-gnl|WGS:QPKB|mrna.CKAN_02179200	GO:0045431(flavonol synthase activity)	00941(Flavonoid biosynthesis)	K05278	EC:1.14.20.6	flavonol synthase [Cinnamomum micranthum f. kanehirae]	20.8619	10.933	6.90137	213.923	182.178	182.342	0.0668973	-3.90191	3.88973e-23	1.44547e-21	down	yes
MSTRG.3293	CKAN_00523400;CKAN_00523500	rna-gnl|WGS:QPKB|mrna.CKAN_00523400;MSTRG.3293.1;MSTRG.3293.2;rna-gnl|WGS:QPKB|mrna.CKAN_00523500	GO:0005515(protein binding);GO:0005524(ATP binding);GO:0005618(cell wall);GO:0005634(nucleus);GO:0005794(Golgi apparatus);GO:0005829(cytosol);GO:0005886(plasma membrane);GO:0006351(transcription, DNA-templated);GO:0006355(regulation of transcription, DNA-templated);GO:0006457(protein folding);GO:0009408(response to heat);GO:0009615(response to virus);GO:0009617(response to bacterium);GO:0034620(c…	03040(Spliceosome);04141(Protein processing in endoplasmic reticulum);04144(Endocytosis);04144(Endocytosis)	K03283	NA	heat shock cognate protein 2-like protein [Cinnamomum micranthum f. kanehirae]	74.2337	156.035	159.628	9.18963	10.7737	3.9358	16.3143	4.02806	4.12791e-23	1.53111e-21	up	yes
MSTRG.12428	CKAN_02012900	rna-gnl|WGS:QPKB|mrna.CKAN_02012900	GO:0004601(peroxidase activity);GO:0009505(plant-type cell wall);GO:0009664(plant-type cell wall organization)	00940(Phenylpropanoid biosynthesis)	K00430	EC:1.11.1.7	Plant peroxidase [Cinnamomum micranthum f. kanehirae]	0.503408	1.54892	1.30738	0	0	0	inf	inf	4.72199e-23	1.74819e-21	up	yes
MSTRG.6184	CKAN_00997000	MSTRG.6184.1;rna-gnl|WGS:QPKB|mrna.CKAN_00997000	GO:0005794(Golgi apparatus);GO:0016413(O-acetyltransferase activity);GO:0071554(cell wall organization or biogenesis)	NA	NA	NA	protein trichome birefringence-like protein 35 [Cinnamomum micranthum f. kanehirae]	18.1859	5.02319	2.08974	0	0	0	inf	inf	4.91895e-23	1.81772e-21	up	yes
MSTRG.9975	CKAN_01606100	rna-gnl|WGS:QPKB|mrna.CKAN_01606100	GO:0003824(catalytic activity);GO:0005515(protein binding);GO:0005768(endosome);GO:0005794(Golgi apparatus);GO:0005802(trans-Golgi network);GO:0009225(nucleotide-sugar metabolic process);GO:0016021(integral component of membrane);GO:0032580(Golgi cisterna membrane);GO:0033481(galacturonate biosynthetic process);GO:0050378(UDP-glucuronate 4-epimerase activity);GO:0050829(defense response to Gram-n…	00520(Amino sugar and nucleotide sugar metabolism)	K08679	EC:5.1.3.6	UDP-glucuronate 4-epimerase 6 [Cinnamomum micranthum f. kanehirae]	191.705	332.319	441.237	21.195	31.8366	32.5467	11.2793	3.4956	4.95885e-23	1.82906e-21	up	yes
MSTRG.1965	CKAN_00312100	rna-gnl|WGS:QPKB|mrna.CKAN_00312100	GO:0004364(glutathione transferase activity);GO:0005737(cytoplasm);GO:0006749(glutathione metabolic process);GO:0009407(toxin catabolic process)	00480(Glutathione metabolism)	K00799	EC:2.5.1.18	putative glutathione S-transferase [Cinnamomum micranthum f. kanehirae]	6.39282	6.55205	3.51833	37.4648	40.0796	39.9914	0.14007	-2.83578	5.07009e-23	1.86662e-21	down	yes
MSTRG.5432		MSTRG.5432.1	NA	NA	NA	NA		2.717	13.7568	10.2322	0.14025	0.0254799	0.103166	99.3171	6.63397	5.30336e-23	1.94889e-21	up	yes
MSTRG.13321	CKAN_02161700	rna-gnl|WGS:QPKB|mrna.CKAN_02161700	GO:0003674(molecular_function);GO:0005739(mitochondrion);GO:0009733(response to auxin)	04075(Plant hormone signal transduction)	K14488	NA	auxin-responsive protein SAUR36 [Cinnamomum micranthum f. kanehirae]	11.6467	18.9492	17.7216	2.35628	1.70944	2.64436	7.20074	2.84814	5.66777e-23	2.07895e-21	up	yes
MSTRG.1073		MSTRG.1073.1	NA	NA	NA	NA		12.5129	17.9281	16.3762	0.24028	0	0	194.845	7.60618	5.74133e-23	2.10205e-21	up	yes
MSTRG.11272	CKAN_01821100	rna-gnl|WGS:QPKB|mrna.CKAN_01821100	GO:0000139(Golgi membrane);GO:0005794(Golgi apparatus);GO:0016021(integral component of membrane);GO:0016051(carbohydrate biosynthetic process);GO:0016757(transferase activity, transferring glycosyl groups);GO:0016758(transferase activity, transferring hexosyl groups);GO:0045489(pectin biosynthetic process);GO:0047262(polygalacturonate 4-alpha-galacturonosyltransferase activity);GO:0071555(cell w…	NA	NA	NA	putative galacturonosyltransferase 15 [Cinnamomum micranthum f. kanehirae]	11.687	15.9194	17.7889	2.26263	1.30864	1.49545	8.95951	3.16342	6.18537e-23	2.26045e-21	up	yes
MSTRG.5326	CKAN_00858400	rna-gnl|WGS:QPKB|mrna.CKAN_00858400	GO:0005634(nucleus);GO:0016567(protein ubiquitination)	NA	NA	NA	F-box protein [Cinnamomum micranthum f. kanehirae]	5.27866	15.7266	13.4788	0.4416	0.183202	0.559417	29.1196	4.86392	6.45461e-23	2.35451e-21	up	yes
MSTRG.738	CKAN_00110800	rna-gnl|WGS:QPKB|mrna.CKAN_00110800	GO:0009506(plasmodesma);GO:0019722(calcium-mediated signaling)	NA	NA	NA	protein ralf-like protein 32 [Cinnamomum micranthum f. kanehirae]	12.1833	13.9738	13.4545	1.25666	0.923835	0.42321	15.2135	3.92728	7.21722e-23	2.62786e-21	up	yes
MSTRG.7564	CKAN_01207200	rna-gnl|WGS:QPKB|mrna.CKAN_01207200	GO:0004197(cysteine-type endopeptidase activity);GO:0005615(extracellular space);GO:0005764(lysosome);GO:0051603(proteolysis involved in cellular protein catabolic process)	04145(Phagosome)	K01365	EC:3.4.22.15	senescence-specific cysteine protease SAG39-like protein [Cinnamomum micranthum f. kanehirae]	2.2484	1.57317	0.803908	24.5601	32.9102	34.99	0.0500265	-4.32116	7.46345e-23	2.71254e-21	down	yes
MSTRG.3568	CKAN_00571300	rna-gnl|WGS:QPKB|mrna.CKAN_00571300;MSTRG.3568.1	GO:0005737(cytoplasm);GO:0005980(glycogen catabolic process);GO:0008184(glycogen phosphorylase activity);GO:0030170(pyridoxal phosphate binding)	00500(Starch and sucrose metabolism)	K00688	EC:2.4.1.1	Glycosyl transferase [Cinnamomum micranthum f. kanehirae]	183.709	188.421	179.77	1198.83	1143.22	1385.96	0.148041	-2.75593	7.49532e-23	2.71914e-21	down	yes
gene-CKAN_02052600	CKAN_02052600	rna-gnl|WGS:QPKB|mrna.CKAN_02052600	GO:0005524(ATP binding);GO:0005634(nucleus)	NA	NA	NA	hypothetical protein CKAN_02052600 [Cinnamomum micranthum f. kanehirae]	1.97634	1.79222	2.38931	0	0	0	inf	inf	7.57775e-23	2.74403e-21	up	yes
MSTRG.15429	CKAN_02493500	rna-gnl|WGS:QPKB|mrna.CKAN_02493500	GO:0005886(plasma membrane);GO:0009834(plant-type secondary cell wall biogenesis);GO:0031225(anchored component of membrane)	NA	NA	NA	fasciclin-like arabinogalactan protein 12 [Cinnamomum micranthum f. kanehirae]	6.90664	2.6173	1.04091	0	0	0	inf	inf	8.36941e-23	3.02518e-21	up	yes
MSTRG.10734	CKAN_01739900	rna-gnl|WGS:QPKB|mrna.CKAN_01739900	GO:0005886(plasma membrane);GO:0016021(integral component of membrane);GO:0042626(ATPase activity, coupled to transmembrane movement of substances)	02010(ABC transporters)	K05681	NA	ABC transporter G family member 8-like protein [Cinnamomum micranthum f. kanehirae]	0.542545	4.13849	3.56453	0	0.00705491	0	1168.77	10.1908	9.19581e-23	3.31785e-21	up	yes
MSTRG.2612	CKAN_00414000	MSTRG.2612.1;rna-gnl|WGS:QPKB|mrna.CKAN_00414000	GO:0005737(cytoplasm)	NA	NA	NA	GDP-fucose protein O-fucosyltransferase [Cinnamomum micranthum f. kanehirae]	5.43517	6.89572	6.33701	0.808882	0.880023	1.10014	6.69329	2.74272	9.96802e-23	3.58993e-21	up	yes
MSTRG.4406	CKAN_00704900	MSTRG.4406.1	NA	NA	NA	NA		0	0.123793	0	9.66708	8.53657	9.97581	0.00439301	-7.83057	1.04725e-22	3.76479e-21	down	yes
gene-CKAN_02154600	CKAN_02154600	rna-gnl|WGS:QPKB|mrna.CKAN_02154600	GO:0005886(plasma membrane);GO:0016301(kinase activity);GO:0016310(phosphorylation)	NA	NA	NA	putative receptor-like serine/threonine-protein kinase [Cinnamomum micranthum f. kanehirae]	3.21199	6.08181	7.21992	0.0768426	0.151044	0.0356744	62.656	5.96938	1.1218e-22	4.02551e-21	up	yes
MSTRG.13423	CKAN_02177900	rna-gnl|WGS:QPKB|mrna.CKAN_02177900;MSTRG.13423.1	GO:0005739(mitochondrion);GO:0005829(cytosol);GO:0009507(chloroplast);GO:0009570(chloroplast stroma);GO:0010167(response to nitrate);GO:0016020(membrane);GO:0020037(heme binding);GO:0042128(nitrate assimilation);GO:0046872(metal ion binding);GO:0047889(ferredoxin-nitrate reductase activity);GO:0048046(apoplast);GO:0048307(ferredoxin-nitrite reductase activity);GO:0050421(nitrite reductase (NO-for…	00910(Nitrogen metabolism)	K00366	EC:1.7.7.1	Nitrite/Sulfite reductase ferredoxin-like domain-containing protein [Cinnamomum micranthum f. kanehirae]	1407.44	1607.89	1766.2	241.91	244.501	199.466	6.97141	2.80145	1.25409e-22	4.48697e-21	up	yes
MSTRG.1644	CKAN_00260300	rna-gnl|WGS:QPKB|mrna.CKAN_00260300	GO:0005575(cellular_component);GO:0008150(biological_process)	NA	NA	NA	hypothetical protein CKAN_00260300 [Cinnamomum micranthum f. kanehirae]	9.42373	9.44285	7.8598	1.1263	1.29361	1.03398	7.73805	2.95197	1.25492e-22	4.48697e-21	up	yes
MSTRG.12293	CKAN_01982700	MSTRG.12293.1;rna-gnl|WGS:QPKB|mrna.CKAN_01982700	GO:0003700(DNA binding transcription factor activity);GO:0005634(nucleus);GO:0006351(transcription, DNA-templated);GO:0006355(regulation of transcription, DNA-templated);GO:0007275(multicellular organism development);GO:0009753(response to jasmonic acid);GO:0044212(transcription regulatory region DNA binding);GO:0045995(regulation of embryonic development);GO:0048317(seed morphogenesis);GO:008006…	NA	NA	NA	NAC transcription factor 25-like protein [Cinnamomum micranthum f. kanehirae]	2.96195	1.18395	0.69699	37.7524	36.7381	31.33	0.0457651	-4.44961	1.28861e-22	4.59913e-21	down	yes
MSTRG.3806	CKAN_00612300	rna-gnl|WGS:QPKB|mrna.CKAN_00612300	GO:0005576(extracellular region);GO:0016042(lipid catabolic process);GO:0016788(hydrolase activity, acting on ester bonds);GO:0048046(apoplast);GO:0052689(carboxylic ester hydrolase activity)	00561(Glycerolipid metabolism)	K00679	EC:2.3.1.158	GDSL esterase/lipase APG-like protein [Cinnamomum micranthum f. kanehirae]	348.639	490.65	801.103	41.651	48.3585	49.1116	11.7911	3.55963	1.32356e-22	4.7154e-21	up	yes
MSTRG.79		MSTRG.79.1	NA	NA	NA	NA		0	0	0	3.28332	3.76776	2.29703	-inf	-inf	1.41772e-22	5.04179e-21	down	yes
MSTRG.16406	CKAN_02646400	MSTRG.16406.1	NA	NA	NA	NA		0	0	0	8.80362	9.61546	8.53717	-inf	-inf	1.54338e-22	5.47887e-21	down	yes
MSTRG.10657	CKAN_01721900	rna-gnl|WGS:QPKB|mrna.CKAN_01721900	GO:0000287(magnesium ion binding);GO:0016787(hydrolase activity);GO:0030145(manganese ion binding);GO:0033383(geranyl diphosphate metabolic process);GO:0042803(protein homodimerization activity)	00902(Monoterpenoid biosynthesis)	K07385	EC:4.2.3.108	Geraniol synthase, chloroplastic [Cinnamomum micranthum f. kanehirae]	4.98125	17.5679	11.3252	0	0	0	inf	inf	1.6567e-22	5.87064e-21	up	yes
MSTRG.14946	CKAN_02425200	rna-gnl|WGS:QPKB|mrna.CKAN_02425200	GO:0003674(molecular_function);GO:0005886(plasma membrane);GO:0008150(biological_process);GO:0016021(integral component of membrane)	00052(Galactose metabolism);00500(Starch and sucrose metabolism)	K01193	EC:3.2.1.26	UPF0481-like protein [Cinnamomum micranthum f. kanehirae]	0.519675	1.47043	1.06838	0	0	0	inf	inf	1.75023e-22	6.191e-21	up	yes
MSTRG.5596		MSTRG.5596.1	NA	NA	NA	NA		0	0	0	4.37716	4.7371	5.01858	-inf	-inf	1.7731e-22	6.26075e-21	down	yes
MSTRG.15116	CKAN_02450600	rna-gnl|WGS:QPKB|mrna.CKAN_02450600	GO:0004478(methionine adenosyltransferase activity);GO:0005829(cytosol)	00270(Cysteine and methionine metabolism)	K00789	EC:2.5.1.6	S-adenosylmethionine synthase 5 [Cinnamomum micranthum f. kanehirae]	504.071	399.046	377.678	52.4875	61.8413	58.5197	7.40993	2.88946	1.85719e-22	6.54601e-21	up	yes
gene-CKAN_00126600	CKAN_00126600	rna-gnl|WGS:QPKB|mrna.CKAN_00126600	GO:0005507(copper ion binding);GO:0009505(plant-type cell wall);GO:0009506(plasmodesma);GO:0016722(oxidoreductase activity, oxidizing metal ions)	NA	NA	NA	L-ascorbate oxidase [Cinnamomum micranthum f. kanehirae]	1.86709	2.76567	3.21191	0	0	0	inf	inf	1.88812e-22	6.64325e-21	up	yes
MSTRG.14164	CKAN_02298500	rna-gnl|WGS:QPKB|mrna.CKAN_02298500	GO:0005737(cytoplasm);GO:0030001(metal ion transport);GO:0046914(transition metal ion binding);GO:0046916(cellular transition metal ion homeostasis)	NA	NA	NA	heavy metal-associated isoprenylated plant protein 32 [Cinnamomum micranthum f. kanehirae]	8.99386	29.1213	25.3162	0	0.316066	0.202536	122.312	6.93442	2.16649e-22	7.60917e-21	up	yes
MSTRG.4986	CKAN_00800600	rna-gnl|WGS:QPKB|mrna.CKAN_00800600	GO:0005315(inorganic phosphate transmembrane transporter activity);GO:0009536(plastid);GO:0016021(integral component of membrane);GO:0098656(anion transmembrane transport)	NA	NA	NA	putative anion transporter 3, chloroplastic [Cinnamomum micranthum f. kanehirae]	3.45214	5.46026	4.70921	0.0899074	0.309186	0.0930976	27.6755	4.79053	2.21529e-22	7.76684e-21	up	yes
gene-CKAN_00351900	CKAN_00351900	rna-gnl|WGS:QPKB|mrna.CKAN_00351900	GO:0005794(Golgi apparatus);GO:0016413(O-acetyltransferase activity);GO:0071554(cell wall organization or biogenesis)	NA	NA	NA	protein trichome birefringence [Cinnamomum micranthum f. kanehirae]	5.59956	8.09031	9.23777	0	0	0	inf	inf	2.24147e-22	7.84476e-21	up	yes
MSTRG.7973	CKAN_01278500	rna-gnl|WGS:QPKB|mrna.CKAN_01278500	GO:0005576(extracellular region);GO:0005618(cell wall);GO:0006949(syncytium formation);GO:0009505(plant-type cell wall);GO:0009664(plant-type cell wall organization);GO:0009739(response to gibberellin);GO:0009826(unidimensional cell growth);GO:0009828(plant-type cell wall loosening);GO:0010114(response to red light);GO:0010119(regulation of stomatal movement);GO:0016020(membrane)	NA	NA	NA	expansin-A1 isoform X1 [Cinnamomum micranthum f. kanehirae]	2.79931	49.1307	54.9883	0	0	0	inf	inf	2.32927e-22	8.13767e-21	up	yes
MSTRG.4191	CKAN_00670900	rna-gnl|WGS:QPKB|mrna.CKAN_00670900	GO:0004672(protein kinase activity);GO:0005524(ATP binding);GO:0006468(protein phosphorylation);GO:0016021(integral component of membrane);GO:0016301(kinase activity);GO:0016310(phosphorylation)	NA	NA	NA	putative LRR receptor-like serine/threonine-protein kinase [Cinnamomum micranthum f. kanehirae]	0.0756979	0.0674638	0.0469847	3.39282	3.58055	3.76309	0.0177103	-5.81926	2.4003e-22	8.3711e-21	down	yes
gene-CKAN_02373900	CKAN_02373900	rna-gnl|WGS:QPKB|mrna.CKAN_02373900	GO:0000981(RNA polymerase II transcription factor activity, sequence-specific DNA binding);GO:0001135(transcription factor activity, RNA polymerase II transcription factor recruiting);GO:0003677(DNA binding);GO:0003700(DNA binding transcription factor activity);GO:0005634(nucleus);GO:0006351(transcription, DNA-templated);GO:0006355(regulation of transcription, DNA-templated);GO:0006357(regulation…	NA	NA	NA	transcription factor MYB26 [Cinnamomum micranthum f. kanehirae]	0.919539	1.51371	1.39775	0	0	0	inf	inf	2.41539e-22	8.40894e-21	up	yes
MSTRG.3295	CKAN_00524000	rna-gnl|WGS:QPKB|mrna.CKAN_00524000	GO:0004674(protein serine/threonine kinase activity);GO:0005524(ATP binding);GO:0005886(plasma membrane);GO:0006468(protein phosphorylation);GO:0009751(response to salicylic acid);GO:0016021(integral component of membrane);GO:0016301(kinase activity);GO:0030246(carbohydrate binding)	NA	NA	NA	L-type lectin-domain-containing protein [Cinnamomum micranthum f. kanehirae]	0.369954	0	0	21.5807	32.7748	35.0435	0.00413823	-7.91677	2.42537e-22	8.42891e-21	down	yes
MSTRG.11577	CKAN_01867300	rna-gnl|WGS:QPKB|mrna.CKAN_01867300	GO:0003700(DNA binding transcription factor activity);GO:0005634(nucleus);GO:0006351(transcription, DNA-templated);GO:0007275(multicellular organism development);GO:0043565(sequence-specific DNA binding);GO:0044212(transcription regulatory region DNA binding);GO:0045893(positive regulation of transcription, DNA-templated);GO:2000652(regulation of secondary cell wall biogenesis)	NA	NA	NA	NAC domain-containing protein 73-like protein [Cinnamomum micranthum f. kanehirae]	41.2226	27.0109	12.3561	0.854007	1.75345	0.816722	23.5354	4.55676	2.46249e-22	8.54295e-21	up	yes
MSTRG.17010	CKAN_02754400	rna-gnl|WGS:QPKB|mrna.CKAN_02754400;MSTRG.17010.2	GO:0000287(magnesium ion binding);GO:0016787(hydrolase activity);GO:0030145(manganese ion binding);GO:0033383(geranyl diphosphate metabolic process);GO:0042803(protein homodimerization activity)	00902(Monoterpenoid biosynthesis)	K07385	EC:4.2.3.108	Geraniol synthase, chloroplastic [Cinnamomum micranthum f. kanehirae]	1.93621	19.6426	9.22195	0	0	0	inf	inf	2.62121e-22	9.07773e-21	up	yes
MSTRG.7595	CKAN_01213000	rna-gnl|WGS:QPKB|mrna.CKAN_01213000	GO:0003674(molecular_function);GO:0005576(extracellular region);GO:0009739(response to gibberellin);GO:0009740(gibberellic acid mediated signaling pathway);GO:0009744(response to sucrose);GO:0009749(response to glucose);GO:0009750(response to fructose);GO:0080167(response to karrikin)	00563(Glycosylphosphatidylinositol(GPI)-anchor biosynthesis)	K03860	NA	gibberellin-regulated protein 6-like protein [Cinnamomum micranthum f. kanehirae]	1.27862	5.23254	3.36428	0	0	0	inf	inf	2.65836e-22	9.19033e-21	up	yes
MSTRG.9242	CKAN_01487300	MSTRG.9242.1;rna-gnl|WGS:QPKB|mrna.CKAN_01487300	GO:0004175(endopeptidase activity);GO:0005634(nucleus);GO:0016926(protein desumoylation);GO:0016929(SUMO-specific protease activity)	03008(Ribosome biogenesis in eukaryotes)	K14572	NA	von Willebrand factor [Cinnamomum micranthum f. kanehirae]	1.86374	2.6503	1.66369	10.9461	13.6251	11.1162	0.173106	-2.53027	2.91842e-22	1.00719e-20	down	yes
MSTRG.16961		MSTRG.16961.1	NA	NA	NA	NA		19.3836	10.8131	14.0682	0.434244	0.213501	0.553868	36.8379	5.20312	2.96019e-22	1.01983e-20	up	yes
MSTRG.6824	CKAN_01097000;CKAN_01096900;CKAN_01096800	rna-gnl|WGS:QPKB|mrna.CKAN_01097000;MSTRG.6824.4;MSTRG.6824.1;MSTRG.6824.3;rna-gnl|WGS:QPKB|mrna.CKAN_01096800	GO:0009699(phenylpropanoid biosynthetic process);GO:0042349(guiding stereospecific synthesis activity);GO:0042349(guiding stereospecific synthesis activity)	00970(Aminoacyl-tRNA biosynthesis);00970(Aminoacyl-tRNA biosynthesis)	K01870	EC:6.1.1.5	dirigent protein 22-like protein [Cinnamomum micranthum f. kanehirae];dirigent protein 22 [Cinnamomum micranthum f. kanehirae]	122.365	211.923	218.07	24.0976	18.0984	27.1946	7.96012	2.99279	3.6161e-22	1.24364e-20	up	yes
MSTRG.16758	CKAN_02707100	rna-gnl|WGS:QPKB|mrna.CKAN_02707100	NA	NA	NA	NA	hypothetical protein CKAN_02707100 [Cinnamomum micranthum f. kanehirae]	12.7655	6.25561	11.2047	0	0	0	inf	inf	3.64538e-22	1.25154e-20	up	yes
MSTRG.4029	CKAN_00645400	rna-gnl|WGS:QPKB|mrna.CKAN_00645400	GO:0005515(protein binding);GO:0005634(nucleus);GO:0007049(cell cycle);GO:0016538(cyclin-dependent protein serine/threonine kinase regulator activity);GO:0051301(cell division);GO:0051726(regulation of cell cycle)	NA	NA	NA	cyclin-D1-1-like protein [Cinnamomum micranthum f. kanehirae]	0.975408	14.5341	10.46	0	0	0	inf	inf	4.09038e-22	1.40189e-20	up	yes
MSTRG.15839	CKAN_02552100	MSTRG.15839.1;rna-gnl|WGS:QPKB|mrna.CKAN_02552100	NA	NA	NA	NA	hypothetical protein CKAN_02552100 [Cinnamomum micranthum f. kanehirae]	11.2923	30.1664	29.3978	0.176288	0	0.410589	120.735	6.9157	4.25493e-22	1.45577e-20	up	yes
MSTRG.16235	CKAN_02614700	rna-gnl|WGS:QPKB|mrna.CKAN_02614700	GO:0003779(actin binding);GO:0005515(protein binding);GO:0005618(cell wall);GO:0005634(nucleus);GO:0005886(plasma membrane);GO:0016020(membrane);GO:0016021(integral component of membrane);GO:0030036(actin cytoskeleton organization);GO:0045010(actin nucleation);GO:0051015(actin filament binding);GO:0051016(barbed-end actin filament capping)	NA	NA	NA	formin-like protein 1 [Cinnamomum micranthum f. kanehirae]	43.1255	90.0863	101.532	6.87977	7.85512	10.7564	9.20879	3.20301	4.91604e-22	1.67907e-20	up	yes
gene-CKAN_01453800	CKAN_01453800	rna-gnl|WGS:QPKB|mrna.CKAN_01453800	GO:0005515(protein binding);GO:0005524(ATP binding);GO:0005634(nucleus);GO:0005886(plasma membrane);GO:0006952(defense response);GO:0007165(signal transduction);GO:0043531(ADP binding);GO:0043621(protein self-association);GO:0050829(defense response to Gram-negative bacterium)	04626(Plant-pathogen interaction)	K13457	NA	Disease resistance protein [Cinnamomum micranthum f. kanehirae]	0.879838	1.72578	1.74936	0	0	0	inf	inf	4.95677e-22	1.69007e-20	up	yes
MSTRG.7588	CKAN_01212400	rna-gnl|WGS:QPKB|mrna.CKAN_01212400	GO:0003824(catalytic activity);GO:0005634(nucleus)	03410(Base excision repair)	K01246	EC:3.2.2.20	DNA-3-methyladenine glycosylase isoform X1 [Cinnamomum micranthum f. kanehirae]	62.7447	23.8046	9.7013	0	0.0790354	0.211261	331.56	8.37313	5.45984e-22	1.8584e-20	up	yes
MSTRG.15813	CKAN_02548800	rna-gnl|WGS:QPKB|mrna.CKAN_02548800	GO:0005576(extracellular region);GO:0016021(integral component of membrane);GO:0016301(kinase activity);GO:0016310(phosphorylation);GO:0030247(polysaccharide binding)	NA	NA	NA	wall-associated receptor kinase-like protein 15 [Cinnamomum micranthum f. kanehirae]	10.1754	17.898	17.7113	0.205276	0	0.237821	103.329	6.6911	5.76145e-22	1.95771e-20	up	yes
MSTRG.4886	CKAN_00782700	rna-gnl|WGS:QPKB|mrna.CKAN_00782700	GO:0004497(monooxygenase activity);GO:0044550(secondary metabolite biosynthetic process)	00906(Carotenoid biosynthesis)	K09838	EC:1.14.15.21	hypothetical protein CKAN_00782700 [Cinnamomum micranthum f. kanehirae]	10.2805	6.5379	3.64564	65.8434	68.6311	73.5109	0.098392	-3.34532	5.98969e-22	2.03178e-20	down	yes
MSTRG.7551	CKAN_01203500	rna-gnl|WGS:QPKB|mrna.CKAN_01203500	GO:0005515(protein binding);GO:0005634(nucleus);GO:0007049(cell cycle);GO:0016538(cyclin-dependent protein serine/threonine kinase regulator activity);GO:0051301(cell division);GO:0051726(regulation of cell cycle)	NA	NA	NA	cyclin-D1-1 isoform X2 [Cinnamomum micranthum f. kanehirae]	7.35681	8.80452	8.03481	0.67649	0.860883	0.467366	12.0695	3.59329	6.00992e-22	2.03517e-20	up	yes
gene-CKAN_01656000	CKAN_01656000	rna-gnl|WGS:QPKB|mrna.CKAN_01656000	GO:0005768(endosome);GO:0005774(vacuolar membrane);GO:0005802(trans-Golgi network);GO:0008757(S-adenosylmethionine-dependent methyltransferase activity);GO:0032259(methylation)	NA	NA	NA	putative methyltransferase PMT15 [Cinnamomum micranthum f. kanehirae]	1.51214	2.78249	1.91329	0	0	0	inf	inf	6.22583e-22	2.10469e-20	up	yes
MSTRG.13883	CKAN_02253500	rna-gnl|WGS:QPKB|mrna.CKAN_02253500;MSTRG.13883.1	GO:0030599(pectinesterase activity);GO:0046910(pectinesterase inhibitor activity);GO:0071944(cell periphery)	00040(Pentose and glucuronate interconversions)	K01051	EC:3.1.1.11	putative pectinesterase/pectinesterase inhibitor 34 [Cinnamomum micranthum f. kanehirae]	93.2366	351.389	395.442	13.3208	10.7253	7.30937	26.7918	4.74372	6.39372e-22	2.15777e-20	up	yes
MSTRG.8045	CKAN_01290600	rna-gnl|WGS:QPKB|mrna.CKAN_01290600	GO:0004683(calmodulin-dependent protein kinase activity);GO:0005516(calmodulin binding);GO:0005634(nucleus);GO:0005737(cytoplasm);GO:0005886(plasma membrane);GO:0009738(abscisic acid-activated signaling pathway);GO:0009931(calcium-dependent protein serine/threonine kinase activity);GO:0018105(peptidyl-serine phosphorylation);GO:0035556(intracellular signal transduction);GO:0046777(protein autopho…	NA	NA	NA	CDPK-related kinase 5 [Cinnamomum micranthum f. kanehirae]	26.5648	44.6903	41.6012	3.8783	6.41682	4.67185	7.54036	2.91463	6.63521e-22	2.23547e-20	up	yes
MSTRG.14831	CKAN_02405100	rna-gnl|WGS:QPKB|mrna.CKAN_02405100	GO:0005737(cytoplasm);GO:0030001(metal ion transport);GO:0046914(transition metal ion binding);GO:0046916(cellular transition metal ion homeostasis)	NA	NA	NA	protein qua-1-like protein [Cinnamomum micranthum f. kanehirae]	8.04305	34.5027	19.4841	0.1489	0.340001	0.542331	60.1512	5.91052	6.6484e-22	2.23612e-20	up	yes
MSTRG.11178	CKAN_01807700	rna-gnl|WGS:QPKB|mrna.CKAN_01807700	GO:0016021(integral component of membrane);GO:0042626(ATPase activity, coupled to transmembrane movement of substances);GO:0055085(transmembrane transport)	02010(ABC transporters)	K05658	EC:3.6.3.44	ABC transporter B family member 9 [Cinnamomum micranthum f. kanehirae]	1.93605	3.57121	2.88277	0	0	0	inf	inf	6.70677e-22	2.25193e-20	up	yes
MSTRG.16199	CKAN_02608300	rna-gnl|WGS:QPKB|mrna.CKAN_02608300	GO:0005615(extracellular space);GO:0005623(cell);GO:0006879(cellular iron ion homeostasis);GO:0008199(ferric iron binding);GO:0015091(ferric iron transmembrane transporter activity)	NA	NA	NA	serotransferrin-like protein [Cinnamomum micranthum f. kanehirae]	9.41843	5.2576	2.70977	0.0494709	0	0	351.435	8.45711	7.30116e-22	2.44737e-20	up	yes
MSTRG.2819	CKAN_00445200	MSTRG.2819.1;rna-gnl|WGS:QPKB|mrna.CKAN_00445200	GO:0003779(actin binding);GO:0005634(nucleus);GO:0005737(cytoplasm);GO:0005856(cytoskeleton);GO:0007015(actin filament organization);GO:0010119(regulation of stomatal movement)	NA	NA	NA	stomatal closure-related actin-binding protein 1 isoform X1 [Cinnamomum micranthum f. kanehirae]	50.6414	114.138	96.663	12.3229	10.8009	10.0296	7.88586	2.97927	7.98548e-22	2.67224e-20	up	yes
MSTRG.15560	CKAN_02512200	rna-gnl|WGS:QPKB|mrna.CKAN_02512200	GO:0003955(NAD(P)H dehydrogenase (quinone) activity);GO:0005829(cytosol);GO:0005886(plasma membrane);GO:0008752(FMN reductase activity);GO:0009507(chloroplast);GO:0009570(chloroplast stroma);GO:0009651(response to salt stress);GO:0009735(response to cytokinin);GO:0010181(FMN binding);GO:0042742(defense response to bacterium);GO:0052873(FMN reductase (NADPH) activity);GO:0055114(oxidation-reductio…	04626(Plant-pathogen interaction)	K13436	EC:2.7.11.1	NADPH:quinone oxidoreductase-like protein [Cinnamomum micranthum f. kanehirae]	4.67468	12.1168	5.85754	0	0	0	inf	inf	8.20701e-22	2.74175e-20	up	yes
MSTRG.3275	CKAN_00520200	rna-gnl|WGS:QPKB|mrna.CKAN_00520200	GO:0003674(molecular_function);GO:0005634(nucleus);GO:0048235(pollen sperm cell differentiation)	NA	NA	NA	DUF4378 domain-containing protein [Cinnamomum micranthum f. kanehirae]	23.6191	16.7394	12.456	116.594	137.227	99.7156	0.149389	-2.74285	8.25982e-22	2.75475e-20	down	yes
MSTRG.7796	CKAN_01245000	rna-gnl|WGS:QPKB|mrna.CKAN_01245000	GO:0004497(monooxygenase activity);GO:0005506(iron ion binding);GO:0016705(oxidoreductase activity, acting on paired donors, with incorporation or reduction of molecular oxygen);GO:0019825(oxygen binding);GO:0020037(heme binding);GO:0055114(oxidation-reduction process)	00073(Cutin, suberine and wax biosynthesis)	K15402	EC:1.14.-.-	cytochrome P450 86B1-like protein [Cinnamomum micranthum f. kanehirae]	172.796	211.546	254.226	19.8532	32.7913	30.7336	7.6587	2.9371	8.58392e-22	2.85804e-20	up	yes
MSTRG.10652		MSTRG.10652.1	NA	NA	NA	NA		6.08595	7.07039	10.0818	0	0	0	inf	inf	8.86329e-22	2.94612e-20	up	yes
gene-CKAN_02539600	CKAN_02539600	rna-gnl|WGS:QPKB|mrna.CKAN_02539600	GO:0005886(plasma membrane);GO:0016021(integral component of membrane);GO:0042626(ATPase activity, coupled to transmembrane movement of substances)	02010(ABC transporters)	K05681	NA	pleiotropic drug resistance protein 3-like protein isoform X1 [Cinnamomum micranthum f. kanehirae]	1.30208	0.567179	0.748423	0	0.00797649	0	328.174	8.35832	8.94644e-22	2.96878e-20	up	yes
MSTRG.14185	CKAN_02302700	MSTRG.14185.1;rna-gnl|WGS:QPKB|mrna.CKAN_02302700	GO:0000079(regulation of cyclin-dependent protein serine/threonine kinase activity);GO:0004693(cyclin-dependent protein serine/threonine kinase activity);GO:0005634(nucleus);GO:0007049(cell cycle);GO:0019901(protein kinase binding);GO:0051301(cell division);GO:0051726(regulation of cell cycle)	00480(Glutathione metabolism)	K01255	EC:3.4.11.1	cyclin-P3-1 [Cinnamomum micranthum f. kanehirae]	43.298	57.5878	52.3395	9.22364	10.5659	10.07	5.13153	2.35939	8.97404e-22	2.97297e-20	up	yes
MSTRG.1616	CKAN_00255100	rna-gnl|WGS:QPKB|mrna.CKAN_00255100	GO:0003824(catalytic activity);GO:0004467(long-chain fatty acid-CoA ligase activity);GO:0005524(ATP binding);GO:0005634(nucleus);GO:0005783(endoplasmic reticulum);GO:0006631(fatty acid metabolic process);GO:0006633(fatty acid biosynthetic process);GO:0008152(metabolic process);GO:0009506(plasmodesma);GO:0010025(wax biosynthetic process);GO:0010143(cutin biosynthetic process);GO:0010311(lateral ro…	00061(Fatty acid biosynthesis);00071(Fatty acid degradation);04146(Peroxisome)	K01897	EC:6.2.1.3	AMP-dependent synthetase/ligase [Cinnamomum micranthum f. kanehirae]	7.04917	40.3255	50.0496	0.843054	0.501601	0.557813	51.2094	5.67834	9.51461e-22	3.1468e-20	up	yes
MSTRG.9353	CKAN_01505300	rna-gnl|WGS:QPKB|mrna.CKAN_01505300;MSTRG.9353.1	GO:0003674(molecular_function);GO:0005634(nucleus);GO:0008150(biological_process)	NA	NA	NA	hypothetical protein CKAN_01505300 [Cinnamomum micranthum f. kanehirae]	42.7153	58.4812	61.1511	8.80315	10.3713	9.90611	5.58268	2.48096	9.56785e-22	3.15914e-20	up	yes
MSTRG.1044	CKAN_00158400;CKAN_00158500	MSTRG.1044.2;rna-gnl|WGS:QPKB|mrna.CKAN_00158400;rna-gnl|WGS:QPKB|mrna.CKAN_00158500	GO:0000325(plant-type vacuole);GO:0005524(ATP binding);GO:0005773(vacuole);GO:0005774(vacuolar membrane);GO:0005886(plasma membrane);GO:0008559(xenobiotic transmembrane transporting ATPase activity);GO:0009506(plasmodesma);GO:0010290(chlorophyll catabolite transmembrane transporter activity);GO:0015431(glutathione S-conjugate-exporting ATPase activity);GO:0016021(integral component of membrane);G…	02010(ABC transporters);02010(ABC transporters)	K05666	NA	ABC transporter C family member 3-like protein [Cinnamomum micranthum f. kanehirae];ABC transporter C family member 3-like protein isoform X2 [Cinnamomum micranthum f. kanehirae]	0.837102	0.605605	0.410381	12.4859	11.0276	9.59866	0.055964	-4.15936	9.83158e-22	3.24083e-20	down	yes
MSTRG.7808	CKAN_01247900	MSTRG.7808.1	NA	NA	NA	NA		0	0	0	9.67155	9.61532	6.5283	-inf	-inf	1.08921e-21	3.58445e-20	down	yes
MSTRG.12905		MSTRG.12905.2;MSTRG.12905.1	NA	NA	NA	NA		2.57992	2.38814	2.99962	17.4695	14.7958	18.5107	0.156918	-2.67192	1.11446e-21	3.66149e-20	down	yes
gene-CKAN_02064700	CKAN_02064700	rna-gnl|WGS:QPKB|mrna.CKAN_02064700	GO:0005575(cellular_component);GO:0006351(transcription, DNA-templated);GO:0006355(regulation of transcription, DNA-templated);GO:0010233(phloem transport);GO:0019538(protein metabolic process);GO:0033500(carbohydrate homeostasis)	NA	NA	NA	protein SMAX1-LIKE 4 [Cinnamomum micranthum f. kanehirae]	17.9638	16.2717	26.812	0.389477	0.220453	0.542857	52.9565	5.72673	1.14347e-21	3.75057e-20	up	yes
gene-CKAN_01886400	CKAN_01886400	rna-gnl|WGS:QPKB|mrna.CKAN_01886400	GO:0003674(molecular_function);GO:0005634(nucleus);GO:0008150(biological_process)	NA	NA	NA	putative electron transporter [Cinnamomum micranthum f. kanehirae]	1.4975	1.32962	0.890326	0	0	0	inf	inf	1.18104e-21	3.86741e-20	up	yes
MSTRG.14486	CKAN_02350600	rna-gnl|WGS:QPKB|mrna.CKAN_02350600	GO:0003674(molecular_function);GO:0005576(extracellular region);GO:0005615(extracellular space);GO:0005618(cell wall);GO:0005794(Golgi apparatus);GO:0005829(cytosol);GO:0009505(plant-type cell wall);GO:0009741(response to brassinosteroid);GO:0048046(apoplast)	NA	NA	NA	protein EXORDIUM-like protein 2 [Cinnamomum micranthum f. kanehirae]	9.43803	3.11766	1.4477	0	0	0.0222721	628.742	9.29633	1.21061e-21	3.95772e-20	up	yes
MSTRG.13571	CKAN_02200800	MSTRG.13571.1;rna-gnl|WGS:QPKB|mrna.CKAN_02200800	GO:0005768(endosome);GO:0005774(vacuolar membrane);GO:0005802(trans-Golgi network);GO:0008757(S-adenosylmethionine-dependent methyltransferase activity);GO:0032259(methylation)	NA	NA	NA	putative methyltransferase PMT26 [Cinnamomum micranthum f. kanehirae]	3.44238	6.0415	7.22069	0.133397	0.391872	0.231967	22.0599	4.46336	1.27316e-21	4.15535e-20	up	yes
MSTRG.8865	CKAN_01433100	MSTRG.8865.1;rna-gnl|WGS:QPKB|mrna.CKAN_01433100;MSTRG.8865.2	GO:0005634(nucleus);GO:0006355(regulation of transcription, DNA-templated);GO:0009640(photomorphogenesis)	NA	NA	NA	B-box zinc finger protein 19 isoform X1 [Cinnamomum micranthum f. kanehirae]	13.2536	19.7745	16.9238	3.09267	2.74393	3.20096	5.52715	2.46654	1.27891e-21	4.16728e-20	up	yes
gene-CKAN_02561700	CKAN_02561700	rna-gnl|WGS:QPKB|mrna.CKAN_02561700	GO:0000139(Golgi membrane);GO:0005794(Golgi apparatus);GO:0009555(pollen development);GO:0009860(pollen tube growth);GO:0016021(integral component of membrane);GO:0016051(carbohydrate biosynthetic process);GO:0016757(transferase activity, transferring glycosyl groups);GO:0016758(transferase activity, transferring hexosyl groups);GO:0047262(polygalacturonate 4-alpha-galacturonosyltransferase activ…	NA	NA	NA	putative galacturonosyltransferase 15 [Cinnamomum micranthum f. kanehirae]	1.40142	4.6579	4.9638	0	0	0	inf	inf	1.314e-21	4.27461e-20	up	yes
MSTRG.9631	CKAN_01555900	rna-gnl|WGS:QPKB|mrna.CKAN_01555900	GO:0005575(cellular_component);GO:0009737(response to abscisic acid);GO:0016597(amino acid binding)	NA	NA	NA	ACT domain-containing protein [Cinnamomum micranthum f. kanehirae]	14.6778	7.98966	3.10407	0	0	0	inf	inf	1.40387e-21	4.55949e-20	up	yes
MSTRG.11081		MSTRG.11081.1	NA	NA	NA	NA		20.9391	18.2937	16.3511	3.4592	3.62703	3.55243	5.2247	2.38535	1.41338e-21	4.58285e-20	up	yes
MSTRG.5928	CKAN_00958600	rna-gnl|WGS:QPKB|mrna.CKAN_00958600	GO:0003677(DNA binding);GO:0003700(DNA binding transcription factor activity);GO:0005634(nucleus);GO:0010089(xylem development);GO:0010192(mucilage biosynthetic process);GO:0045892(negative regulation of transcription, DNA-templated);GO:2000652(regulation of secondary cell wall biogenesis)	NA	NA	NA	homeobox protein HD1-like protein [Cinnamomum micranthum f. kanehirae]	6.60674	4.98034	5.74122	32.6284	38.8049	28.1833	0.17395	-2.52326	1.44691e-21	4.68394e-20	down	yes
MSTRG.9367	CKAN_01507600	rna-gnl|WGS:QPKB|mrna.CKAN_01507600	GO:0005507(copper ion binding);GO:0009809(lignin biosynthetic process);GO:0016722(oxidoreductase activity, oxidizing metal ions)	NA	NA	NA	laccase-4 [Cinnamomum micranthum f. kanehirae]	61.8003	72.8067	52.3878	0.600938	1.51668	0	88.3044	6.46441	1.50642e-21	4.86864e-20	up	yes
MSTRG.16627	CKAN_02680900	MSTRG.16627.1	NA	NA	NA	NA		0.0554242	0.0247011	0.0183278	3.60805	3.18902	3.54045	0.00952386	-6.71424	1.54019e-21	4.96968e-20	down	yes
MSTRG.10671	CKAN_01723100	rna-gnl|WGS:QPKB|mrna.CKAN_01723100	GO:0010334(sesquiterpene synthase activity);GO:0045338(farnesyl diphosphate metabolic process);GO:0051762(sesquiterpene biosynthetic process)	00909(Sesquiterpenoid and triterpenoid biosynthesis)	K15803	EC:4.2.3.75	terpene synthase 1 [Cinnamomum micranthum f. kanehirae]	3.69244	4.15227	3.55697	0	0	0	inf	inf	1.58424e-21	5.10352e-20	up	yes
MSTRG.16356	CKAN_02635500	rna-gnl|WGS:QPKB|mrna.CKAN_02635500	GO:0005576(extracellular region);GO:0006631(fatty acid metabolic process);GO:0008126(acetylesterase activity);GO:0016042(lipid catabolic process);GO:0052689(carboxylic ester hydrolase activity)	00901(Indole alkaloid biosynthesis)	K21026	EC:3.1.1.80	GDSL esterase/lipase [Cinnamomum micranthum f. kanehirae]	14.5321	46.1315	61.3775	1.38378	1.41876	1.98505	25.4911	4.67192	1.68023e-21	5.40396e-20	up	yes
MSTRG.2994	CKAN_00474400	rna-gnl|WGS:QPKB|mrna.CKAN_00474400	GO:0005886(plasma membrane);GO:0016020(membrane);GO:0031225(anchored component of membrane);GO:0046658(anchored component of plasma membrane)	NA	NA	NA	fasciclin-like arabinogalactan protein 7 [Cinnamomum micranthum f. kanehirae]	8.46592	59.651	54.7149	0.730678	0.377887	0.73629	66.5808	6.05703	1.76767e-21	5.67599e-20	up	yes
MSTRG.16737	CKAN_02702900	rna-gnl|WGS:QPKB|mrna.CKAN_02702900	GO:0004674(protein serine/threonine kinase activity);GO:0005515(protein binding);GO:0005524(ATP binding);GO:0005634(nucleus);GO:0005886(plasma membrane);GO:0006468(protein phosphorylation);GO:0009506(plasmodesma);GO:0009755(hormone-mediated signaling pathway);GO:0010183(pollen tube guidance);GO:0016020(membrane);GO:0016021(integral component of membrane);GO:0016301(kinase activity);GO:0090406(pol…	NA	NA	NA	MDIS1-interacting receptor like kinase 2-like protein [Cinnamomum micranthum f. kanehirae]	7.25064	3.00118	2.47166	57.6051	51.0965	57.2858	0.0766533	-3.70551	1.78144e-21	5.71095e-20	down	yes
MSTRG.1667	CKAN_00263100	rna-gnl|WGS:QPKB|mrna.CKAN_00263100	GO:0005634(nucleus);GO:0010088(phloem development);GO:0042803(protein homodimerization activity);GO:0043621(protein self-association)	NA	NA	NA	protein SIEVE ELEMENT OCCLUSION B-like protein [Cinnamomum micranthum f. kanehirae]	53.7941	71.4753	100.457	0	0.807313	0.206446	222.663	7.79872	1.83203e-21	5.86366e-20	up	yes
MSTRG.9065		MSTRG.9065.1	NA	NA	NA	NA		52.9571	39.1034	44.9579	5.81916	7.35952	9.59848	6.01561	2.58871	1.90391e-21	6.08393e-20	up	yes
MSTRG.7688	CKAN_01228300	rna-gnl|WGS:QPKB|mrna.CKAN_01228300	GO:0005794(Golgi apparatus);GO:0016413(O-acetyltransferase activity);GO:0071554(cell wall organization or biogenesis)	NA	NA	NA	protein trichome birefringence-like protein 36 [Cinnamomum micranthum f. kanehirae]	8.44802	9.91863	12.6802	0.552569	0.993923	0.923289	12.5707	3.65199	1.92823e-21	6.15173e-20	up	yes
MSTRG.10997	CKAN_01781300	rna-gnl|WGS:QPKB|mrna.CKAN_01781300	GO:0005737(cytoplasm);GO:0006898(receptor-mediated endocytosis);GO:0043231(intracellular membrane-bounded organelle);GO:0072583(clathrin-dependent endocytosis)	NA	NA	NA	auxilin-related protein 2 isoform X5 [Cinnamomum micranthum f. kanehirae]	11.3038	24.7392	25.5442	2.38258	2.20671	2.21327	9.05354	3.17848	2.08764e-21	6.64962e-20	up	yes
MSTRG.2208	CKAN_00347900	rna-gnl|WGS:QPKB|mrna.CKAN_00347900	GO:0004859(phospholipase inhibitor activity);GO:0005509(calcium ion binding);GO:0005515(protein binding);GO:0005544(calcium-dependent phospholipid binding);GO:0005634(nucleus);GO:0005737(cytoplasm);GO:0005886(plasma membrane);GO:0006357(regulation of transcription by RNA polymerase II);GO:0007165(signal transduction);GO:0007219(Notch signaling pathway);GO:0009986(cell surface);GO:0012506(vesicle …	NA	NA	NA	annexin D5-like protein [Cinnamomum micranthum f. kanehirae]	48.0079	56.9176	57.8188	6.14428	9.68264	5.23999	7.72511	2.94956	2.09587e-21	6.66514e-20	up	yes
MSTRG.15567	CKAN_02513500	rna-gnl|WGS:QPKB|mrna.CKAN_02513500	GO:0005886(plasma membrane);GO:0006810(transport);GO:0022857(transmembrane transporter activity)	NA	NA	NA	protein WALLS ARE THIN 1-like protein [Cinnamomum micranthum f. kanehirae]	57.2124	71.321	85.3942	4.4179	10.8166	4.46238	10.861	3.44109	2.1627e-21	6.86666e-20	up	yes
MSTRG.9195	CKAN_01481100	rna-gnl|WGS:QPKB|mrna.CKAN_01481100	GO:0003674(molecular_function);GO:0005737(cytoplasm);GO:0005886(plasma membrane);GO:0008150(biological_process)	NA	NA	NA	filament-like plant protein 4 [Cinnamomum micranthum f. kanehirae]	54.8429	88.2795	83.2207	6.849	10.7927	7.14868	9.13028	3.19066	2.18952e-21	6.94072e-20	up	yes
MSTRG.8899	CKAN_01438600	rna-gnl|WGS:QPKB|mrna.CKAN_01438600	GO:0005515(protein binding)	NA	NA	NA	transcription factor AS1 [Cinnamomum micranthum f. kanehirae]	2.95375	8.53069	4.11421	0.0496043	0.157491	0.162185	42.2406	5.40056	2.24443e-21	7.10343e-20	up	yes
MSTRG.12942		MSTRG.12942.1	NA	NA	NA	NA		4.67758	5.3615	7.80218	0.076671	0.138013	0.0591601	65.1511	6.02572	2.30207e-21	7.27424e-20	up	yes
MSTRG.7160	CKAN_01144200	rna-gnl|WGS:QPKB|mrna.CKAN_01144200	GO:0003785(actin monomer binding);GO:0005938(cell cortex);GO:0015629(actin cytoskeleton);GO:0042989(sequestering of actin monomers)	NA	NA	NA	profilin-1 [Cinnamomum micranthum f. kanehirae]	29.2542	47.7002	52.2503	6.24614	7.24221	6.40492	6.49489	2.69931	2.43687e-21	7.68795e-20	up	yes
gene-CKAN_00607900	CKAN_00607900	rna-gnl|WGS:QPKB|mrna.CKAN_00607900	GO:0005886(plasma membrane);GO:0009507(chloroplast)	NA	NA	NA	putative serine-threonine protein kinase, plant-type [Cinnamomum micranthum f. kanehirae]	3.63045	3.36955	5.04318	0	0	0	inf	inf	2.50485e-21	7.88989e-20	up	yes
MSTRG.775	CKAN_00115500	rna-gnl|WGS:QPKB|mrna.CKAN_00115500	GO:0008422(beta-glucosidase activity);GO:1901657(glycosyl compound metabolic process)	00500(Starch and sucrose metabolism);00460(Cyanoamino acid metabolism);00940(Phenylpropanoid biosynthesis)	K01188	EC:3.2.1.21	beta-glucosidase 6 isoform X2 [Cinnamomum micranthum f. kanehirae]	11.1129	10.0768	10.6089	0.518976	0.786203	0.43789	18.2429	4.18926	2.66426e-21	8.3787e-20	up	yes
MSTRG.3587	CKAN_00575800	rna-gnl|WGS:QPKB|mrna.CKAN_00575800	GO:0016020(membrane);GO:0016709(oxidoreductase activity, acting on paired donors, with incorporation or reduction of molecular oxygen, NAD(P)H as one donor, and incorporation of one atom of oxygen);GO:0044550(secondary metabolite biosynthetic process)	NA	NA	NA	cytochrome P450 82C4-like protein [Cinnamomum micranthum f. kanehirae]	68.5044	113.372	118.35	15.0543	14.6571	15.0193	6.71186	2.74671	2.74418e-21	8.61638e-20	up	yes
MSTRG.11953	CKAN_01925800	rna-gnl|WGS:QPKB|mrna.CKAN_01925800	GO:0004672(protein kinase activity);GO:0004674(protein serine/threonine kinase activity);GO:0005515(protein binding);GO:0005524(ATP binding);GO:0005886(plasma membrane);GO:0006468(protein phosphorylation);GO:0007169(transmembrane receptor protein tyrosine kinase signaling pathway);GO:0010082(regulation of root meristem growth);GO:0010449(root meristem growth);GO:0016021(integral component of memb…	NA	NA	NA	LRR receptor-like serine/threonine-protein kinase RCH1 [Cinnamomum micranthum f. kanehirae]	19.5571	30.1134	35.2819	0.331921	0.543341	0	97.0593	6.60079	2.90885e-21	9.11898e-20	up	yes
MSTRG.16683	CKAN_02692400	rna-gnl|WGS:QPKB|mrna.CKAN_02692400	GO:0005576(extracellular region);GO:0016042(lipid catabolic process);GO:0016298(lipase activity);GO:0016788(hydrolase activity, acting on ester bonds);GO:0052689(carboxylic ester hydrolase activity)	00561(Glycerolipid metabolism)	K00679	EC:2.3.1.158	GDSL esterase/lipase-like protein [Cinnamomum micranthum f. kanehirae]	5.05569	9.85794	11.8626	0.402346	0.401896	0.686125	17.9662	4.16721	2.93005e-21	9.17097e-20	up	yes
MSTRG.5065	CKAN_00812900	MSTRG.5065.1	NA	NA	NA	NA		18.5282	25.1169	35.6149	1.69046	1.56925	2.32063	14.2035	3.82817	2.99918e-21	9.37254e-20	up	yes
gene-CKAN_01989300	CKAN_01989300	rna-gnl|WGS:QPKB|mrna.CKAN_01989300	GO:0005524(ATP binding);GO:0005739(mitochondrion);GO:0006952(defense response);GO:0043531(ADP binding)	04626(Plant-pathogen interaction)	K13459	NA	putative disease resistance protein isoform X1 [Cinnamomum micranthum f. kanehirae]	0	0.0542475	0	2.64326	2.90253	2.24715	0.0069611	-7.16647	3.1049e-21	9.68768e-20	down	yes
MSTRG.8542		MSTRG.8542.1	NA	NA	NA	NA		29.8641	29.899	31.6502	4.1885	3.74823	4.00744	7.65339	2.9361	3.15033e-21	9.81399e-20	up	yes
MSTRG.1181	CKAN_00185900	MSTRG.1181.1	NA	NA	NA	NA		3.25586	3.34873	3.01189	0	0	0	inf	inf	3.33212e-21	1.0364e-19	up	yes
MSTRG.5649	CKAN_00910100	rna-gnl|WGS:QPKB|mrna.CKAN_00910100	GO:0005737(cytoplasm)	NA	NA	NA	trichohyalin-like protein [Cinnamomum micranthum f. kanehirae]	46.4465	142.807	115.82	8.58563	7.04315	10.4414	11.702	3.54868	3.4029e-21	1.05676e-19	up	yes
gene-CKAN_01808700	CKAN_01808700	rna-gnl|WGS:QPKB|mrna.CKAN_01808700	GO:0004190(aspartic-type endopeptidase activity);GO:0006508(proteolysis);GO:0030163(protein catabolic process)	NA	NA	NA	aspartic proteinase-like protein [Cinnamomum micranthum f. kanehirae]	5.99774	5.04702	7.13058	0	0	0	inf	inf	3.59814e-21	1.11565e-19	up	yes
MSTRG.3218	CKAN_00510400	rna-gnl|WGS:QPKB|mrna.CKAN_00510400;MSTRG.3218.1	GO:0005737(cytoplasm);GO:0030001(metal ion transport);GO:0046914(transition metal ion binding);GO:0046916(cellular transition metal ion homeostasis)	00562(Inositol phosphate metabolism);04070(Phosphatidylinositol signaling system)	K18081	EC:3.1.3.64;EC:3.1.3.95	protein qua-1 [Cinnamomum micranthum f. kanehirae]	0.726614	1.35249	1.27981	10.7881	24.3909	11.1424	0.0725135	-3.78561	3.86659e-21	1.19701e-19	down	yes
MSTRG.10568		MSTRG.10568.1	NA	NA	NA	NA		7.99838	17.2747	15.3139	0.128232	0.229421	0	113.481	6.82631	3.92713e-21	1.21386e-19	up	yes
MSTRG.16517	CKAN_02663400	rna-gnl|WGS:QPKB|mrna.CKAN_02663400	GO:0004462(lactoylglutathione lyase activity);GO:0005737(cytoplasm);GO:0005975(carbohydrate metabolic process);GO:0016829(lyase activity)	NA	NA	NA	metallothiol transferase FosB-like protein [Cinnamomum micranthum f. kanehirae]	24.5497	116.615	115.892	0.552109	2.48297	1.05716	62.8155	5.97305	4.50586e-21	1.39058e-19	up	yes
MSTRG.1893	CKAN_00300100;CKAN_00300000	MSTRG.1893.2;rna-gnl|WGS:QPKB|mrna.CKAN_00300100;rna-gnl|WGS:QPKB|mrna.CKAN_00300000	GO:0000272(polysaccharide catabolic process);GO:0004568(chitinase activity);GO:0005576(extracellular region);GO:0005886(plasma membrane);GO:0006032(chitin catabolic process);GO:0006952(defense response);GO:0008061(chitin binding);GO:0016998(cell wall macromolecule catabolic process);GO:0050832(defense response to fungus)	00520(Amino sugar and nucleotide sugar metabolism);00520(Amino sugar and nucleotide sugar metabolism)	K01183	EC:3.2.1.14	endochitinase PR4 [Cinnamomum micranthum f. kanehirae];Endochitinase A [Cinnamomum micranthum f. kanehirae]	303.628	324.292	205.855	21.9856	45.3166	26.1792	8.91914	3.1569	4.65024e-21	1.43291e-19	up	yes
MSTRG.4175		MSTRG.4175.1	NA	NA	NA	NA		0	0	0.0176236	2.49433	1.5379	2.08272	0.00288206	-8.43869	4.89155e-21	1.50493e-19	down	yes
MSTRG.9043	CKAN_01463800	rna-gnl|WGS:QPKB|mrna.CKAN_01463800	GO:0005215(transporter activity);GO:0005634(nucleus);GO:0005829(cytosol);GO:0005886(plasma membrane);GO:0006810(transport);GO:0007049(cell cycle);GO:0008289(lipid binding);GO:0051301(cell division);GO:0071365(cellular response to auxin stimulus);GO:1901703(protein localization involved in auxin polar transport)	NA	NA	NA	patellin-4 [Cinnamomum micranthum f. kanehirae]	3.95297	17.7738	7.17615	0	0.117966	0.0358783	187.872	7.5536	4.93525e-21	1.51602e-19	up	yes
MSTRG.2964		MSTRG.2964.1	NA	NA	NA	NA		0	0	0	4.77567	3.10919	3.89078	-inf	-inf	5.39524e-21	1.65476e-19	down	yes
MSTRG.2284	CKAN_00359300	MSTRG.2284.1	NA	NA	NA	NA		26.7328	37.8851	47.1959	3.74574	3.47461	4.75925	9.33369	3.22245	5.83656e-21	1.78736e-19	up	yes
MSTRG.13244	CKAN_02148300	MSTRG.13244.1;rna-gnl|WGS:QPKB|mrna.CKAN_02148300	GO:0005737(cytoplasm);GO:0005829(cytosol);GO:0016491(oxidoreductase activity);GO:0046686(response to cadmium ion);GO:0055114(oxidation-reduction process)	00040(Pentose and glucuronate interconversions);00051(Fructose and mannose metabolism);00052(Galactose metabolism);00561(Glycerolipid metabolism);00790(Folate biosynthesis)	K00011	EC:1.1.1.21	NADP-dependent D-sorbitol-6-phosphate dehydrogenase-like protein [Cinnamomum micranthum f. kanehirae]	33.0092	783.456	666.823	0.111916	0.05092	0.438434	2466.92	11.2685	5.87143e-21	1.79526e-19	up	yes
MSTRG.12180	CKAN_01960000	rna-gnl|WGS:QPKB|mrna.CKAN_01960000	GO:0005739(mitochondrion);GO:0005777(peroxisome);GO:0006952(defense response);GO:0018858(benzoate-CoA ligase activity);GO:0019761(glucosinolate biosynthetic process)	NA	NA	NA	butyrate--CoA ligase AAE11, peroxisomal-like protein [Cinnamomum micranthum f. kanehirae]	1.45405	4.29751	0.73981	50.2841	60.6043	74.4952	0.0350159	-4.83585	5.90622e-21	1.80312e-19	down	yes
MSTRG.1528	CKAN_00240500	rna-gnl|WGS:QPKB|mrna.CKAN_00240500	GO:0005737(cytoplasm);GO:0008270(zinc ion binding);GO:0009735(response to cytokinin);GO:0009809(lignin biosynthetic process);GO:0045551(cinnamyl-alcohol dehydrogenase activity);GO:0048046(apoplast);GO:0052747(sinapyl alcohol dehydrogenase activity);GO:0055114(oxidation-reduction process)	00940(Phenylpropanoid biosynthesis)	K00083	EC:1.1.1.195	putative mannitol dehydrogenase [Cinnamomum micranthum f. kanehirae]	0.29576	0.609852	0.0434536	11.9774	14.7334	16.7408	0.0218419	-5.51676	6.13399e-21	1.86978e-19	down	yes
MSTRG.3699	CKAN_00595500	rna-gnl|WGS:QPKB|mrna.CKAN_00595500	GO:0005886(plasma membrane);GO:0016021(integral component of membrane);GO:0042626(ATPase activity, coupled to transmembrane movement of substances)	02010(ABC transporters)	K05681	NA	ABC transporter-like protein [Cinnamomum micranthum f. kanehirae]	14.5881	51.7419	47.6456	3.21877	2.44904	2.61689	13.7574	3.78213	7.49141e-21	2.28005e-19	up	yes
MSTRG.6242	CKAN_01006200	rna-gnl|WGS:QPKB|mrna.CKAN_01006200	GO:0009416(response to light stimulus);GO:0009686(gibberellin biosynthetic process);GO:0009740(gibberellic acid mediated signaling pathway);GO:0009826(unidimensional cell growth);GO:0009908(flower development);GO:0045544(gibberellin 20-oxidase activity)	00904(Diterpenoid biosynthesis)	K05282	EC:1.14.11.12	gibberellin 20 oxidase 1 [Cinnamomum micranthum f. kanehirae]	11.4594	21.1819	19.4387	2.3944	1.98442	3.03177	7.02778	2.81307	7.67548e-21	2.3325e-19	up	yes
MSTRG.10449		MSTRG.10449.1	NA	NA	NA	NA		0	0	0	1.98884	1.08511	1.10715	-inf	-inf	7.70406e-21	2.3376e-19	down	yes
MSTRG.12792	CKAN_02073000	rna-gnl|WGS:QPKB|mrna.CKAN_02073000	GO:0003700(DNA binding transcription factor activity);GO:0005634(nucleus);GO:0006355(regulation of transcription, DNA-templated)	04933(AGE-RAGE signaling pathway in diabetic complications)	K06236	NA	myb family transcription factor PHL6 isoform X1 [Cinnamomum micranthum f. kanehirae]	1.91414	2.44267	1.45711	15.6471	16.1776	11.5318	0.134096	-2.89867	8.04215e-21	2.43646e-19	down	yes
MSTRG.10004	CKAN_01609600	MSTRG.10004.2;MSTRG.10004.1	NA	NA	NA	NA		0.0588856	0.0120453	0.0813352	4.76713	4.55427	3.40096	0.0119684	-6.38463	8.23033e-21	2.48967e-19	down	yes
MSTRG.12188	CKAN_01961300	rna-gnl|WGS:QPKB|mrna.CKAN_01961300;MSTRG.12188.1	GO:0006810(transport);GO:0030288(outer membrane-bounded periplasmic space);GO:0036094(small molecule binding)	NA	NA	NA	hypothetical protein CKAN_01961300 [Cinnamomum micranthum f. kanehirae]	18.9698	67.9803	55.0441	2.46862	2.87988	3.48747	16.07	4.0063	8.45867e-21	2.55485e-19	up	yes
MSTRG.13097	CKAN_02123400	rna-gnl|WGS:QPKB|mrna.CKAN_02123400	GO:0006949(syncytium formation);GO:0009506(plasmodesma)	NA	NA	NA	expansin-B16-like protein [Cinnamomum micranthum f. kanehirae]	2.27482	19.4524	3.49238	0	0	0	inf	inf	8.69414e-21	2.62198e-19	up	yes
MSTRG.1271	CKAN_00199700	MSTRG.1271.2;MSTRG.1271.1	NA	NA	NA	NA		2.81765	1.83541	2.07428	23.4923	22.8092	15.4725	0.108903	-3.19889	9.01559e-21	2.7148e-19	down	yes
MSTRG.7214		MSTRG.7214.1	NA	NA	NA	NA		4.04886	6.9972	6.74159	0.242416	0.487478	0.48137	14.6852	3.87629	9.65073e-21	2.90165e-19	up	yes
gene-CKAN_02377500	CKAN_02377500	rna-gnl|WGS:QPKB|mrna.CKAN_02377500	GO:0005737(cytoplasm);GO:0005874(microtubule);GO:0005886(plasma membrane);GO:0007010(cytoskeleton organization);GO:0008017(microtubule binding)	NA	NA	NA	microtubule-associated protein 70-1 [Cinnamomum micranthum f. kanehirae]	3.71864	8.91525	10.405	0	0.104547	0	220.37	7.78378	9.75543e-21	2.92567e-19	up	yes
MSTRG.3088	CKAN_00492700	rna-gnl|WGS:QPKB|mrna.CKAN_00492700	GO:0000226(microtubule cytoskeleton organization);GO:0004722(protein serine/threonine phosphatase activity);GO:0005737(cytoplasm);GO:0005886(plasma membrane);GO:0006470(protein dephosphorylation);GO:0009819(drought recovery);GO:0045926(negative regulation of growth);GO:0046872(metal ion binding)	NA	NA	NA	putative protein phosphatase 2C 34 [Cinnamomum micranthum f. kanehirae]	6.78534	4.11974	4.93109	27.4312	32.3117	30.7046	0.175087	-2.51386	9.76009e-21	2.92567e-19	down	yes
MSTRG.2384	CKAN_00374800	rna-gnl|WGS:QPKB|mrna.CKAN_00374800;MSTRG.2384.2	GO:0000139(Golgi membrane);GO:0005634(nucleus);GO:0005794(Golgi apparatus);GO:0016021(integral component of membrane);GO:0016757(transferase activity, transferring glycosyl groups);GO:0016759(cellulose synthase activity);GO:0071555(cell wall organization)	NA	NA	NA	putative xyloglucan glycosyltransferase 5 [Cinnamomum micranthum f. kanehirae]	6.84405	58.3264	59.7664	0.216799	0.407325	0.0545564	184.088	7.52425	1.03218e-20	3.08938e-19	up	yes
gene-CKAN_02716400	CKAN_02716400	rna-gnl|WGS:QPKB|mrna.CKAN_02716400	GO:0005524(ATP binding);GO:0005634(nucleus);GO:0005737(cytoplasm);GO:0005886(plasma membrane);GO:0006952(defense response);GO:0007165(signal transduction);GO:0009626(plant-type hypersensitive response);GO:0009814(defense response, incompatible interaction);GO:0043531(ADP binding)	04626(Plant-pathogen interaction)	K13457	NA	Disease resistance protein [Cinnamomum micranthum f. kanehirae]	0	0.0769606	0	8.34275	10.8455	9.93711	0.00264239	-8.56394	1.05852e-20	3.16345e-19	down	yes
MSTRG.2396	CKAN_00375900	MSTRG.2396.2;rna-gnl|WGS:QPKB|mrna.CKAN_00375900	GO:0004970(ionotropic glutamate receptor activity);GO:0005217(intracellular ligand-gated ion channel activity);GO:0005634(nucleus);GO:0005773(vacuole);GO:0006874(cellular calcium ion homeostasis);GO:0009416(response to light stimulus);GO:0016021(integral component of membrane)	NA	NA	NA	glutamate receptor 2.8-like protein [Cinnamomum micranthum f. kanehirae]	30.7553	34.0596	45.3318	2.19454	3.34586	4.06907	11.4623	3.51883	1.06264e-20	3.17099e-19	up	yes
MSTRG.269	CKAN_00041700	MSTRG.269.1	NA	NA	NA	NA		0	0	0	6.89093	8.16004	6.81778	-inf	-inf	1.07408e-20	3.20032e-19	down	yes
MSTRG.12322		MSTRG.12322.1	NA	NA	NA	NA		102.247	215.282	224.647	24.3129	23.8026	24.07	7.51088	2.90898	1.19298e-20	3.54926e-19	up	yes
MSTRG.8023	CKAN_01285400	rna-gnl|WGS:QPKB|mrna.CKAN_01285400	GO:0003674(molecular_function);GO:0005576(extracellular region);GO:0008150(biological_process)	03050(Proteasome)	K03036	NA	pollen-specific protein [Cinnamomum micranthum f. kanehirae]	2.14053	6.55465	7.20711	0	0	0	inf	inf	1.28923e-20	3.82573e-19	up	yes
MSTRG.10752	CKAN_01743700	MSTRG.10752.1;rna-gnl|WGS:QPKB|mrna.CKAN_01743700	GO:0000139(Golgi membrane);GO:0005794(Golgi apparatus);GO:0006486(protein glycosylation);GO:0008378(galactosyltransferase activity);GO:0016021(integral component of membrane);GO:0016757(transferase activity, transferring glycosyl groups);GO:0016758(transferase activity, transferring hexosyl groups)	NA	NA	NA	putative beta-1,3-galactosyltransferase 2 [Cinnamomum micranthum f. kanehirae]	3.86703	10.2009	8.42719	0.044564	0.233835	0.083032	62.239	5.95975	1.28977e-20	3.82573e-19	up	yes
MSTRG.2822		MSTRG.2822.1	NA	NA	NA	NA		5.53832	4.6569	4.71081	0	0.092795	0	160.634	7.32763	1.29278e-20	3.82894e-19	up	yes
MSTRG.7100	CKAN_01137200	rna-gnl|WGS:QPKB|mrna.CKAN_01137200;MSTRG.7100.1	GO:0004310(farnesyl-diphosphate farnesyltransferase activity);GO:0005783(endoplasmic reticulum);GO:0005789(endoplasmic reticulum membrane);GO:0005886(plasma membrane);GO:0006696(ergosterol biosynthetic process);GO:0008299(isoprenoid biosynthetic process);GO:0016021(integral component of membrane);GO:0016126(sterol biosynthetic process);GO:0016491(oxidoreductase activity);GO:0045338(farnesyl dipho…	00100(Steroid biosynthesis);00909(Sesquiterpenoid and triterpenoid biosynthesis)	K00801	EC:2.5.1.21	squalene synthase [Cinnamomum micranthum f. kanehirae]	50.5714	68.479	79.4218	11.0019	10.8733	11.7138	5.90886	2.56288	1.30947e-20	3.87259e-19	up	yes
gene-CKAN_02501300	CKAN_02501300	rna-gnl|WGS:QPKB|mrna.CKAN_02501300	GO:0003674(molecular_function);GO:0005634(nucleus);GO:0008150(biological_process)	NA	NA	NA	putative electron transporter [Cinnamomum micranthum f. kanehirae]	18.248	14.5364	8.81107	1.05486	0.8649	0.644757	16.2196	4.01967	1.31487e-20	3.88278e-19	up	yes
MSTRG.547	CKAN_00081900	rna-gnl|WGS:QPKB|mrna.CKAN_00081900	GO:0005576(extracellular region);GO:0007267(cell-cell signaling);GO:0009553(embryo sac development);GO:0010430(fatty acid omega-oxidation);GO:0016614(oxidoreductase activity, acting on CH-OH group of donors);GO:0016832(aldehyde-lyase activity);GO:0046593(mandelonitrile lyase activity);GO:0050660(flavin adenine dinucleotide binding);GO:0055114(oxidation-reduction process)	00073(Cutin, suberine and wax biosynthesis)	K15403	EC:1.1.-.-	protein HOTHEAD [Cinnamomum micranthum f. kanehirae]	13.7166	107.195	125.624	1.39344	1.22472	0.975431	68.6043	6.10023	1.33409e-20	3.93367e-19	up	yes
MSTRG.630	CKAN_00094800	MSTRG.630.4;MSTRG.630.3;MSTRG.630.5;rna-gnl|WGS:QPKB|mrna.CKAN_00094800;MSTRG.630.1	GO:0008422(beta-glucosidase activity);GO:0009651(response to salt stress);GO:0009725(response to hormone);GO:0019762(glucosinolate catabolic process)	00052(Galactose metabolism)	K01229	EC:3.2.1.108;EC:3.2.1.62	Non-cyanogenic beta-glucosidase [Cinnamomum micranthum f. kanehirae]	24.186	38.7694	37.4216	7.25089	6.60444	6.03355	5.04689	2.33539	1.35378e-20	3.98582e-19	up	yes
MSTRG.8289	CKAN_01327800	rna-gnl|WGS:QPKB|mrna.CKAN_01327800	GO:0004185(serine-type carboxypeptidase activity);GO:0005773(vacuole);GO:0051603(proteolysis involved in cellular protein catabolic process)	NA	NA	NA	serine carboxypeptidase II-2 isoform X1 [Cinnamomum micranthum f. kanehirae]	2.82348	6.44718	5.68816	0	0.0989687	0.0510727	99.6979	6.63949	1.39019e-20	4.08695e-19	up	yes
MSTRG.12911		MSTRG.12911.1	NA	NA	NA	NA		2.70519	4.24958	5.00572	0	0	0	inf	inf	1.48257e-20	4.35209e-19	up	yes
MSTRG.6485	CKAN_01042000	rna-gnl|WGS:QPKB|mrna.CKAN_01042000	GO:0005576(extracellular region);GO:0010374(stomatal complex development)	NA	NA	NA	Pollen Ole e 1 allergen/extensin [Cinnamomum micranthum f. kanehirae]	1.4839	5.66054	2.30583	0	0	0	inf	inf	1.49107e-20	4.37057e-19	up	yes
gene-CKAN_02347500	CKAN_02347500	rna-gnl|WGS:QPKB|mrna.CKAN_02347500	GO:0003674(molecular_function);GO:0005634(nucleus);GO:0005886(plasma membrane);GO:0008150(biological_process)	NA	NA	NA	glycine-rich domain-containing protein 2 isoform X2 [Cinnamomum micranthum f. kanehirae]	7.63285	8.08483	7.07085	0.677055	0.539845	0.593483	12.5877	3.65394	1.64166e-20	4.80489e-19	up	yes
MSTRG.8664		MSTRG.8664.1	NA	NA	NA	NA		0	0	0	3.01961	1.95302	2.80254	-inf	-inf	1.65547e-20	4.83815e-19	down	yes
MSTRG.13501	CKAN_02190200	rna-gnl|WGS:QPKB|mrna.CKAN_02190200	GO:0000139(Golgi membrane);GO:0005576(extracellular region);GO:0005794(Golgi apparatus);GO:0008168(methyltransferase activity);GO:0016021(integral component of membrane);GO:0030775(glucuronoxylan 4-O-methyltransferase activity);GO:0032259(methylation);GO:0045491(xylan metabolic process);GO:0045492(xylan biosynthetic process)	NA	NA	NA	glucuronoxylan 4-O-methyltransferase 3 [Cinnamomum micranthum f. kanehirae]	5.5275	5.34572	6.77532	0.386745	0.370878	0.444693	14.6788	3.87566	1.66048e-20	4.84569e-19	up	yes
MSTRG.14023	CKAN_02272900	rna-gnl|WGS:QPKB|mrna.CKAN_02272900	GO:0000139(Golgi membrane);GO:0005794(Golgi apparatus);GO:0010413(glucuronoxylan metabolic process);GO:0010417(glucuronoxylan biosynthetic process);GO:0016021(integral component of membrane);GO:0016051(carbohydrate biosynthetic process);GO:0016757(transferase activity, transferring glycosyl groups);GO:0016758(transferase activity, transferring hexosyl groups);GO:0045489(pectin biosynthetic proces…	NA	NA	NA	putative galacturonosyltransferase 12 [Cinnamomum micranthum f. kanehirae]	26.5736	9.35258	3.54605	0	0.0728996	0	541.46	9.08071	1.69965e-20	4.9527e-19	up	yes
MSTRG.3666	CKAN_00590100	rna-gnl|WGS:QPKB|mrna.CKAN_00590100	GO:0004674(protein serine/threonine kinase activity);GO:0004675(transmembrane receptor protein serine/threonine kinase activity);GO:0005524(ATP binding);GO:0005886(plasma membrane);GO:0007166(cell surface receptor signaling pathway);GO:0016021(integral component of membrane);GO:0016301(kinase activity);GO:0046777(protein autophosphorylation)	NA	NA	NA	proline-rich receptor-like protein kinase PERK1 [Cinnamomum micranthum f. kanehirae]	4.40464	6.7752	4.62392	42.0577	50.9775	49.938	0.110537	-3.1774	1.77909e-20	5.17659e-19	down	yes
MSTRG.15604	CKAN_02518600	rna-gnl|WGS:QPKB|mrna.CKAN_02518600	GO:0003674(molecular_function);GO:0009507(chloroplast);GO:0010051(xylem and phloem pattern formation)	NA	NA	NA	hypothetical protein CKAN_02518600 [Cinnamomum micranthum f. kanehirae]	30.1141	16.2663	9.92939	0.722556	0.867919	1.07378	21.1353	4.40158	1.82056e-20	5.28948e-19	up	yes
MSTRG.16973		MSTRG.16973.1	NA	NA	NA	NA		9.41605	3.88764	5.18882	0	0	0	inf	inf	2.09048e-20	6.06483e-19	up	yes
MSTRG.15516	CKAN_02506700	MSTRG.15516.1	NA	NA	NA	NA		22.374	48.8682	44.1538	2.06261	4.76938	4.23763	10.4246	3.38191	2.22844e-20	6.45566e-19	up	yes
MSTRG.10271	CKAN_01648800	rna-gnl|WGS:QPKB|mrna.CKAN_01648800	GO:0004674(protein serine/threonine kinase activity);GO:0005886(plasma membrane)	NA	NA	NA	LRR receptor-like serine/threonine-protein kinase GSO2 [Cinnamomum micranthum f. kanehirae]	2.07198	6.73225	7.14916	0.231396	0.243723	0.133168	26.2267	4.71296	2.36099e-20	6.82966e-19	up	yes
MSTRG.2134	CKAN_00335500	rna-gnl|WGS:QPKB|mrna.CKAN_00335500;MSTRG.2134.1	GO:0005576(extracellular region);GO:0009506(plasmodesma);GO:0016020(membrane);GO:0051707(response to other organism)	03440(Homologous recombination)	K12173	NA	thaumatin-like protein [Cinnamomum micranthum f. kanehirae]	21.819	72.1795	33.3012	0	0.721089	0.530738	101.691	6.66805	2.36981e-20	6.84519e-19	up	yes
MSTRG.3877	CKAN_00621700;CKAN_00621600	MSTRG.3877.5;rna-gnl|WGS:QPKB|mrna.CKAN_00621600;MSTRG.3877.3;MSTRG.3877.2;rna-gnl|WGS:QPKB|mrna.CKAN_00621700	GO:0005507(copper ion binding);GO:0009507(chloroplast);GO:0009507(chloroplast)	00260(Glycine, serine and threonine metabolism);00350(Tyrosine metabolism);00360(Phenylalanine metabolism);00410(beta-Alanine metabolism);00950(Isoquinoline alkaloid biosynthesis);00960(Tropane, piperidine and pyridine alkaloid biosynthesis);00960(Tropane, piperidine and pyridine alkaloid biosynthesis)	K00276	EC:1.4.3.21	Copper amine oxidase [Cinnamomum micranthum f. kanehirae];primary amine oxidase [Cinnamomum micranthum f. kanehirae]	9.4386	6.22632	6.07495	39.4544	40.2689	35.2968	0.189009	-2.40347	2.48614e-20	7.17078e-19	down	yes
MSTRG.3958	CKAN_00635200	rna-gnl|WGS:QPKB|mrna.CKAN_00635200	GO:0003674(molecular_function);GO:0005634(nucleus);GO:0008150(biological_process)	NA	NA	NA	hypothetical protein CKAN_00635200 [Cinnamomum micranthum f. kanehirae]	9.11349	12.953	13.2991	1.53847	0.790725	1.03441	10.5142	3.39427	2.64227e-20	7.61003e-19	up	yes
MSTRG.11166	CKAN_01806200	rna-gnl|WGS:QPKB|mrna.CKAN_01806200	GO:0005576(extracellular region);GO:0016829(lyase activity);GO:0030570(pectate lyase activity);GO:0045490(pectin catabolic process);GO:0046872(metal ion binding)	00040(Pentose and glucuronate interconversions)	K01728	EC:4.2.2.2	putative pectate lyase 8 [Cinnamomum micranthum f. kanehirae]	1.59226	18.3853	17.4408	0	0.0437373	0	855.527	9.74067	2.69111e-20	7.73947e-19	up	yes
MSTRG.9173		MSTRG.9173.1	NA	NA	NA	NA		1.62204	52.37	27.6502	0	0	0	inf	inf	2.70126e-20	7.75744e-19	up	yes
MSTRG.8255	CKAN_01324000	rna-gnl|WGS:QPKB|mrna.CKAN_01324000	GO:0005198(structural molecule activity);GO:0005789(endoplasmic reticulum membrane);GO:0005886(plasma membrane);GO:0006970(response to osmotic stress)	00020(Citrate cycle (TCA cycle));00630(Glyoxylate and dicarboxylate metabolism)	K01681	EC:4.2.1.3	vesicle-associated protein 4-1 [Cinnamomum micranthum f. kanehirae]	86.1909	87.2138	98.7097	11.3005	18.0856	13.2456	6.38291	2.67422	2.70801e-20	7.76558e-19	up	yes
MSTRG.8198	CKAN_01312900	rna-gnl|WGS:QPKB|mrna.CKAN_01312900	NA	NA	NA	NA	hypothetical protein CKAN_01312900 [Cinnamomum micranthum f. kanehirae]	2.32278	2.06479	2.13229	0.0508989	0.027699	0.0739214	42.7477	5.41778	2.79699e-20	8.00915e-19	up	yes
MSTRG.2033		MSTRG.2033.1	NA	NA	NA	NA		0	0	0.0284851	3.42771	2.2091	2.47072	0.00351341	-8.15291	3.11059e-20	8.89431e-19	down	yes
MSTRG.9028	CKAN_01460700	rna-gnl|WGS:QPKB|mrna.CKAN_01460700;MSTRG.9028.1	GO:0004364(glutathione transferase activity);GO:0005737(cytoplasm);GO:0006749(glutathione metabolic process)	00480(Glutathione metabolism)	K00799	EC:2.5.1.18	glutathione S-transferase [Cinnamomum micranthum f. kanehirae]	13.5972	8.78169	7.95521	1.16188	1.55943	0.844261	8.5075	3.08874	3.26344e-20	9.31273e-19	up	yes
MSTRG.11051	CKAN_01788900	rna-gnl|WGS:QPKB|mrna.CKAN_01788900;MSTRG.11051.1;MSTRG.11051.2	GO:0005634(nucleus);GO:0006633(fatty acid biosynthetic process);GO:0009409(response to cold);GO:0009416(response to light stimulus);GO:0016021(integral component of membrane);GO:0102336(3-oxo-arachidoyl-CoA synthase activity);GO:0102337(3-oxo-cerotoyl-CoA synthase activity);GO:0102338(3-oxo-lignoceronyl-CoA synthase activity);GO:0102756(very-long-chain 3-ketoacyl-CoA synthase activity)	00062(Fatty acid elongation)	K15397	EC:2.3.1.199	3-ketoacyl-CoA synthase 20-like protein [Cinnamomum micranthum f. kanehirae]	13.5625	31.8218	33.3035	1.18553	2.90828	2.30857	12.2904	3.61946	3.26631e-20	9.31273e-19	up	yes
MSTRG.3489	CKAN_00561200	rna-gnl|WGS:QPKB|mrna.CKAN_00561200	GO:0046658(anchored component of plasma membrane)	NA	NA	NA	basic blue-like protein [Cinnamomum micranthum f. kanehirae]	0.943812	7.49056	8.44215	0	0	0	inf	inf	3.28755e-20	9.35984e-19	up	yes
MSTRG.5631	CKAN_00907800	rna-gnl|WGS:QPKB|mrna.CKAN_00907800	NA	NA	NA	NA	F-box family protein [Cinnamomum micranthum f. kanehirae]	0.881668	1.15677	0.715976	5.74912	6.85719	7.88657	0.134409	-2.8953	3.37693e-20	9.60055e-19	down	yes
MSTRG.3044	CKAN_00485200	rna-gnl|WGS:QPKB|mrna.CKAN_00485200	GO:0005737(cytoplasm);GO:0010090(trichome morphogenesis)	NA	NA	NA	hypothetical protein CKAN_00485200 [Cinnamomum micranthum f. kanehirae]	258.783	413.674	351.49	40.9769	58.8644	58.7067	6.45827	2.69115	3.40026e-20	9.65304e-19	up	yes
MSTRG.2688		MSTRG.2688.1	NA	NA	NA	NA		0	0	0	4.74947	4.04635	4.81018	-inf	-inf	3.43376e-20	9.73421e-19	down	yes
MSTRG.16425	CKAN_02648900	rna-gnl|WGS:QPKB|mrna.CKAN_02648900	GO:0006468(protein phosphorylation)	NA	NA	NA	Protein kinase domain-containing protein [Cinnamomum micranthum f. kanehirae]	9.09686	10.3156	8.66076	1.05905	1.12375	1.20992	8.27451	3.04867	3.62877e-20	1.02724e-18	up	yes
MSTRG.8199	CKAN_01313300	rna-gnl|WGS:QPKB|mrna.CKAN_01313300	GO:0004553(hydrolase activity, hydrolyzing O-glycosyl compounds);GO:0005576(extracellular region);GO:0005618(cell wall);GO:0005794(Golgi apparatus);GO:0010411(xyloglucan metabolic process);GO:0016762(xyloglucan:xyloglucosyl transferase activity);GO:0016798(hydrolase activity, acting on glycosyl bonds);GO:0042546(cell wall biogenesis);GO:0048046(apoplast);GO:0071555(cell wall organization)	04075(Plant hormone signal transduction)	K14504	EC:2.4.1.207	putative xyloglucan endotransglucosylase/hydrolase protein 23 [Cinnamomum micranthum f. kanehirae]	0.955114	12.6306	16.4625	0.0190811	0	0	1574.77	10.6209	3.85517e-20	1.08977e-18	up	yes
MSTRG.9831	CKAN_01584600	rna-gnl|WGS:QPKB|mrna.CKAN_01584600	GO:0008171(O-methyltransferase activity);GO:0009821(alkaloid biosynthetic process);GO:0042802(identical protein binding)	00945(Stilbenoid, diarylheptanoid and gingerol biosynthesis)	K16040	EC:2.1.1.240	RS-norcoclaurine 6-O-methyltransferase-like protein [Cinnamomum micranthum f. kanehirae]	0.753313	10.7118	9.98532	0	0	0	inf	inf	3.9042e-20	1.10206e-18	up	yes
MSTRG.1851	CKAN_00293100	rna-gnl|WGS:QPKB|mrna.CKAN_00293100	GO:0004674(protein serine/threonine kinase activity);GO:0005886(plasma membrane);GO:0007166(cell surface receptor signaling pathway)	NA	NA	NA	putative wall-associated receptor kinase-like protein 16 [Cinnamomum micranthum f. kanehirae]	0	0	0	4.14273	3.64599	3.25977	-inf	-inf	3.91709e-20	1.10413e-18	down	yes
MSTRG.9178	CKAN_01478400	MSTRG.9178.1	NA	NA	NA	NA		5.46016	8.39478	6.91241	0.526123	0.380379	0.300899	17.2	4.10434	3.93413e-20	1.10736e-18	up	yes
MSTRG.2091	CKAN_00328400	rna-gnl|WGS:QPKB|mrna.CKAN_00328400	GO:0005576(extracellular region);GO:0005618(cell wall);GO:0006949(syncytium formation);GO:0009664(plant-type cell wall organization);GO:0009826(unidimensional cell growth);GO:0009828(plant-type cell wall loosening);GO:0009831(plant-type cell wall modification involved in multidimensional cell growth);GO:0016020(membrane)	NA	NA	NA	expansin-A15-like protein [Cinnamomum micranthum f. kanehirae]	3.18749	29.1265	14.0218	0	0	0	inf	inf	4.024e-20	1.1307e-18	up	yes
MSTRG.4663		MSTRG.4663.1	NA	NA	NA	NA		0	0	0	2.64575	1.68037	2.65644	-inf	-inf	4.02846e-20	1.1307e-18	down	yes
gene-CKAN_00737300	CKAN_00737300	rna-gnl|WGS:QPKB|mrna.CKAN_00737300	GO:0007165(signal transduction);GO:0016020(membrane)	NA	NA	NA	Death-associated protein kinase 1 [Cinnamomum micranthum f. kanehirae]	6.57599	5.64405	7.73746	0	0	0	inf	inf	4.16707e-20	1.16796e-18	up	yes
MSTRG.13679	CKAN_02219600	MSTRG.13679.1;rna-gnl|WGS:QPKB|mrna.CKAN_02219600	GO:0003844(1,4-alpha-glucan branching enzyme activity);GO:0005982(starch metabolic process);GO:0009501(amyloplast)	00500(Starch and sucrose metabolism)	K00700	EC:2.4.1.18	1,4-alpha-glucan-branching enzyme 1, chloroplastic/amyloplastic isoform X1 [Cinnamomum micranthum f. kanehirae]	49.141	51.7635	46.1593	288.603	259.741	351.553	0.163423	-2.61332	4.27257e-20	1.19584e-18	down	yes
MSTRG.15929	CKAN_02565400	MSTRG.15929.4;MSTRG.15929.3;MSTRG.15929.2;rna-gnl|WGS:QPKB|mrna.CKAN_02565400	NA	NA	NA	NA		236.522	192.232	111.196	22.9819	21.8144	11.3312	9.62007	3.26605	4.32441e-20	1.20864e-18	up	yes
MSTRG.4271	CKAN_00685000	MSTRG.4271.1	NA	NA	NA	NA		37.7819	58.7954	66.1585	5.4218	5.44882	7.26753	8.97202	3.16543	4.68853e-20	1.30857e-18	up	yes
gene-CKAN_02218300	CKAN_02218300	rna-gnl|WGS:QPKB|mrna.CKAN_02218300	GO:0004970(ionotropic glutamate receptor activity);GO:0005217(intracellular ligand-gated ion channel activity);GO:0005634(nucleus);GO:0005773(vacuole);GO:0006874(cellular calcium ion homeostasis);GO:0009416(response to light stimulus);GO:0016021(integral component of membrane)	NA	NA	NA	glutamate receptor 2.8-like protein [Cinnamomum micranthum f. kanehirae]	0	0	0	2.35368	2.12423	3.27594	-inf	-inf	4.79088e-20	1.33526e-18	down	yes
MSTRG.11550	CKAN_01863700	rna-gnl|WGS:QPKB|mrna.CKAN_01863700;MSTRG.11550.1	GO:0003677(DNA binding);GO:0003700(DNA binding transcription factor activity);GO:0005634(nucleus);GO:0006351(transcription, DNA-templated);GO:0007275(multicellular organism development);GO:0009793(embryo development ending in seed dormancy);GO:0009809(lignin biosynthetic process);GO:0009834(plant-type secondary cell wall biogenesis);GO:0009901(anther dehiscence);GO:0010047(fruit dehiscence);GO:00…	03013(RNA transport);03015(mRNA surveillance pathway);03018(RNA degradation)	K13126	NA	NAC domain-containing protein 43-like protein [Cinnamomum micranthum f. kanehirae]	36.7444	13.3497	7.68481	0.838728	0.545625	0.647669	28.4342	4.82956	4.85237e-20	1.3505e-18	up	yes
MSTRG.3408	CKAN_00547600	rna-gnl|WGS:QPKB|mrna.CKAN_00547600;MSTRG.3408.1	GO:0005618(cell wall);GO:0005886(plasma membrane);GO:0031225(anchored component of membrane);GO:0046658(anchored component of plasma membrane);GO:0048046(apoplast);GO:0048364(root development);GO:0048367(shoot system development)	NA	NA	NA	fasciclin-like arabinogalactan protein 1 [Cinnamomum micranthum f. kanehirae]	14.1638	42.1921	48.3477	1.51181	1.95332	2.83006	16.6323	4.05592	4.96415e-20	1.37967e-18	up	yes
MSTRG.15823	CKAN_02550500	rna-gnl|WGS:QPKB|mrna.CKAN_02550500	GO:0005504(fatty acid binding);GO:0006631(fatty acid metabolic process);GO:0009507(chloroplast);GO:0009570(chloroplast stroma);GO:0016872(intramolecular lyase activity)	00941(Flavonoid biosynthesis)	K01859	EC:5.5.1.6	fatty-acid-binding protein 3, chloroplastic [Cinnamomum micranthum f. kanehirae]	5.90211	21.0188	19.4393	0.918288	0.798946	0.991218	17.1169	4.09735	5.08882e-20	1.41234e-18	up	yes
MSTRG.10946	CKAN_01774500	rna-gnl|WGS:QPKB|mrna.CKAN_01774500	GO:0003824(catalytic activity);GO:0004165(dodecenoyl-CoA delta-isomerase activity);GO:0005737(cytoplasm);GO:0005777(peroxisome);GO:0006635(fatty acid beta-oxidation);GO:0008809(carnitine racemase activity);GO:0009062(fatty acid catabolic process)	00071(Fatty acid degradation);04626(Plant-pathogen interaction)	K18880	EC:5.3.3.8	enoyl-CoA delta isomerase 2, peroxisomal-like protein [Cinnamomum micranthum f. kanehirae]	0.836399	4.50141	4.1948	0	0	0	inf	inf	5.32277e-20	1.47521e-18	up	yes
MSTRG.8286	CKAN_01326900	rna-gnl|WGS:QPKB|mrna.CKAN_01326900	NA	NA	NA	NA	protein starmaker-like protein [Cinnamomum micranthum f. kanehirae]	0.973146	5.91496	10.6704	0	0	0	inf	inf	5.49632e-20	1.52119e-18	up	yes
MSTRG.676	CKAN_00102600	rna-gnl|WGS:QPKB|mrna.CKAN_00102600;MSTRG.676.1	GO:0003777(microtubule motor activity);GO:0005871(kinesin complex);GO:0007018(microtubule-based movement);GO:0016887(ATPase activity)	NA	NA	NA	kinesin-like protein KIN-14E isoform X1 [Cinnamomum micranthum f. kanehirae]	88.8088	174.777	185.108	22.8738	23.4904	25.4232	6.25032	2.64393	5.50701e-20	1.52202e-18	up	yes
MSTRG.2254	CKAN_00354800	rna-gnl|WGS:QPKB|mrna.CKAN_00354800	GO:0005618(cell wall);GO:0033609(oxalate metabolic process);GO:0046564(oxalate decarboxylase activity)	NA	NA	NA	germin-like protein [Cinnamomum micranthum f. kanehirae]	40.3298	2000.17	1053.66	0.759558	0.515494	1.15053	1275.63	10.317	5.5997e-20	1.54549e-18	up	yes
gene-CKAN_01017000	CKAN_01017000	rna-gnl|WGS:QPKB|mrna.CKAN_01017000	GO:0003674(molecular_function);GO:0005576(extracellular region)	NA	NA	NA	Root_cap domain-containing protein [Cinnamomum micranthum f. kanehirae]	19.524	10.4613	9.66233	0	0	0	inf	inf	5.74114e-20	1.58232e-18	up	yes
MSTRG.1488	CKAN_00235300	rna-gnl|WGS:QPKB|mrna.CKAN_00235300	GO:0004672(protein kinase activity);GO:0004674(protein serine/threonine kinase activity);GO:0005515(protein binding);GO:0005524(ATP binding);GO:0005886(plasma membrane);GO:0006468(protein phosphorylation);GO:0007169(transmembrane receptor protein tyrosine kinase signaling pathway);GO:0009934(regulation of meristem structural organization);GO:0010075(regulation of meristem growth);GO:0010480(micro…	NA	NA	NA	leucine-rich repeat receptor-like serine/threonine-protein kinase BAM1 [Cinnamomum micranthum f. kanehirae]	87.1198	109.071	123.647	21.2746	21.9033	23.1701	4.82062	2.26922	5.79401e-20	1.59468e-18	up	yes
MSTRG.14704	CKAN_02385900	MSTRG.14704.1;MSTRG.14704.2;rna-gnl|WGS:QPKB|mrna.CKAN_02385900	GO:0005524(ATP binding);GO:0005886(plasma membrane);GO:0016021(integral component of membrane);GO:0016301(kinase activity)	NA	NA	NA	proline-rich receptor-like protein kinase PERK3 isoform X1 [Cinnamomum micranthum f. kanehirae]	22.1498	39.7988	37.1939	4.6886	5.8665	3.97534	6.82309	2.77043	5.893e-20	1.61968e-18	up	yes
MSTRG.1056	CKAN_00162800	MSTRG.1056.1;rna-gnl|WGS:QPKB|mrna.CKAN_00162800	GO:0034638(phosphatidylcholine catabolic process)	00564(Glycerophospholipid metabolism);00565(Ether lipid metabolism);04144(Endocytosis)	K01115	EC:3.1.4.4	phospholipase D alpha 1 [Cinnamomum micranthum f. kanehirae]	55.5168	59.3034	71.9056	14.9461	12.9118	12.9282	4.57818	2.19477	5.92802e-20	1.62705e-18	up	yes
MSTRG.16874	CKAN_02731600	MSTRG.16874.2;MSTRG.16874.1	NA	NA	NA	NA		10.4592	28.9736	41.6045	0	0.317308	0	255.39	7.99656	6.03444e-20	1.65397e-18	up	yes
MSTRG.1673	CKAN_00265200	rna-gnl|WGS:QPKB|mrna.CKAN_00265200	GO:0004553(hydrolase activity, hydrolyzing O-glycosyl compounds);GO:0005576(extracellular region);GO:0005618(cell wall);GO:0010411(xyloglucan metabolic process);GO:0016762(xyloglucan:xyloglucosyl transferase activity);GO:0016798(hydrolase activity, acting on glycosyl bonds);GO:0042546(cell wall biogenesis);GO:0048046(apoplast);GO:0071555(cell wall organization)	NA	NA	NA	xyloglucan endotransglycosylase [Cinnamomum micranthum f. kanehirae]	1.15582	3.89026	7.13555	0	0	0	inf	inf	6.04675e-20	1.65506e-18	up	yes
gene-CKAN_01454700	CKAN_01454700	rna-gnl|WGS:QPKB|mrna.CKAN_01454700	GO:0005515(protein binding);GO:0005524(ATP binding);GO:0005634(nucleus);GO:0005886(plasma membrane);GO:0006952(defense response);GO:0007165(signal transduction);GO:0043531(ADP binding);GO:0043621(protein self-association);GO:0050829(defense response to Gram-negative bacterium)	04626(Plant-pathogen interaction)	K13457	NA	HOPZ-activated resistance 1 [Cinnamomum micranthum f. kanehirae]	0.87468	2.47244	2.04327	0	0	0	inf	inf	6.30048e-20	1.72213e-18	up	yes
MSTRG.765	CKAN_00113800	rna-gnl|WGS:QPKB|mrna.CKAN_00113800	NA	00500(Starch and sucrose metabolism)	K19891	EC:3.2.1.39	PLASMODESMATA CALLOSE-BINDING PROTEIN 3 [Cinnamomum micranthum f. kanehirae]	21.6801	102.3	59.4366	1.92163	2.66083	2.74732	25.0235	4.64521	6.99518e-20	1.90939e-18	up	yes
gene-CKAN_01480400	CKAN_01480400	rna-gnl|WGS:QPKB|mrna.CKAN_01480400	GO:0005516(calmodulin binding);GO:0005634(nucleus);GO:0005829(cytosol);GO:0005875(microtubule associated complex);GO:0005886(plasma membrane);GO:0009737(response to abscisic acid);GO:0009941(chloroplast envelope)	NA	NA	NA	protein IQ-DOMAIN 32-like protein [Cinnamomum micranthum f. kanehirae]	0.586108	2.81853	1.60694	0	0	0	inf	inf	7.17258e-20	1.95245e-18	up	yes
MSTRG.10033	CKAN_01613100	rna-gnl|WGS:QPKB|mrna.CKAN_01613100	GO:0008171(O-methyltransferase activity);GO:0009821(alkaloid biosynthetic process);GO:0042802(identical protein binding)	00945(Stilbenoid, diarylheptanoid and gingerol biosynthesis)	K16040	EC:2.1.1.240	LOW QUALITY PROTEIN: RS-norcoclaurine 6-O-methyltransferase-like protein [Cinnamomum micranthum f. kanehirae]	0.590586	17.0589	22.0639	0	0	0	inf	inf	7.17264e-20	1.95245e-18	up	yes
MSTRG.4341	CKAN_00694000	MSTRG.4341.1;rna-gnl|WGS:QPKB|mrna.CKAN_00694000	GO:0004034(aldose 1-epimerase activity);GO:0005737(cytoplasm);GO:0006006(glucose metabolic process);GO:0006012(galactose metabolic process);GO:0030246(carbohydrate binding)	00010(Glycolysis / Gluconeogenesis);00052(Galactose metabolism)	K01785	EC:5.1.3.3	aldose 1-epimerase-like [Phoenix dactylifera]	12.4249	22.2327	20.0028	2.10489	1.63532	2.8297	8.31982	3.05655	7.21962e-20	1.96255e-18	up	yes
MSTRG.671	CKAN_00101700	rna-gnl|WGS:QPKB|mrna.CKAN_00101700	GO:0003674(molecular_function);GO:0005575(cellular_component);GO:0008150(biological_process)	03040(Spliceosome);04141(Protein processing in endoplasmic reticulum);04144(Endocytosis)	K03283	NA	Cysteine/Histidine-rich C1 domain-containing protein [Cinnamomum micranthum f. kanehirae]	8.84865	12.1649	15.4258	0.827611	0.75249	0.572935	16.9246	4.08105	8.13216e-20	2.20759e-18	up	yes
MSTRG.2998	CKAN_00474900	rna-gnl|WGS:QPKB|mrna.CKAN_00474900	GO:0005215(transporter activity);GO:0016021(integral component of membrane);GO:0098656(anion transmembrane transport)	NA	NA	NA	tonoplast dicarboxylate transporter-like protein [Cinnamomum micranthum f. kanehirae]	70.0929	64.0892	88.8261	16.7284	15.9791	14.2073	4.75346	2.24898	8.28784e-20	2.24678e-18	up	yes
MSTRG.11221	CKAN_01814200	rna-gnl|WGS:QPKB|mrna.CKAN_01814200	GO:0004497(monooxygenase activity)	NA	NA	NA	cytochrome P450 CYP72A219 [Cinnamomum micranthum f. kanehirae]	19.1931	19.5994	17.247	87.8031	95.7442	89.2523	0.205424	-2.28333	8.8253e-20	2.38921e-18	down	yes
MSTRG.15575	CKAN_02514700	rna-gnl|WGS:QPKB|mrna.CKAN_02514700	NA	NA	NA	NA	hypothetical protein CKAN_02514700 [Cinnamomum micranthum f. kanehirae]	1.57365	0.926702	1.40251	9.59946	10.5282	9.92492	0.129868	-2.94488	9.25656e-20	2.50255e-18	down	yes
MSTRG.6106	CKAN_00984100	rna-gnl|WGS:QPKB|mrna.CKAN_00984100	GO:0005634(nucleus);GO:0005737(cytoplasm);GO:0006952(defense response);GO:0016740(transferase activity);GO:0043067(regulation of programmed cell death);GO:0043161(proteasome-mediated ubiquitin-dependent protein catabolic process);GO:0046872(metal ion binding)	NA	NA	NA	putative BOI-related E3 ubiquitin-protein ligase 3 [Cinnamomum micranthum f. kanehirae]	9.22927	34.3891	35.44	0.683927	0.918861	0.882425	31.8115	4.99148	9.56377e-20	2.58209e-18	up	yes
MSTRG.15927	CKAN_02565300	rna-gnl|WGS:QPKB|mrna.CKAN_02565300	GO:0004674(protein serine/threonine kinase activity);GO:0005886(plasma membrane)	NA	NA	NA	Protein kinase domain-containing protein [Cinnamomum micranthum f. kanehirae]	31.6583	21.9308	21.019	4.06142	2.71546	3.1355	7.52676	2.91203	9.62906e-20	2.59618e-18	up	yes
MSTRG.12770	CKAN_02069400	rna-gnl|WGS:QPKB|mrna.CKAN_02069400	GO:0003674(molecular_function);GO:0005739(mitochondrion);GO:0008150(biological_process);GO:0016021(integral component of membrane)	NA	NA	NA	hypothetical protein CKAN_02069400 [Cinnamomum micranthum f. kanehirae]	104.268	69.5399	73.1502	4.62223	5.75581	2.33448	19.4264	4.27995	9.86826e-20	2.65502e-18	up	yes
MSTRG.4182	CKAN_00668900	MSTRG.4182.2;rna-gnl|WGS:QPKB|mrna.CKAN_00668900	GO:0005886(plasma membrane);GO:0009506(plasmodesma);GO:0016301(kinase activity);GO:0016310(phosphorylation);GO:0046777(protein autophosphorylation)	NA	NA	NA	putative leucine-rich repeat receptor-like protein kinase [Cinnamomum micranthum f. kanehirae]	0.956101	2.2286	1.58863	0	0	0	inf	inf	9.87403e-20	2.65502e-18	up	yes
MSTRG.3923	CKAN_00629900	rna-gnl|WGS:QPKB|mrna.CKAN_00629900	GO:0005515(protein binding);GO:0005634(nucleus);GO:0008150(biological_process)	NA	NA	NA	IRK-interacting-like protein isoform X1 [Cinnamomum micranthum f. kanehirae]	19.9621	36.5947	41.4642	5.45828	5.48861	4.45795	6.36301	2.66971	9.90453e-20	2.65961e-18	up	yes
MSTRG.16005	CKAN_02578800	rna-gnl|WGS:QPKB|mrna.CKAN_02578800	GO:0005886(plasma membrane);GO:0006952(defense response)	NA	NA	NA	MLO-like protein 12 [Cinnamomum micranthum f. kanehirae]	2.15896	2.88282	0.888372	25.6369	36.5115	30.2362	0.0641899	-3.96151	1.04512e-19	2.80261e-18	down	yes
MSTRG.3798	CKAN_00610800	rna-gnl|WGS:QPKB|mrna.CKAN_00610800	GO:0004565(beta-galactosidase activity);GO:0005618(cell wall);GO:0005773(vacuole)	00052(Galactose metabolism);00600(Sphingolipid metabolism);00531(Glycosaminoglycan degradation);00604(Glycosphingolipid biosynthesis - ganglio series);00511(Other glycan degradation)	K12309	EC:3.2.1.23	beta-galactosidase isoform X2 [Cinnamomum micranthum f. kanehirae]	70.9778	147.616	157.951	14.1042	13.5446	20.0324	7.89713	2.98133	1.13941e-19	3.05134e-18	up	yes
MSTRG.1295	CKAN_00203400	rna-gnl|WGS:QPKB|mrna.CKAN_00203400	NA	NA	NA	NA	non-specific lipid-transfer protein 8 [Cinnamomum micranthum f. kanehirae]	1.16515	5.69971	6.05831	0	0	0.0343346	376.389	8.55608	1.14534e-19	3.06308e-18	up	yes
MSTRG.7195	CKAN_01150700	MSTRG.7195.1	NA	NA	NA	NA		11.5454	11.3864	14.5148	1.8238	2.39256	2.22681	5.81183	2.53899	1.16149e-19	3.10211e-18	up	yes
MSTRG.14123		MSTRG.14123.1	NA	NA	NA	NA		18.4737	19.2897	17.178	0.938484	0.413079	0.265673	33.9724	5.08629	1.1813e-19	3.15077e-18	up	yes
gene-CKAN_00071800	CKAN_00071800	rna-gnl|WGS:QPKB|mrna.CKAN_00071800	GO:0003677(DNA binding);GO:0003700(DNA binding transcription factor activity);GO:0005634(nucleus);GO:0006351(transcription, DNA-templated);GO:0006355(regulation of transcription, DNA-templated);GO:0008289(lipid binding);GO:0009855(determination of bilateral symmetry);GO:0009965(leaf morphogenesis);GO:0010014(meristem initiation);GO:0010073(meristem maintenance);GO:0010075(regulation of meristem g…	NA	NA	NA	homeobox-leucine zipper protein ATHB-15-like protein [Cinnamomum micranthum f. kanehirae]	2.51498	5.45593	4.32045	0.180694	0.126282	0.089539	30.9985	4.95413	1.19798e-19	3.19096e-18	up	yes
MSTRG.1334	CKAN_00207500;CKAN_00207600	MSTRG.1334.1;MSTRG.1334.6;MSTRG.1334.4;MSTRG.1334.5;MSTRG.1334.2;MSTRG.1334.7	NA	NA	NA	NA		32.5	23.0763	21.8474	147.621	181.62	164.419	0.156836	-2.67267	1.4144e-19	3.76238e-18	down	yes
MSTRG.16251	CKAN_02617300	rna-gnl|WGS:QPKB|mrna.CKAN_02617300	GO:0003700(DNA binding transcription factor activity);GO:0005634(nucleus);GO:0006355(regulation of transcription, DNA-templated);GO:0043565(sequence-specific DNA binding)	04075(Plant hormone signal transduction)	K14494	NA	GRAS family transcription factor SHR2 [Cinnamomum micranthum f. kanehirae]	4.18669	5.10015	6.9854	0.288401	0.44136	0.330271	15.3507	3.94023	1.42901e-19	3.79615e-18	up	yes
MSTRG.10904	CKAN_01768500	rna-gnl|WGS:QPKB|mrna.CKAN_01768500	GO:0004674(protein serine/threonine kinase activity);GO:0005886(plasma membrane)	NA	NA	NA	putative LRR receptor-like serine/threonine-protein kinase [Cinnamomum micranthum f. kanehirae]	7.59733	5.68888	7.20913	0.124668	0	0.180825	67.0895	6.06802	1.4453e-19	3.82923e-18	up	yes
MSTRG.619	CKAN_00092900	rna-gnl|WGS:QPKB|mrna.CKAN_00092900	GO:0006999(nuclear pore organization);GO:0017056(structural constituent of nuclear pore);GO:0044611(nuclear pore inner ring)	NA	NA	NA	Nucleolar protein gar2-related isoform 2 [Cinnamomum micranthum f. kanehirae]	38.1443	55.2488	64.6357	3.1836	7.67819	7.10031	8.7979	3.13716	1.44624e-19	3.82923e-18	up	yes
gene-CKAN_02742500	CKAN_02742500	rna-gnl|WGS:QPKB|mrna.CKAN_02742500	GO:0005515(protein binding)	NA	NA	NA	AP1-like protein [Cinnamomum micranthum f. kanehirae]	0	0	0	3.42639	3.10042	2.89961	-inf	-inf	1.44725e-19	3.82923e-18	down	yes
gene-CKAN_00582300	CKAN_00582300	rna-gnl|WGS:QPKB|mrna.CKAN_00582300	GO:0005576(extracellular region);GO:0016829(lyase activity)	NA	NA	NA	putative rhamnogalacturonate lyase B isoform X1 [Cinnamomum micranthum f. kanehirae]	1.7497	2.29823	3.41836	0	0	0	inf	inf	1.59297e-19	4.20918e-18	up	yes
MSTRG.14110	CKAN_02289900	rna-gnl|WGS:QPKB|mrna.CKAN_02289900	GO:0004842(ubiquitin-protein transferase activity);GO:0005737(cytoplasm);GO:0005794(Golgi apparatus);GO:0008270(zinc ion binding);GO:0016021(integral component of membrane);GO:0016567(protein ubiquitination)	NA	NA	NA	E3 ubiquitin-protein ligase MARCH7-like protein isoform X2 [Cinnamomum micranthum f. kanehirae]	2.1895	1.83473	1.70333	9.70259	8.29407	9.22159	0.210431	-2.24858	1.6421e-19	4.33256e-18	down	yes
MSTRG.13069	CKAN_02119600	rna-gnl|WGS:QPKB|mrna.CKAN_02119600	GO:0005773(vacuole);GO:0009705(plant-type vacuole membrane);GO:0015098(molybdate ion transmembrane transporter activity);GO:0015116(sulfate transmembrane transporter activity);GO:0015689(molybdate ion transport);GO:0090414(molybdate ion export from vacuole)	NA	NA	NA	molybdate transporter 2 [Cinnamomum micranthum f. kanehirae]	25.0596	29.0764	36.1525	7.26448	6.28508	6.14066	4.58545	2.19706	1.64403e-19	4.33256e-18	up	yes
gene-CKAN_02326100	CKAN_02326100	rna-gnl|WGS:QPKB|mrna.CKAN_02326100	GO:0004675(transmembrane receptor protein serine/threonine kinase activity);GO:0005524(ATP binding);GO:0005886(plasma membrane);GO:0006468(protein phosphorylation);GO:0007166(cell surface receptor signaling pathway);GO:0016020(membrane);GO:0016021(integral component of membrane);GO:0019901(protein kinase binding)	NA	NA	NA	proline-rich receptor-like protein kinase PERK13 [Cinnamomum micranthum f. kanehirae]	8.57413	4.84796	3.7733	0.157781	0.09394	0.0902108	50.2889	5.65217	1.65713e-19	4.36129e-18	up	yes
MSTRG.6794	CKAN_01091900	rna-gnl|WGS:QPKB|mrna.CKAN_01091900	NA	NA	NA	NA	protein NETWORKED 1D [Cinnamomum micranthum f. kanehirae]	0	0	0	6.25256	3.44288	5.70689	-inf	-inf	1.67088e-19	4.39165e-18	down	yes
MSTRG.2354	CKAN_00369900	rna-gnl|WGS:QPKB|mrna.CKAN_00369900	GO:0003677(DNA binding);GO:0005516(calmodulin binding);GO:0005634(nucleus);GO:0006351(transcription, DNA-templated);GO:0006355(regulation of transcription, DNA-templated);GO:0006950(response to stress)	NA	NA	NA	calmodulin-binding protein 60 C-like protein [Cinnamomum micranthum f. kanehirae]	0.042738	0.048706	0	1.68703	1.85815	2.41792	0.015335	-6.02703	1.72385e-19	4.52488e-18	down	yes
gene-CKAN_01211600	CKAN_01211600	rna-gnl|WGS:QPKB|mrna.CKAN_01211600	GO:0005886(plasma membrane);GO:0016021(integral component of membrane);GO:0042626(ATPase activity, coupled to transmembrane movement of substances)	02010(ABC transporters)	K05681	NA	pleiotropic drug resistance protein 1-like protein [Cinnamomum micranthum f. kanehirae]	1.28978	1.02422	1.11826	0	0	0	inf	inf	1.74997e-19	4.58736e-18	up	yes
MSTRG.12934	CKAN_02094700	MSTRG.12934.1;rna-gnl|WGS:QPKB|mrna.CKAN_02094700	NA	NA	NA	NA	hypothetical protein CKAN_02094700 [Cinnamomum micranthum f. kanehirae]	2.84918	5.53905	5.71701	0.0365088	0	0.0552635	153.698	7.26396	1.82424e-19	4.77575e-18	up	yes
MSTRG.4324	CKAN_00692100	rna-gnl|WGS:QPKB|mrna.CKAN_00692100	GO:0005576(extracellular region);GO:0006869(lipid transport);GO:0008289(lipid binding)	NA	NA	NA	proline-rich protein DC2.15-like protein [Cinnamomum micranthum f. kanehirae]	15.136	349.415	360.403	0.632095	0.454246	0.183994	570.68	9.15654	1.83486e-19	4.79723e-18	up	yes
MSTRG.226	CKAN_00035300	rna-gnl|WGS:QPKB|mrna.CKAN_00035300	GO:0005634(nucleus);GO:0005802(trans-Golgi network);GO:0005856(cytoskeleton);GO:0005886(plasma membrane);GO:0009506(plasmodesma);GO:0009524(phragmoplast);GO:0009551(secondary plasmodesma);GO:0009663(plasmodesma organization);GO:0010051(xylem and phloem pattern formation);GO:0010067(procambium histogenesis);GO:0010088(phloem development);GO:0015220(choline transmembrane transporter activity);GO:00…	NA	NA	NA	choline transporter-like protein 2 [Cinnamomum micranthum f. kanehirae]	10.7525	21.6355	19.8105	2.07172	2.59296	1.99934	7.83288	2.96954	1.8497e-19	4.82965e-18	up	yes
MSTRG.112	CKAN_00018500	MSTRG.112.2;MSTRG.112.1;MSTRG.112.3	NA	NA	NA	NA		17.6368	121.481	176.599	0.693374	1.82675	0.602688	101.1	6.65964	1.89571e-19	4.94328e-18	up	yes
MSTRG.725	CKAN_00109800	rna-gnl|WGS:QPKB|mrna.CKAN_00109800	GO:0003674(molecular_function);GO:0005739(mitochondrion);GO:0009734(auxin-activated signaling pathway)	NA	NA	NA	protein BIG GRAIN 1-like protein E [Cinnamomum micranthum f. kanehirae]	10.1448	14.4529	12.5295	0.39614	1.07189	0.526226	18.6171	4.21855	1.93062e-19	5.02771e-18	up	yes
MSTRG.16337	CKAN_02631800	rna-gnl|WGS:QPKB|mrna.CKAN_02631800	GO:0005737(cytoplasm);GO:0008150(biological_process)	NA	NA	NA	Ankyrin repeat [Cinnamomum micranthum f. kanehirae]	21.9577	26.4314	26.4577	4.58929	4.63113	5.85775	4.96392	2.31148	1.96407e-19	5.10813e-18	up	yes
MSTRG.15339	CKAN_02482500	rna-gnl|WGS:QPKB|mrna.CKAN_02482500	GO:0005634(nucleus)	00350(Tyrosine metabolism);00360(Phenylalanine metabolism);00380(Tryptophan metabolism);00901(Indole alkaloid biosynthesis);00950(Isoquinoline alkaloid biosynthesis);00965(Betalain biosynthesis)	K01593	EC:4.1.1.28;EC:4.1.1.105	DUF674 domain-containing protein [Cinnamomum micranthum f. kanehirae]	1.02159	2.06599	2.06512	0	0	0	inf	inf	2.11811e-19	5.50155e-18	up	yes
MSTRG.15949	CKAN_02569500;CKAN_02569600	rna-gnl|WGS:QPKB|mrna.CKAN_02569500;MSTRG.15949.1;rna-gnl|WGS:QPKB|mrna.CKAN_02569600	GO:0000977(RNA polymerase II regulatory region sequence-specific DNA binding);GO:0005515(protein binding);GO:0005618(cell wall);GO:0005794(Golgi apparatus);GO:0005886(plasma membrane);GO:0006970(response to osmotic stress);GO:0009414(response to water deprivation);GO:0009833(plant-type primary cell wall biogenesis);GO:0009834(plant-type secondary cell wall biogenesis);GO:0009863(salicylic acid me…	NA	NA	NA	cellulose synthase A catalytic subunit 8 UDP-forming [Cinnamomum micranthum f. kanehirae]	787.264	281.477	148.243	12.5827	15.4202	14.0674	28.9274	4.85436	2.14495e-19	5.56397e-18	up	yes
gene-CKAN_02648400	CKAN_02648400	rna-gnl|WGS:QPKB|mrna.CKAN_02648400	GO:0004675(transmembrane receptor protein serine/threonine kinase activity);GO:0005515(protein binding);GO:0005524(ATP binding);GO:0005576(extracellular region);GO:0005886(plasma membrane);GO:0006468(protein phosphorylation);GO:0007165(signal transduction);GO:0016021(integral component of membrane)	NA	NA	NA	receptor protein kinase TMK1 [Cinnamomum micranthum f. kanehirae]	3.05164	10.1135	7.06446	0	0	0	inf	inf	2.17497e-19	5.63449e-18	up	yes
MSTRG.3839		MSTRG.3839.1	NA	NA	NA	NA		40.3364	10.0672	5.4288	0	0	0	inf	inf	2.3655e-19	6.12007e-18	up	yes
MSTRG.152	CKAN_00023800	rna-gnl|WGS:QPKB|mrna.CKAN_00023800	NA	04626(Plant-pathogen interaction)	K13459	NA	disease resistance protein RPS2 [Cinnamomum micranthum f. kanehirae]	0.894688	0.398536	0.57201	15.5726	11.8516	10.9519	0.0486041	-4.36278	2.37628e-19	6.13997e-18	down	yes
gene-CKAN_00616800	CKAN_00616800	rna-gnl|WGS:QPKB|mrna.CKAN_00616800	GO:0003674(molecular_function);GO:0005634(nucleus);GO:0008150(biological_process)	NA	NA	NA	lipase [Cinnamomum micranthum f. kanehirae]	5.9962	4.6507	6.05511	0	0	0	inf	inf	2.42993e-19	6.27043e-18	up	yes
MSTRG.10088	CKAN_01619700	MSTRG.10088.1;rna-gnl|WGS:QPKB|mrna.CKAN_01619700	GO:0005768(endosome);GO:0005774(vacuolar membrane);GO:0005802(trans-Golgi network);GO:0008757(S-adenosylmethionine-dependent methyltransferase activity);GO:0032259(methylation)	NA	NA	NA	putative methyltransferase PMT20 [Cinnamomum micranthum f. kanehirae]	46.8615	110.806	124.976	11.0685	12.2833	10.7634	8.28498	3.0505	2.625e-19	6.76501e-18	up	yes
gene-CKAN_01824500	CKAN_01824500	rna-gnl|WGS:QPKB|mrna.CKAN_01824500	GO:0005793(endoplasmic reticulum-Golgi intermediate compartment);GO:0015786(UDP-glucose transmembrane transport)	NA	NA	NA	putative sugar phosphate/phosphate translocator [Cinnamomum micranthum f. kanehirae]	8.95752	4.28101	1.87319	0	0	0	inf	inf	2.65561e-19	6.83501e-18	up	yes
MSTRG.4702	CKAN_00759700	rna-gnl|WGS:QPKB|mrna.CKAN_00759700	GO:0005576(extracellular region);GO:0005618(cell wall);GO:0006949(syncytium formation);GO:0009664(plant-type cell wall organization);GO:0009826(unidimensional cell growth);GO:0009828(plant-type cell wall loosening);GO:0009831(plant-type cell wall modification involved in multidimensional cell growth);GO:0016020(membrane)	NA	NA	NA	expansin-A8-like protein [Cinnamomum micranthum f. kanehirae]	60.3265	1586.67	1115.19	2.10194	3.3872	1.3856	401.788	8.65029	2.69074e-19	6.9134e-18	up	yes
MSTRG.12581	CKAN_02040400	rna-gnl|WGS:QPKB|mrna.CKAN_02040400	GO:0005515(protein binding);GO:0005737(cytoplasm);GO:0005829(cytosol);GO:0009809(lignin biosynthetic process);GO:0009963(positive regulation of flavonoid biosynthetic process);GO:0010252(auxin homeostasis);GO:0016020(membrane);GO:0016740(transferase activity);GO:0047172(shikimate O-hydroxycinnamoyltransferase activity);GO:0047205(quinate O-hydroxycinnamoyltransferase activity);GO:0071555(cell wal…	00940(Phenylpropanoid biosynthesis);00945(Stilbenoid, diarylheptanoid and gingerol biosynthesis);00941(Flavonoid biosynthesis)	K13065	EC:2.3.1.133	shikimate O-hydroxycinnamoyltransferase-like protein [Cinnamomum micranthum f. kanehirae]	9.94624	7.60516	5.10337	0.483163	0.965978	0.565179	11.2469	3.49145	2.69303e-19	6.9134e-18	up	yes
MSTRG.9845	CKAN_01586500	MSTRG.9845.1;rna-gnl|WGS:QPKB|mrna.CKAN_01586500	GO:0000911(cytokinesis by cell plate formation);GO:0005886(plasma membrane);GO:0009507(chloroplast);GO:0009825(multidimensional cell growth);GO:0030136(clathrin-coated vesicle);GO:0040008(regulation of growth)	NA	NA	NA	coiled-coil domain-containing protein SCD2 [Cinnamomum micranthum f. kanehirae]	14.8605	53.7673	35.2347	1.05588	1.41278	1.6857	25.0009	4.64391	2.72487e-19	6.9861e-18	up	yes
MSTRG.2303	CKAN_00361400	MSTRG.2303.1	NA	NA	NA	NA		0	0	0	1.0971	1.78605	1.076	-inf	-inf	2.75313e-19	7.04944e-18	down	yes
MSTRG.11838	CKAN_01909000	MSTRG.11838.2	NA	NA	NA	NA		1.52915	3.39931	1.9246	0	0	0	inf	inf	2.7825e-19	7.11546e-18	up	yes
MSTRG.6747	CKAN_01083600	MSTRG.6747.1;rna-gnl|WGS:QPKB|mrna.CKAN_01083600	GO:0004565(beta-galactosidase activity);GO:0005618(cell wall);GO:0005773(vacuole)	00052(Galactose metabolism);00600(Sphingolipid metabolism);00531(Glycosaminoglycan degradation);00604(Glycosphingolipid biosynthesis - ganglio series);00511(Other glycan degradation)	K12309	EC:3.2.1.23	Beta-galactosidase 6 [Cinnamomum micranthum f. kanehirae]	43.1097	26.1766	22.0682	5.26141	4.00017	4.79298	6.49999	2.70044	2.83916e-19	7.25101e-18	up	yes
MSTRG.11924	CKAN_01921600	rna-gnl|WGS:QPKB|mrna.CKAN_01921600	GO:0003674(molecular_function);GO:0005886(plasma membrane);GO:0009555(pollen development);GO:0009793(embryo development ending in seed dormancy)	03040(Spliceosome);03013(RNA transport);03015(mRNA surveillance pathway)	K13025	EC:3.6.4.13	Maternal effect embryo arrest 9 [Cinnamomum micranthum f. kanehirae]	5.79281	8.12702	7.82391	1.6001	1.55618	1.74725	4.43429	2.1487	2.8891e-19	7.36905e-18	up	yes
MSTRG.6984	CKAN_01120100	MSTRG.6984.3;MSTRG.6984.1;rna-gnl|WGS:QPKB|mrna.CKAN_01120100	GO:0004185(serine-type carboxypeptidase activity);GO:0016747(transferase activity, transferring acyl groups other than amino-acyl groups);GO:0019748(secondary metabolic process);GO:0051603(proteolysis involved in cellular protein catabolic process)	NA	NA	NA	Serine carboxypeptidase-like protein 7 [Cinnamomum micranthum f. kanehirae]	8.44095	23.452	18.113	0.398218	0.732517	0.309317	34.7251	5.11791	3.06388e-19	7.80483e-18	up	yes
MSTRG.10607	CKAN_01708200	rna-gnl|WGS:QPKB|mrna.CKAN_01708200	GO:0005515(protein binding);GO:0005524(ATP binding);GO:0005576(extracellular region);GO:0006952(defense response);GO:0043531(ADP binding)	00561(Glycerolipid metabolism);00564(Glycerophospholipid metabolism);04070(Phosphatidylinositol signaling system)	K00901	EC:2.7.1.107	putative disease resistance protein [Cinnamomum micranthum f. kanehirae]	2.17913	4.05005	4.83049	0.186404	0.189392	0.106887	22.9129	4.51809	3.11806e-19	7.93267e-18	up	yes
MSTRG.1153	CKAN_00182300	rna-gnl|WGS:QPKB|mrna.CKAN_00182300	GO:0004553(hydrolase activity, hydrolyzing O-glycosyl compounds);GO:0005576(extracellular region);GO:0005618(cell wall);GO:0005829(cytosol);GO:0009044(xylan 1,4-beta-xylosidase activity);GO:0009505(plant-type cell wall);GO:0009506(plasmodesma);GO:0009507(chloroplast);GO:0010411(xyloglucan metabolic process);GO:0030246(carbohydrate binding);GO:0045493(xylan catabolic process);GO:0046556(alpha-L-ar…	NA	NA	NA	alpha-xylosidase 1 [Cinnamomum micranthum f. kanehirae]	134.891	571.76	485.205	21.0809	26.4901	26.2767	16.1394	4.01251	3.17802e-19	8.07484e-18	up	yes
MSTRG.1945	CKAN_00309100	MSTRG.1945.1;rna-gnl|WGS:QPKB|mrna.CKAN_00309100	GO:0003674(molecular_function);GO:0005634(nucleus);GO:0008150(biological_process);GO:0016021(integral component of membrane)	00900(Terpenoid backbone biosynthesis)	K00021	EC:1.1.1.34	voltage-dependent T-type calcium channel subunit alpha-1G-like protein [Cinnamomum micranthum f. kanehirae]	8.95017	22.2338	25.4244	0.967696	1.62641	1.81602	12.836	3.68212	3.25013e-19	8.24752e-18	up	yes
MSTRG.2519		MSTRG.2519.1	NA	NA	NA	NA		0.0938812	0	0	4.85236	7.5576	8.01234	0.004597	-7.76509	3.33087e-19	8.44161e-18	down	yes
MSTRG.512	CKAN_00077500	rna-gnl|WGS:QPKB|mrna.CKAN_00077500	GO:0051213(dioxygenase activity)	00940(Phenylpropanoid biosynthesis)	K06892	EC:1.14.11.-	1-aminocyclopropane-1-carboxylate oxidase 1-like protein [Cinnamomum micranthum f. kanehirae]	0	0	0	0.803623	0.83923	0.83697	-inf	-inf	3.39976e-19	8.60522e-18	down	yes
gene-CKAN_00381700	CKAN_00381700	rna-gnl|WGS:QPKB|mrna.CKAN_00381700	GO:0004620(phospholipase activity);GO:0004630(phospholipase D activity);GO:0005096(GTPase activator activity);GO:0005509(calcium ion binding);GO:0005515(protein binding);GO:0005546(phosphatidylinositol-4,5-bisphosphate binding);GO:0005634(nucleus);GO:0005739(mitochondrion);GO:0005773(vacuole);GO:0005783(endoplasmic reticulum);GO:0005829(cytosol);GO:0005886(plasma membrane);GO:0006631(fatty acid m…	00564(Glycerophospholipid metabolism);00565(Ether lipid metabolism);04144(Endocytosis)	K01115	EC:3.1.4.4	phospholipase D alpha 1-like protein [Cinnamomum micranthum f. kanehirae]	8.9792	14.2484	19.5586	0.991995	0.665024	0.900775	16.7278	4.06418	3.43385e-19	8.68042e-18	up	yes
MSTRG.14909	CKAN_02418700	rna-gnl|WGS:QPKB|mrna.CKAN_02418700	GO:0000139(Golgi membrane);GO:0005794(Golgi apparatus);GO:0009834(plant-type secondary cell wall biogenesis);GO:0016021(integral component of membrane);GO:0045491(xylan metabolic process);GO:0045492(xylan biosynthetic process)	NA	NA	NA	protein IRX15-LIKE-like protein [Cinnamomum micranthum f. kanehirae]	19.0396	5.57169	3.98456	0.208544	0.0580753	0.0996264	78.0783	6.28685	3.46054e-19	8.73675e-18	up	yes
MSTRG.15004		MSTRG.15004.1	NA	NA	NA	NA		0	0	0	4.91395	4.4753	4.54372	-inf	-inf	3.56764e-19	8.9957e-18	down	yes
MSTRG.3026	CKAN_00481100	MSTRG.3026.1;rna-gnl|WGS:QPKB|mrna.CKAN_00481100	GO:0005737(cytoplasm);GO:0016740(transferase activity)	NA	NA	NA	10-deacetylbaccatin III 10-O-acetyltransferase [Cinnamomum micranthum f. kanehirae]	4.23075	3.50744	2.50569	31.1135	23.1143	26.3908	0.127066	-2.97635	3.5775e-19	9.00913e-18	down	yes
MSTRG.8858	CKAN_01432500	MSTRG.8858.2;rna-gnl|WGS:QPKB|mrna.CKAN_01432500	GO:0005516(calmodulin binding);GO:0005634(nucleus);GO:0005635(nuclear envelope);GO:0005886(plasma membrane);GO:0008150(biological_process);GO:0016020(membrane)	NA	NA	NA	protein IQ-DOMAIN 1 isoform X1 [Cinnamomum micranthum f. kanehirae]	10.3927	18.3812	15.5695	1.6025	1.88581	2.04691	8.01115	3.00201	3.61997e-19	9.10453e-18	up	yes
MSTRG.8201	CKAN_01313600	rna-gnl|WGS:QPKB|mrna.CKAN_01313600	GO:0004601(peroxidase activity);GO:0005576(extracellular region);GO:0006979(response to oxidative stress);GO:0020037(heme binding);GO:0042744(hydrogen peroxide catabolic process);GO:0046872(metal ion binding);GO:0055114(oxidation-reduction process)	00940(Phenylpropanoid biosynthesis)	K00430	EC:1.11.1.7	peroxidase 16 [Cinnamomum micranthum f. kanehirae]	0.746678	7.23703	7.22109	0	0	0	inf	inf	3.81209e-19	9.57559e-18	up	yes
gene-CKAN_01250400	CKAN_01250400	rna-gnl|WGS:QPKB|mrna.CKAN_01250400	GO:0005783(endoplasmic reticulum);GO:0005789(endoplasmic reticulum membrane);GO:0009507(chloroplast);GO:0009793(embryo development ending in seed dormancy);GO:0016020(membrane);GO:0016021(integral component of membrane);GO:0016491(oxidoreductase activity);GO:0018454(acetoacetyl-CoA reductase activity);GO:0042335(cuticle development);GO:0042761(very long-chain fatty acid biosynthetic process);GO:0…	00062(Fatty acid elongation);01040(Biosynthesis of unsaturated fatty acids)	K10251	EC:1.1.1.62;EC:1.1.1.330	very-long-chain 3-oxoacyl-CoA reductase 1-like protein [Cinnamomum micranthum f. kanehirae]	0	0	0	0.735774	1.23863	1.59276	-inf	-inf	3.8584e-19	9.67965e-18	down	yes
gene-CKAN_02584400	CKAN_02584400	rna-gnl|WGS:QPKB|mrna.CKAN_02584400	GO:0005576(extracellular region);GO:0016020(membrane);GO:0016021(integral component of membrane);GO:0046872(metal ion binding);GO:0055114(oxidation-reduction process)	NA	NA	NA	cytochrome b561 and DOMON domain-containing protein [Cinnamomum micranthum f. kanehirae]	1.90352	1.36525	1.06596	0	0	0	inf	inf	3.93338e-19	9.8553e-18	up	yes
MSTRG.14034	CKAN_02275300	rna-gnl|WGS:QPKB|mrna.CKAN_02275300	GO:0005886(plasma membrane)	NA	NA	NA	rust resistance kinase Lr10-like protein [Cinnamomum micranthum f. kanehirae]	5.75222	3.18423	2.94988	33.8918	35.9148	33.6565	0.114885	-3.12174	4.08289e-19	1.0217e-17	down	yes
MSTRG.12583	CKAN_02040600	MSTRG.12583.1;rna-gnl|WGS:QPKB|mrna.CKAN_02040600	GO:0005515(protein binding);GO:0005737(cytoplasm);GO:0005829(cytosol);GO:0009809(lignin biosynthetic process);GO:0009963(positive regulation of flavonoid biosynthetic process);GO:0010252(auxin homeostasis);GO:0016020(membrane);GO:0016740(transferase activity);GO:0047172(shikimate O-hydroxycinnamoyltransferase activity);GO:0047205(quinate O-hydroxycinnamoyltransferase activity);GO:0071555(cell wal…	00940(Phenylpropanoid biosynthesis);00945(Stilbenoid, diarylheptanoid and gingerol biosynthesis);00941(Flavonoid biosynthesis)	K13065	EC:2.3.1.133	shikimate O-hydroxycinnamoyltransferase-like protein [Cinnamomum micranthum f. kanehirae]	32.6482	83.0604	48.4707	7.00772	8.32263	5.02124	8.06715	3.01206	4.24898e-19	1.06192e-17	up	yes
MSTRG.15843	CKAN_02552700	MSTRG.15843.1;rna-gnl|WGS:QPKB|mrna.CKAN_02552700	GO:0000139(Golgi membrane);GO:0005794(Golgi apparatus);GO:0009507(chloroplast);GO:0009834(plant-type secondary cell wall biogenesis);GO:0016021(integral component of membrane);GO:0016413(O-acetyltransferase activity);GO:0016491(oxidoreductase activity);GO:0016740(transferase activity);GO:0045491(xylan metabolic process);GO:0045492(xylan biosynthetic process);GO:0055114(oxidation-reduction process…	NA	NA	NA	protein REDUCED WALL ACETYLATION 3-like protein [Cinnamomum micranthum f. kanehirae]	107.996	52.8644	34.4527	6.2512	5.70732	6.61464	10.5159	3.39449	4.4144e-19	1.10188e-17	up	yes
MSTRG.12946		MSTRG.12946.1	NA	NA	NA	NA		4.11854	4.80506	6.32361	0.261599	0.262442	0.277484	19.0228	4.24966	4.42323e-19	1.1027e-17	up	yes
MSTRG.16078	CKAN_02588700	rna-gnl|WGS:QPKB|mrna.CKAN_02588700	GO:0009699(phenylpropanoid biosynthetic process);GO:0042349(guiding stereospecific synthesis activity)	NA	NA	NA	disease resistance response protein 206-like protein [Cinnamomum micranthum f. kanehirae]	0.75204	17.4726	9.26991	0	0	0	inf	inf	4.59534e-19	1.14416e-17	up	yes
MSTRG.10504	CKAN_01686400	MSTRG.10504.2;rna-gnl|WGS:QPKB|mrna.CKAN_01686400	GO:0005737(cytoplasm);GO:0006457(protein folding);GO:0016272(prefoldin complex);GO:0051087(chaperone binding)	NA	NA	NA	putative prefoldin subunit 4 [Cinnamomum micranthum f. kanehirae]	0	0	0	1.32732	1.33763	1.23992	-inf	-inf	4.92862e-19	1.22561e-17	down	yes
MSTRG.8556		MSTRG.8556.1	NA	NA	NA	NA		0	0	0	1.14423	1.69882	1.34639	-inf	-inf	5.01787e-19	1.24624e-17	down	yes
MSTRG.14503	CKAN_02353000	rna-gnl|WGS:QPKB|mrna.CKAN_02353000	GO:0003777(microtubule motor activity);GO:0005871(kinesin complex);GO:0007018(microtubule-based movement);GO:0016887(ATPase activity)	NA	NA	NA	kinesin-like protein KIN-14G [Cinnamomum micranthum f. kanehirae]	33.2959	24.788	30.6857	0.260806	1.92698	0.596445	31.8831	4.99472	5.08187e-19	1.26056e-17	up	yes
MSTRG.2635	CKAN_00417200	MSTRG.2635.2;rna-gnl|WGS:QPKB|mrna.CKAN_00417200	GO:0004364(glutathione transferase activity);GO:0005737(cytoplasm);GO:0006749(glutathione metabolic process);GO:0009407(toxin catabolic process)	00480(Glutathione metabolism)	K00799	EC:2.5.1.18	putative glutathione S-transferase [Cinnamomum micranthum f. kanehirae]	0.495371	0.446893	0.27716	5.48552	6.40911	6.49647	0.0663052	-3.91473	5.3166e-19	1.31714e-17	down	yes
MSTRG.13890	CKAN_02254400	rna-gnl|WGS:QPKB|mrna.CKAN_02254400	GO:0004190(aspartic-type endopeptidase activity);GO:0006508(proteolysis);GO:0030163(protein catabolic process)	NA	NA	NA	aspartyl protease family protein 2-like protein [Cinnamomum micranthum f. kanehirae]	10.3835	24.4215	23.955	2.35855	2.4969	2.87813	7.59803	2.92562	5.44972e-19	1.34843e-17	up	yes
MSTRG.11949	CKAN_01924900	rna-gnl|WGS:QPKB|mrna.CKAN_01924900	GO:0005576(extracellular region);GO:0006508(proteolysis);GO:0008237(metallopeptidase activity);GO:0009694(jasmonic acid metabolic process);GO:0009753(response to jasmonic acid);GO:0009850(auxin metabolic process);GO:0010112(regulation of systemic acquired resistance);GO:0010178(IAA-amino acid conjugate hydrolase activity);GO:0046872(metal ion binding);GO:1990206(jasmonyl-Ile conjugate hydrolase a…	NA	NA	NA	IAA-amino acid hydrolase ILR1-like protein 6 [Cinnamomum micranthum f. kanehirae]	35.0634	48.3246	54.0637	6.78816	3.85912	3.60896	9.64152	3.26926	5.46619e-19	1.35082e-17	up	yes
MSTRG.4770	CKAN_00767800	rna-gnl|WGS:QPKB|mrna.CKAN_00767800	GO:0003700(DNA binding transcription factor activity);GO:0005634(nucleus);GO:0006355(regulation of transcription, DNA-templated);GO:0008356(asymmetric cell division);GO:0009630(gravitropism);GO:0009956(radial pattern formation);GO:0043565(sequence-specific DNA binding);GO:0048366(leaf development);GO:0051457(maintenance of protein location in nucleus);GO:0090610(bundle sheath cell fate specificat…	04075(Plant hormone signal transduction)	K14494	NA	protein SCARECROW [Cinnamomum micranthum f. kanehirae]	12.2516	17.7004	15.9449	0	0	0.307055	149.475	7.22376	5.55692e-19	1.37154e-17	up	yes
MSTRG.16074	CKAN_02587800	rna-gnl|WGS:QPKB|mrna.CKAN_02587800	GO:0004806(triglyceride lipase activity);GO:0006629(lipid metabolic process);GO:0009534(chloroplast thylakoid);GO:0015908(fatty acid transport);GO:0019432(triglyceride biosynthetic process);GO:0052739(phosphatidylserine 1-acylhydrolase activity)	NA	NA	NA	Lipase [Cinnamomum micranthum f. kanehirae]	1.3023	17.7591	31.2332	0	0	0	inf	inf	5.68654e-19	1.40178e-17	up	yes
MSTRG.9213	CKAN_01483700	MSTRG.9213.1;MSTRG.9213.2;MSTRG.9213.3	NA	NA	NA	NA		7.93032	171.339	289.962	0.341707	0.124911	0.194079	710.207	9.4721	5.8983e-19	1.45218e-17	up	yes
MSTRG.1649	CKAN_00260800	rna-gnl|WGS:QPKB|mrna.CKAN_00260800	GO:0005504(fatty acid binding);GO:0005739(mitochondrion);GO:0006631(fatty acid metabolic process);GO:0009507(chloroplast);GO:0009536(plastid);GO:0009570(chloroplast stroma);GO:0009941(chloroplast envelope);GO:0016872(intramolecular lyase activity)	NA	NA	NA	fatty-acid-binding protein 1-like protein [Cinnamomum micranthum f. kanehirae]	19.9568	45.2631	53.8142	1.98697	4.52147	4.14482	11.1735	3.48201	6.10499e-19	1.50121e-17	up	yes
MSTRG.16946	CKAN_02743400	MSTRG.16946.1	NA	NA	NA	NA		0	0	0	12.5484	7.02895	9.47759	-inf	-inf	6.1688e-19	1.51502e-17	down	yes
MSTRG.11703	CKAN_01888400	rna-gnl|WGS:QPKB|mrna.CKAN_01888400	GO:0008150(biological_process)	NA	NA	NA	myelin transcription factor 1-like protein [Cinnamomum micranthum f. kanehirae]	19.5322	15.203	10.2264	74.8388	79.8156	83.1574	0.189064	-2.40305	6.22362e-19	1.52659e-17	down	yes
MSTRG.3487	CKAN_00560900	rna-gnl|WGS:QPKB|mrna.CKAN_00560900	GO:0005576(extracellular region);GO:0005618(cell wall);GO:0009408(response to heat);GO:0009506(plasmodesma);GO:0009739(response to gibberellin);GO:0009740(gibberellic acid mediated signaling pathway);GO:0009751(response to salicylic acid);GO:0010286(heat acclimation)	00563(Glycosylphosphatidylinositol(GPI)-anchor biosynthesis)	K03860	NA	Gibberellin regulated protein [Cinnamomum micranthum f. kanehirae]	4.87424	4.33454	4.58076	0	0.112864	0.0829802	70.4109	6.13773	6.30206e-19	1.54393e-17	up	yes
MSTRG.3953	CKAN_00633900	MSTRG.3953.1;rna-gnl|WGS:QPKB|mrna.CKAN_00633900	GO:0004497(monooxygenase activity);GO:0044550(secondary metabolite biosynthetic process)	00906(Carotenoid biosynthesis)	K09838	EC:1.14.15.21	zeaxanthin epoxidase, chloroplastic-like protein isoform X1 [Cinnamomum micranthum f. kanehirae]	4.68208	3.31677	3.35189	24.0044	18.4345	17.8632	0.188231	-2.40942	6.31336e-19	1.54479e-17	down	yes
MSTRG.11639	CKAN_01878300	rna-gnl|WGS:QPKB|mrna.CKAN_01878300;MSTRG.11639.1	GO:0005576(extracellular region);GO:0009826(unidimensional cell growth);GO:0009828(plant-type cell wall loosening);GO:0019953(sexual reproduction)	NA	NA	NA	expansin-like protein B1 [Cinnamomum micranthum f. kanehirae]	10.9987	7.43469	13.2189	1.12032	1.84851	0.925018	8.12878	3.02304	6.49542e-19	1.58738e-17	up	yes
MSTRG.9316	CKAN_01499400	rna-gnl|WGS:QPKB|mrna.CKAN_01499400;MSTRG.9316.1	GO:0005507(copper ion binding);GO:0009809(lignin biosynthetic process);GO:0016722(oxidoreductase activity, oxidizing metal ions)	NA	NA	NA	Multicopper oxidase [Cinnamomum micranthum f. kanehirae]	154.02	102.69	40.4049	0.425837	1.19409	0	183.413	7.51895	6.55735e-19	1.60054e-17	up	yes
gene-CKAN_02388100	CKAN_02388100	rna-gnl|WGS:QPKB|mrna.CKAN_02388100	GO:0003674(molecular_function);GO:0005634(nucleus);GO:0008150(biological_process)	NA	NA	NA	CAMP-regulated phosphoprotein 19-related protein isoform 1 [Cinnamomum micranthum f. kanehirae]	2.63571	5.80937	5.80228	0	0	0	inf	inf	7.02235e-19	1.71194e-17	up	yes
MSTRG.12709		MSTRG.12709.1	NA	NA	NA	NA		21.0374	17.6232	15.2088	0.713613	0.665457	0.680948	26.15	4.70874	7.08284e-19	1.72456e-17	up	yes
MSTRG.3582	CKAN_00574900	rna-gnl|WGS:QPKB|mrna.CKAN_00574900	GO:0005634(nucleus);GO:0006355(regulation of transcription, DNA-templated);GO:0044212(transcription regulatory region DNA binding)	04075(Plant hormone signal transduction)	K14491	NA	putative transcription factor KAN4 isoform X1 [Cinnamomum micranthum f. kanehirae]	18.4654	20.7076	17.2786	0.395901	0.835326	0.710017	29.0801	4.86196	7.17393e-19	1.7446e-17	up	yes
MSTRG.8565		MSTRG.8565.1	NA	NA	NA	NA		10.5142	4.41023	3.22657	0.199462	0.218816	0.150308	31.923	4.99652	7.20308e-19	1.74955e-17	up	yes
MSTRG.9908	CKAN_01596700	rna-gnl|WGS:QPKB|mrna.CKAN_01596700	GO:0005515(protein binding)	NA	NA	NA	MADS-box transcription factor 23 isoform X2 [Cinnamomum micranthum f. kanehirae]	0	0	0	4.83481	5.28902	3.04862	-inf	-inf	7.91986e-19	1.92129e-17	down	yes
MSTRG.8829	CKAN_01429300	MSTRG.8829.2;MSTRG.8829.1	NA	NA	NA	NA		5.83049	12.8695	11.8624	0.474149	0.987799	0.74216	13.8661	3.79349	7.94952e-19	1.92613e-17	up	yes
MSTRG.4726	CKAN_00762500	rna-gnl|WGS:QPKB|mrna.CKAN_00762500	GO:0005737(cytoplasm)	NA	NA	NA	protein NETWORKED 4A [Cinnamomum micranthum f. kanehirae]	49.9727	111.866	92.7414	7.53632	7.85619	13.799	8.72104	3.1245	8.11422e-19	1.96364e-17	up	yes
gene-CKAN_00627800	CKAN_00627800	rna-gnl|WGS:QPKB|mrna.CKAN_00627800	GO:0005576(extracellular region);GO:0005773(vacuole);GO:0009505(plant-type cell wall);GO:0016874(ligase activity)	NA	NA	NA	DUF1680 domain-containing protein [Cinnamomum micranthum f. kanehirae]	7.76284	22.2883	18.0353	0	0.270442	0.264852	89.8318	6.48916	8.29114e-19	2.00401e-17	up	yes
MSTRG.14614	CKAN_02370100;CKAN_02370000	rna-gnl|WGS:QPKB|mrna.CKAN_02370100;MSTRG.14614.4;MSTRG.14614.3;rna-gnl|WGS:QPKB|mrna.CKAN_02370000;MSTRG.14614.1	GO:0004601(peroxidase activity);GO:0009505(plant-type cell wall);GO:0009664(plant-type cell wall organization);GO:0009664(plant-type cell wall organization)	00940(Phenylpropanoid biosynthesis);00940(Phenylpropanoid biosynthesis)	K00430	EC:1.11.1.7	hypothetical protein CKAN_02370100 [Cinnamomum micranthum f. kanehirae];peroxidase 5-like protein [Cinnamomum micranthum f. kanehirae]	9.55378	49.0946	37.7228	0.680993	1.73886	1.39819	25.241	4.6577	8.71093e-19	2.10291e-17	up	yes
gene-CKAN_02341000	CKAN_02341000	rna-gnl|WGS:QPKB|mrna.CKAN_02341000	GO:0005886(plasma membrane);GO:0009416(response to light stimulus);GO:0009860(pollen tube growth);GO:0016567(protein ubiquitination)	03050(Proteasome)	K03063	NA	BTB/POZ domain-containing protein isoform X1 [Cinnamomum micranthum f. kanehirae]	8.73906	3.87356	6.75882	0	0	0	inf	inf	8.86832e-19	2.13831e-17	up	yes
MSTRG.13366	CKAN_02168600	rna-gnl|WGS:QPKB|mrna.CKAN_02168600	GO:0006855(drug transmembrane transport)	NA	NA	NA	protein DETOXIFICATION 27-like protein isoform X1 [Cinnamomum micranthum f. kanehirae]	0.985206	0.514145	0.440188	5.7268	7.21096	5.44369	0.105516	-3.24447	1.00282e-18	2.41504e-17	down	yes
MSTRG.4371	CKAN_00698600	MSTRG.4371.1;rna-gnl|WGS:QPKB|mrna.CKAN_00698600	GO:0005737(cytoplasm);GO:0030001(metal ion transport);GO:0046914(transition metal ion binding);GO:0046916(cellular transition metal ion homeostasis)	NA	NA	NA	Heavy metal-associated domain-containing protein [Cinnamomum micranthum f. kanehirae]	9.64913	29.6166	29.2924	1.32467	2.14896	0.994505	15.3438	3.93959	1.03369e-18	2.48637e-17	up	yes
MSTRG.3048	CKAN_00485600	rna-gnl|WGS:QPKB|mrna.CKAN_00485600	GO:0000139(Golgi membrane);GO:0005794(Golgi apparatus);GO:0009507(chloroplast);GO:0009834(plant-type secondary cell wall biogenesis);GO:0016021(integral component of membrane);GO:0016413(O-acetyltransferase activity);GO:0016491(oxidoreductase activity);GO:0016740(transferase activity);GO:0045491(xylan metabolic process);GO:0045492(xylan biosynthetic process);GO:0055114(oxidation-reduction process…	NA	NA	NA	protein REDUCED WALL ACETYLATION 2 isoform X1 [Cinnamomum micranthum f. kanehirae]	104.046	115.627	127.774	25.3502	28.1056	27.3425	4.30018	2.1044	1.06736e-18	2.56425e-17	up	yes
MSTRG.9537	CKAN_01539900	rna-gnl|WGS:QPKB|mrna.CKAN_01539900	GO:0005886(plasma membrane);GO:0031225(anchored component of membrane);GO:0046658(anchored component of plasma membrane)	NA	NA	NA	FAS1 domain-containing protein [Cinnamomum micranthum f. kanehirae]	28.2188	98.8591	110.361	4.63742	2.37985	5.09357	19.6054	4.29318	1.08849e-18	2.61186e-17	up	yes
MSTRG.14929	CKAN_02422700	rna-gnl|WGS:QPKB|mrna.CKAN_02422700	GO:0030599(pectinesterase activity);GO:0046910(pectinesterase inhibitor activity);GO:0071944(cell periphery)	00040(Pentose and glucuronate interconversions)	K01051	EC:3.1.1.11	pectinesterase [Cinnamomum micranthum f. kanehirae]	124.634	127.563	134.284	33.2124	32.6097	30.2762	4.02172	2.00781	1.09465e-18	2.62346e-17	up	yes
MSTRG.4421	CKAN_00707100	rna-gnl|WGS:QPKB|mrna.CKAN_00707100;MSTRG.4421.1	GO:0005789(endoplasmic reticulum membrane);GO:0009672(auxin:proton symporter activity);GO:0009733(response to auxin);GO:0009734(auxin-activated signaling pathway);GO:0009926(auxin polar transport);GO:0016021(integral component of membrane);GO:0055085(transmembrane transport)	NA	NA	NA	Auxin efflux carrier [Cinnamomum micranthum f. kanehirae]	112.147	226.236	349.924	18.649	28.3403	22.6244	9.88751	3.30561	1.15608e-18	2.76735e-17	up	yes
MSTRG.6183	CKAN_00996800;CKAN_00996900	MSTRG.6183.2;MSTRG.6183.1;rna-gnl|WGS:QPKB|mrna.CKAN_00996800;MSTRG.6183.5;MSTRG.6183.4;rna-gnl|WGS:QPKB|mrna.CKAN_00996900	GO:0005794(Golgi apparatus);GO:0016413(O-acetyltransferase activity);GO:0071554(cell wall organization or biogenesis);GO:0071554(cell wall organization or biogenesis)	NA	NA	NA	protein trichome birefringence-like protein 35 [Cinnamomum micranthum f. kanehirae];protein trichome birefringence-like protein 34 [Cinnamomum micranthum f. kanehirae]	13.17	17.2407	14.476	3.15938	3.61958	4.12021	4.11836	2.04207	1.17023e-18	2.79784e-17	up	yes
gene-CKAN_01308200	CKAN_01308200	rna-gnl|WGS:QPKB|mrna.CKAN_01308200	GO:0005524(ATP binding);GO:0005634(nucleus);GO:0005737(cytoplasm);GO:0005886(plasma membrane);GO:0006952(defense response);GO:0007165(signal transduction);GO:0009626(plant-type hypersensitive response);GO:0009814(defense response, incompatible interaction);GO:0043531(ADP binding)	04626(Plant-pathogen interaction)	K13457	NA	putative disease resistance protein [Cinnamomum micranthum f. kanehirae]	5.99585	3.71952	5.88798	0	0	0	inf	inf	1.27099e-18	3.03507e-17	up	yes
gene-CKAN_00892600	CKAN_00892600	rna-gnl|WGS:QPKB|mrna.CKAN_00892600	GO:0004526(ribonuclease P activity);GO:0005655(nucleolar ribonuclease P complex);GO:0090502(RNA phosphodiester bond hydrolysis, endonucleolytic)	NA	NA	NA	golgin subfamily A member 6-like protein 22 isoform X1 [Cinnamomum micranthum f. kanehirae]	3.85075	2.58463	1.18966	0.0439795	0	0.0115034	137.43	7.10256	1.28594e-18	3.06708e-17	up	yes
MSTRG.16579	CKAN_02672700;CKAN_02672800	rna-gnl|WGS:QPKB|mrna.CKAN_02672700;rna-gnl|WGS:QPKB|mrna.CKAN_02672800;MSTRG.16579.2	GO:0004674(protein serine/threonine kinase activity);GO:0005515(protein binding);GO:0005524(ATP binding);GO:0005634(nucleus);GO:0005886(plasma membrane);GO:0006468(protein phosphorylation);GO:0009506(plasmodesma);GO:0009755(hormone-mediated signaling pathway);GO:0010183(pollen tube guidance);GO:0016020(membrane);GO:0016021(integral component of membrane);GO:0016301(kinase activity);GO:0090406(pol…	NA	NA	NA	putative leucine-rich repeat receptor-like protein kinase [Cinnamomum micranthum f. kanehirae];putative LRR receptor-like serine/threonine-protein kinase [Cinnamomum micranthum f. kanehirae]	0.0694219	0.15532	0.0615881	2.89897	2.60174	2.02529	0.0380454	-4.71613	1.2985e-18	3.09332e-17	down	yes
MSTRG.4865	CKAN_00779500	rna-gnl|WGS:QPKB|mrna.CKAN_00779500	GO:0003674(molecular_function);GO:0005576(extracellular region);GO:0031225(anchored component of membrane);GO:0051707(response to other organism)	NA	NA	NA	thaumatin-like protein 1b [Cinnamomum micranthum f. kanehirae]	4.0329	4.50281	4.14797	0.0555554	0.0879264	0.13876	44.939	5.4899	1.33023e-18	3.16511e-17	up	yes
MSTRG.15978	CKAN_02574400	rna-gnl|WGS:QPKB|mrna.CKAN_02574400	GO:0005737(cytoplasm);GO:0008970(phosphatidylcholine 1-acylhydrolase activity)	00220(Arginine biosynthesis)	K00145	EC:1.2.1.38	phospholipase A1-IIgamma-like protein [Cinnamomum micranthum f. kanehirae]	1.43698	26.2491	27.85	0	0	0	inf	inf	1.34547e-18	3.19755e-17	up	yes
MSTRG.16360	CKAN_02636300	rna-gnl|WGS:QPKB|mrna.CKAN_02636300	GO:0005783(endoplasmic reticulum);GO:0005789(endoplasmic reticulum membrane);GO:0009507(chloroplast);GO:0009793(embryo development ending in seed dormancy);GO:0016020(membrane);GO:0016021(integral component of membrane);GO:0016491(oxidoreductase activity);GO:0018454(acetoacetyl-CoA reductase activity);GO:0042335(cuticle development);GO:0042761(very long-chain fatty acid biosynthetic process);GO:0…	00062(Fatty acid elongation);01040(Biosynthesis of unsaturated fatty acids)	K10251	EC:1.1.1.62;EC:1.1.1.330	very-long-chain 3-oxoacyl-CoA reductase 1-like protein [Cinnamomum micranthum f. kanehirae]	0.489458	14.12	11.5227	0	0	0	inf	inf	1.46075e-18	3.46737e-17	up	yes
MSTRG.12951	CKAN_02096600	MSTRG.12951.1	NA	NA	NA	NA		1.78865	4.33056	4.7713	0	0	0	inf	inf	1.52214e-18	3.60876e-17	up	yes
MSTRG.666	CKAN_00100600	MSTRG.666.1	NA	NA	NA	NA		127.204	92.5905	78.1207	12.1063	19.2458	17.6293	6.08222	2.6046	1.58674e-18	3.75742e-17	up	yes
MSTRG.9709	CKAN_01566300;CKAN_01566200	rna-gnl|WGS:QPKB|mrna.CKAN_01566300;MSTRG.9709.2;rna-gnl|WGS:QPKB|mrna.CKAN_01566200	GO:0004197(cysteine-type endopeptidase activity);GO:0005515(protein binding);GO:0006508(proteolysis);GO:0006952(defense response);GO:0043068(positive regulation of programmed cell death);GO:0008234(cysteine-type peptidase activity);GO:0043069(negative regulation of programmed cell death)	NA	NA	NA	metacaspase-1 [Cinnamomum micranthum f. kanehirae]	15.9053	61.8262	71.821	2.48688	1.16895	2.57263	24.0111	4.58563	1.66271e-18	3.93265e-17	up	yes
MSTRG.14037		MSTRG.14037.1	NA	NA	NA	NA		0	0	0	1.23278	1.90711	1.4662	-inf	-inf	1.70378e-18	4.02497e-17	down	yes
MSTRG.4785	CKAN_00768800	rna-gnl|WGS:QPKB|mrna.CKAN_00768800	GO:0004553(hydrolase activity, hydrolyzing O-glycosyl compounds);GO:0005768(endosome);GO:0005769(early endosome);GO:0005794(Golgi apparatus);GO:0005802(trans-Golgi network);GO:0005886(plasma membrane);GO:0008810(cellulase activity);GO:0009504(cell plate);GO:0009735(response to cytokinin);GO:0009826(unidimensional cell growth);GO:0016021(integral component of membrane);GO:0030244(cellulose biosynt…	00500(Starch and sucrose metabolism)	K01179	EC:3.2.1.4	endoglucanase 9-like protein [Cinnamomum micranthum f. kanehirae]	357.575	310.577	328.637	70.8068	66.5915	73.8177	4.71928	2.23857	1.73598e-18	4.09616e-17	up	yes
MSTRG.3907	CKAN_00626800	rna-gnl|WGS:QPKB|mrna.CKAN_00626800	GO:0006468(protein phosphorylation)	NA	NA	NA	serine/threonine-protein kinase Nek6 isoform X2 [Cinnamomum micranthum f. kanehirae]	27.3003	17.2038	8.36299	0.266356	0.852975	0.182511	40.6094	5.34374	1.73831e-18	4.0968e-17	up	yes
MSTRG.3858		MSTRG.3858.1	NA	NA	NA	NA		1.41806	4.59844	4.26367	0.106069	0.0637505	0.110742	36.6414	5.1954	1.75466e-18	4.13043e-17	up	yes
MSTRG.16190	CKAN_02607100	rna-gnl|WGS:QPKB|mrna.CKAN_02607100	NA	NA	NA	NA	hypothetical protein CKAN_02607100 [Cinnamomum micranthum f. kanehirae]	4.28067	27.42	13.4172	0	0.115395	0	390.985	8.61097	1.75835e-18	4.1342e-17	up	yes
gene-CKAN_02380800	CKAN_02380800	rna-gnl|WGS:QPKB|mrna.CKAN_02380800	GO:0007165(signal transduction);GO:0016020(membrane)	NA	NA	NA	ankyrin repeat-containing protein NPR4-like protein [Cinnamomum micranthum f. kanehirae]	0.913446	2.40011	2.06681	0	0	0	inf	inf	1.80622e-18	4.24174e-17	up	yes
MSTRG.4109	CKAN_00658300	MSTRG.4109.1;rna-gnl|WGS:QPKB|mrna.CKAN_00658300	GO:0005507(copper ion binding);GO:0016722(oxidoreductase activity, oxidizing metal ions)	00053(Ascorbate and aldarate metabolism)	K00423	EC:1.10.3.3	L-ascorbate oxidase-like protein [Cinnamomum micranthum f. kanehirae]	72.1062	62.4556	57.0082	12.902	11.7479	13.6586	5.00071	2.32213	1.8307e-18	4.29415e-17	up	yes
MSTRG.17086	CKAN_02774800	rna-gnl|WGS:QPKB|mrna.CKAN_02774800	GO:0009536(plastid)	00190(Oxidative phosphorylation);00195(Photosynthesis)	K02109	NA	ATP synthase CF0 subunit I chloroplast [Cinnamomum micranthum f. kanehirae]	6.07621	8.40009	17.6824	0	0	0	inf	inf	1.86177e-18	4.36185e-17	up	yes
MSTRG.15015	CKAN_02438200	rna-gnl|WGS:QPKB|mrna.CKAN_02438200	GO:0005634(nucleus);GO:0006869(lipid transport);GO:0008142(oxysterol binding);GO:0008202(steroid metabolic process);GO:0008289(lipid binding)	NA	NA	NA	oxysterol-binding protein-related protein 4C-like protein isoform X1 [Cinnamomum micranthum f. kanehirae]	17.7246	16.9847	24.0827	86.5895	101.687	96.3699	0.206544	-2.27548	1.89669e-18	4.43843e-17	down	yes
MSTRG.15600	CKAN_02517900	rna-gnl|WGS:QPKB|mrna.CKAN_02517900	GO:0030599(pectinesterase activity);GO:0046910(pectinesterase inhibitor activity);GO:0071944(cell periphery)	00040(Pentose and glucuronate interconversions)	K01051	EC:3.1.1.11	pectinesterase [Cinnamomum micranthum f. kanehirae]	11.5435	74.6631	44.8509	0.135025	0.542719	0.982707	78.9289	6.30248	1.92671e-18	4.50338e-17	up	yes
MSTRG.1639	CKAN_00259700	rna-gnl|WGS:QPKB|mrna.CKAN_00259700	GO:0005351(carbohydrate:proton symporter activity);GO:0005355(glucose transmembrane transporter activity);GO:0005887(integral component of plasma membrane);GO:0046323(glucose import)	NA	NA	NA	polyol transporter 1 [Cinnamomum micranthum f. kanehirae]	44.4504	25.3236	15.9809	260.15	239.098	191.41	0.124164	-3.00968	1.93189e-18	4.51016e-17	down	yes
MSTRG.6571	CKAN_01053300	rna-gnl|WGS:QPKB|mrna.CKAN_01053300	GO:0005313(L-glutamate transmembrane transporter activity);GO:0005887(integral component of plasma membrane);GO:0015189(L-lysine transmembrane transporter activity);GO:0015297(antiporter activity);GO:0051938(L-glutamate import);GO:1903401(L-lysine transmembrane transport)	NA	NA	NA	cationic amino acid transporter 1-like protein [Cinnamomum micranthum f. kanehirae]	8.32691	12.7083	11.8785	45.6356	45.1028	50.7205	0.232673	-2.10362	2.02326e-18	4.71793e-17	down	yes
MSTRG.3316	CKAN_00527300	MSTRG.3316.1;rna-gnl|WGS:QPKB|mrna.CKAN_00527300	GO:0005887(integral component of plasma membrane);GO:0009705(plant-type vacuole membrane);GO:0009992(cellular water homeostasis);GO:0015250(water channel activity);GO:0015254(glycerol channel activity);GO:0034220(ion transmembrane transport);GO:0042807(central vacuole)	NA	NA	NA	putative aquaporin TIP1-2 [Cinnamomum micranthum f. kanehirae]	268.077	878.161	830.152	53.1826	65.5154	49.9465	11.7193	3.55081	2.13064e-18	4.9625e-17	up	yes
MSTRG.7455	CKAN_01190600	MSTRG.7455.2;rna-gnl|WGS:QPKB|mrna.CKAN_01190600	GO:0005216(ion channel activity);GO:0005886(plasma membrane);GO:0006811(ion transport);GO:0009507(chloroplast);GO:0009526(plastid envelope);GO:0009657(plastid organization);GO:0010020(chloroplast fission);GO:0016020(membrane);GO:0016021(integral component of membrane);GO:0031969(chloroplast membrane);GO:0055085(transmembrane transport)	NA	NA	NA	mechanosensitive ion channel protein 2, chloroplastic-like protein [Cinnamomum micranthum f. kanehirae]	6.17339	16.0014	12.9717	0.879931	0.562576	0.41659	18.9051	4.24071	2.22795e-18	5.18306e-17	up	yes
MSTRG.6023	CKAN_00971700	MSTRG.6023.1	NA	NA	NA	NA		17.3931	10.6468	8.24513	0	0.206101	0.21993	85.1699	6.41227	2.26067e-18	5.253e-17	up	yes
MSTRG.883	CKAN_00132500	rna-gnl|WGS:QPKB|mrna.CKAN_00132500	GO:0005094(Rho GDP-dissociation inhibitor activity);GO:0005096(GTPase activator activity);GO:0005515(protein binding);GO:0005737(cytoplasm);GO:0009932(cell tip growth);GO:0010053(root epidermal cell differentiation)	NA	NA	NA	rho GDP-dissociation inhibitor 1-like protein [Cinnamomum micranthum f. kanehirae]	31.5838	46.5287	37.0303	3.44509	3.76081	4.83749	9.56067	3.25711	2.3194e-18	5.38317e-17	up	yes
MSTRG.11617		MSTRG.11617.1	NA	NA	NA	NA		1.38845	7.19649	7.7419	0	0	0	inf	inf	2.33368e-18	5.41e-17	up	yes
MSTRG.3315	CKAN_00527200	MSTRG.3315.1;rna-gnl|WGS:QPKB|mrna.CKAN_00527200	GO:0003674(molecular_function);GO:0005739(mitochondrion);GO:0008150(biological_process)	NA	NA	NA	TOX high mobility group box family member 4-A, putative isoform 1 [Cinnamomum micranthum f. kanehirae]	32.4273	92.5959	89.4292	5.84856	8.268	9.10496	9.23507	3.20712	2.40167e-18	5.56112e-17	up	yes
MSTRG.12167	CKAN_01958500	rna-gnl|WGS:QPKB|mrna.CKAN_01958500	GO:0003700(DNA binding transcription factor activity);GO:0005515(protein binding);GO:0005634(nucleus);GO:0006351(transcription, DNA-templated);GO:0006355(regulation of transcription, DNA-templated);GO:0009733(response to auxin);GO:0009734(auxin-activated signaling pathway);GO:0009908(flower development);GO:0043565(sequence-specific DNA binding)	04075(Plant hormone signal transduction)	K14486	NA	LOW QUALITY PROTEIN: AUX/IAA protein [Cinnamomum micranthum f. kanehirae]	56.546	78.7526	79.9924	8.0478	15.762	10.4847	6.27771	2.65024	2.44874e-18	5.6635e-17	up	yes
MSTRG.10133	CKAN_01626700	rna-gnl|WGS:QPKB|mrna.CKAN_01626700	GO:0043161(proteasome-mediated ubiquitin-dependent protein catabolic process);GO:0061630(ubiquitin protein ligase activity)	NA	NA	NA	hypothetical protein CKAN_01626700 [Cinnamomum micranthum f. kanehirae]	36.6799	15.9413	10.2422	0.622076	1.04772	0.70068	26.5193	4.72897	2.6372e-18	6.09227e-17	up	yes
MSTRG.8321	CKAN_01332900	rna-gnl|WGS:QPKB|mrna.CKAN_01332900;MSTRG.8321.1	GO:0005215(transporter activity);GO:0016021(integral component of membrane);GO:0055085(transmembrane transport)	NA	NA	NA	hippocampus abundant transcript-like protein 1 isoform X1 [Cinnamomum micranthum f. kanehirae]	5.04377	120.013	46.7686	0.128321	0.274656	0.185368	292.049	8.19007	2.69126e-18	6.20993e-17	up	yes
MSTRG.354	CKAN_00055100	rna-gnl|WGS:QPKB|mrna.CKAN_00055100	GO:0005634(nucleus);GO:0006281(DNA repair);GO:0006284(base-excision repair);GO:0008725(DNA-3-methyladenine glycosylase activity)	03410(Base excision repair)	K01246	EC:3.2.2.20	putative GMP synthase glutamine-hydrolyzing [Cinnamomum micranthum f. kanehirae]	9.58711	11.72	7.11324	0.184704	0.234369	0	67.817	6.08358	2.83255e-18	6.52835e-17	up	yes
MSTRG.16783		MSTRG.16783.1;MSTRG.16783.2	NA	NA	NA	NA		2.53621	1.8297	1.92431	0	0	0	inf	inf	3.14613e-18	7.24266e-17	up	yes
MSTRG.12029		MSTRG.12029.2;MSTRG.12029.1	NA	NA	NA	NA		1.80931	2.6692	2.55615	13.4069	14.6143	13.7455	0.168427	-2.5698	3.1628e-18	7.2726e-17	down	yes
MSTRG.5681	CKAN_00916400	rna-gnl|WGS:QPKB|mrna.CKAN_00916400	GO:0005313(L-glutamate transmembrane transporter activity);GO:0005887(integral component of plasma membrane);GO:0015180(L-alanine transmembrane transporter activity);GO:0015181(arginine transmembrane transporter activity);GO:0015185(gamma-aminobutyric acid transmembrane transporter activity);GO:0015189(L-lysine transmembrane transporter activity);GO:0015297(antiporter activity);GO:0015812(gamma-a…	NA	NA	NA	amino-acid permease BAT1 isoform X2 [Cinnamomum micranthum f. kanehirae]	4.34402	3.82916	3.39861	25.2064	21.3658	21.889	0.169027	-2.56467	3.19861e-18	7.34643e-17	down	yes
MSTRG.485	CKAN_00073400	rna-gnl|WGS:QPKB|mrna.CKAN_00073400	GO:0005576(extracellular region)	NA	NA	NA	leucine-rich repeat extensin-like protein 4 [Cinnamomum micranthum f. kanehirae]	1.0186	7.22418	7.58976	0	0.030099	0	526.015	9.03896	3.26388e-18	7.48768e-17	up	yes
MSTRG.8688	CKAN_01403500	MSTRG.8688.3;rna-gnl|WGS:QPKB|mrna.CKAN_01403500;MSTRG.8688.1	NA	NA	NA	NA	pentatricopeptide repeat-containing protein, mitochondrial-like protein isoform X1 [Cinnamomum micranthum f. kanehirae]	42.0032	39.2513	41.7738	153.456	151.774	159.526	0.264716	-1.91748	3.28661e-18	7.53112e-17	down	yes
gene-CKAN_02079700	CKAN_02079700	rna-gnl|WGS:QPKB|mrna.CKAN_02079700	GO:0005524(ATP binding);GO:0005634(nucleus);GO:0005737(cytoplasm);GO:0005886(plasma membrane);GO:0006952(defense response);GO:0007165(signal transduction);GO:0009626(plant-type hypersensitive response);GO:0009814(defense response, incompatible interaction);GO:0043531(ADP binding)	04626(Plant-pathogen interaction)	K13457	NA	putative disease resistance protein [Cinnamomum micranthum f. kanehirae]	0.0811516	0.0193944	0	2.66007	3.02449	2.97672	0.0116087	-6.42865	3.45653e-18	7.91134e-17	down	yes
MSTRG.16070	CKAN_02586600	rna-gnl|WGS:QPKB|mrna.CKAN_02586600	GO:0004553(hydrolase activity, hydrolyzing O-glycosyl compounds);GO:0005576(extracellular region);GO:0008810(cellulase activity);GO:0030245(cellulose catabolic process);GO:0030246(carbohydrate binding);GO:0071555(cell wall organization)	00500(Starch and sucrose metabolism)	K01179	EC:3.2.1.4	endoglucanase 6 [Cinnamomum micranthum f. kanehirae]	63.2999	569.773	488.032	5.46544	10.3385	6.61498	50.007	5.64406	3.58191e-18	8.18887e-17	up	yes
MSTRG.10291	CKAN_01651500	rna-gnl|WGS:QPKB|mrna.CKAN_01651500	GO:0005886(plasma membrane);GO:0009505(plant-type cell wall);GO:0031225(anchored component of membrane);GO:0046658(anchored component of plasma membrane);GO:0048046(apoplast)	NA	NA	NA	fasciclin-like arabinogalactan protein [Cinnamomum micranthum f. kanehirae]	6.85325	20.2267	22.3317	0	0.285394	0.208046	100.137	6.64583	3.58848e-18	8.19446e-17	up	yes
MSTRG.7357	CKAN_01174700	rna-gnl|WGS:QPKB|mrna.CKAN_01174700	GO:0005515(protein binding);GO:0005737(cytoplasm);GO:0005886(plasma membrane);GO:0008017(microtubule binding);GO:0010090(trichome morphogenesis);GO:0046785(microtubule polymerization)	NA	NA	NA	filament-like plant protein 7 isoform X2 [Cinnamomum micranthum f. kanehirae]	7.0633	13.7184	17.7548	0.69984	1.24828	0.794136	14.0529	3.81279	3.59358e-18	8.19667e-17	up	yes
MSTRG.6552	CKAN_01050900	rna-gnl|WGS:QPKB|mrna.CKAN_01050900	GO:0004364(glutathione transferase activity);GO:0005737(cytoplasm);GO:0006749(glutathione metabolic process);GO:0009407(toxin catabolic process)	00480(Glutathione metabolism)	K00799	EC:2.5.1.18	putative glutathione S-transferase [Cinnamomum micranthum f. kanehirae]	0.0428648	0	0	1.54079	2.12861	2.20673	0.00729474	-7.09893	3.68984e-18	8.40657e-17	down	yes
MSTRG.10730	CKAN_01738100	rna-gnl|WGS:QPKB|mrna.CKAN_01738100	GO:0003674(molecular_function);GO:0005634(nucleus);GO:0005737(cytoplasm);GO:0009860(pollen tube growth);GO:0040008(regulation of growth)	NA	NA	NA	CRIB domain-containing protein RIC10-like protein isoform X2 [Cinnamomum micranthum f. kanehirae]	9.53692	6.78516	7.69699	0.41771	0.615421	0.572275	14.9614	3.90317	3.80589e-18	8.66101e-17	up	yes
MSTRG.687	CKAN_00104200	rna-gnl|WGS:QPKB|mrna.CKAN_00104200	GO:0005634(nucleus)	NA	NA	NA	QWRF motif-containing protein 2-like protein [Cinnamomum micranthum f. kanehirae]	23.5898	21.2848	14.8585	3.35581	3.86216	3.21712	5.72426	2.51709	3.8216e-18	8.68681e-17	up	yes
gene-CKAN_02648500	CKAN_02648500	rna-gnl|WGS:QPKB|mrna.CKAN_02648500	GO:0004675(transmembrane receptor protein serine/threonine kinase activity);GO:0005515(protein binding);GO:0005524(ATP binding);GO:0005576(extracellular region);GO:0005886(plasma membrane);GO:0006468(protein phosphorylation);GO:0007165(signal transduction);GO:0016021(integral component of membrane)	NA	NA	NA	receptor protein kinase TMK1 [Cinnamomum micranthum f. kanehirae]	1.7246	5.9741	4.13098	0	0	0	inf	inf	3.88901e-18	8.82991e-17	up	yes
MSTRG.4186	CKAN_00669900;CKAN_00669800	MSTRG.4186.1;MSTRG.4186.2;MSTRG.4186.3;rna-gnl|WGS:QPKB|mrna.CKAN_00669900;rna-gnl|WGS:QPKB|mrna.CKAN_00669800	GO:0002229(defense response to oomycetes);GO:0002237(response to molecule of bacterial origin);GO:0002238(response to molecule of fungal origin);GO:0002239(response to oomycetes);GO:0004672(protein kinase activity);GO:0004674(protein serine/threonine kinase activity);GO:0005515(protein binding);GO:0005524(ATP binding);GO:0005886(plasma membrane);GO:0006468(protein phosphorylation);GO:0009620(resp…	NA	NA	NA	putative LRR receptor-like serine/threonine-protein kinase [Cinnamomum micranthum f. kanehirae]	11.1986	6.41935	4.96717	43.6403	58.9023	51.6947	0.146431	-2.77171	4.0245e-18	9.1271e-17	down	yes
gene-CKAN_02234700	CKAN_02234700	rna-gnl|WGS:QPKB|mrna.CKAN_02234700	GO:0003333(amino acid transmembrane transport);GO:0015171(amino acid transmembrane transporter activity)	NA	NA	NA	vacuolar amino acid transporter 1 [Cinnamomum micranthum f. kanehirae]	0.861712	1.44851	1.23105	0.0308971	0.0279179	0.0272438	41.1495	5.3628	4.09152e-18	9.26852e-17	up	yes
MSTRG.8722		MSTRG.8722.1	NA	NA	NA	NA		0	0	0	2.37665	1.95386	2.45837	-inf	-inf	4.22473e-18	9.55935e-17	down	yes
MSTRG.9669	CKAN_01561500	rna-gnl|WGS:QPKB|mrna.CKAN_01561500	GO:0003677(DNA binding);GO:0003700(DNA binding transcription factor activity);GO:0005634(nucleus);GO:0006351(transcription, DNA-templated);GO:0006355(regulation of transcription, DNA-templated);GO:0009873(ethylene-activated signaling pathway);GO:0043565(sequence-specific DNA binding);GO:0045893(positive regulation of transcription, DNA-templated)	NA	NA	NA	ethylene-responsive transcription factor ERF038-like protein [Cinnamomum micranthum f. kanehirae]	18.0984	16.8672	23.42	2.92031	4.38994	3.99047	5.16654	2.3692	4.27929e-18	9.67178e-17	up	yes
MSTRG.423	CKAN_00063900	MSTRG.423.1;rna-gnl|WGS:QPKB|mrna.CKAN_00063900	GO:0005783(endoplasmic reticulum)	NA	NA	NA	SPX domain-containing protein [Cinnamomum micranthum f. kanehirae]	19.6748	6.83185	3.48593	236.269	224.465	204.24	0.0451033	-4.47062	4.28739e-18	9.67906e-17	down	yes
MSTRG.14192		MSTRG.14192.1	NA	NA	NA	NA		24.2393	23	25.9926	3.34065	6.32589	4.36529	5.21899	2.38377	4.5032e-18	1.01547e-16	up	yes
MSTRG.13007	CKAN_02107000	rna-gnl|WGS:QPKB|mrna.CKAN_02107000	GO:0005634(nucleus);GO:0008150(biological_process)	NA	NA	NA	LOW QUALITY PROTEIN: hypothetical protein CKAN_02107000 [Cinnamomum micranthum f. kanehirae]	0.769774	0.613242	0.762457	9.81228	8.07892	8.9714	0.0798684	-3.64623	4.54991e-18	1.02484e-16	down	yes
MSTRG.2337	CKAN_00366900	rna-gnl|WGS:QPKB|mrna.CKAN_00366900	GO:0005634(nucleus);GO:0008150(biological_process);GO:0046983(protein dimerization activity)	NA	NA	NA	transcription factor bHLH146 [Cinnamomum micranthum f. kanehirae]	0.929868	41.3347	29.6252	0	0	0	inf	inf	4.68992e-18	1.05513e-16	up	yes
MSTRG.9891		MSTRG.9891.1	NA	NA	NA	NA		0.613061	0.490236	0.189113	6.07133	6.19836	8.47312	0.0623064	-4.00448	4.69501e-18	1.05513e-16	down	yes
gene-CKAN_00657700	CKAN_00657700	rna-gnl|WGS:QPKB|mrna.CKAN_00657700	NA	NA	NA	NA	putative Beta-3 adrenergic receptor [Cinnamomum micranthum f. kanehirae]	0	0	0	7.87718	8.90651	8.45495	-inf	-inf	5.65718e-18	1.26992e-16	down	yes
MSTRG.2615	CKAN_00414400	rna-gnl|WGS:QPKB|mrna.CKAN_00414400	GO:0004028(3-chloroallyl aldehyde dehydrogenase activity);GO:0004029(aldehyde dehydrogenase (NAD) activity)	00010(Glycolysis / Gluconeogenesis);00053(Ascorbate and aldarate metabolism);00620(Pyruvate metabolism);00071(Fatty acid degradation);00561(Glycerolipid metabolism);00280(Valine, leucine and isoleucine degradation);00310(Lysine degradation);00330(Arginine and proline metabolism);00340(Histidine metabolism);00380(Tryptophan metabolism);00410(beta-Alanine metabolism);00903(Limonene and pinene degra…	K00128	EC:1.2.1.3	Aldehyde dehydrogenase NADP-dependent [Cinnamomum micranthum f. kanehirae]	25.207	10.4766	6.11484	148.697	211.061	213.061	0.0729697	-3.77656	5.96551e-18	1.33762e-16	down	yes
MSTRG.11719	CKAN_01890800	rna-gnl|WGS:QPKB|mrna.CKAN_01890800	GO:0003676(nucleic acid binding);GO:0003700(DNA binding transcription factor activity);GO:0005576(extracellular region);GO:0006355(regulation of transcription, DNA-templated);GO:0008270(zinc ion binding);GO:0016021(integral component of membrane);GO:0031225(anchored component of membrane)	NA	NA	NA	Gastrula zinc finger xFG20-1 [Cinnamomum micranthum f. kanehirae]	1.88434	5.84354	5.62887	0.24403	0.277075	0.264977	16.9916	4.08675	6.05683e-18	1.35657e-16	up	yes
MSTRG.8896	CKAN_01438100	MSTRG.8896.1	NA	NA	NA	NA		6.63379	10.3546	11.8053	1.34835	0.709849	0.918737	9.67225	3.27385	6.13552e-18	1.37264e-16	up	yes
MSTRG.6274	CKAN_01010300	rna-gnl|WGS:QPKB|mrna.CKAN_01010300	GO:0051213(dioxygenase activity)	00904(Diterpenoid biosynthesis)	K04125	EC:1.14.11.13	gibberellin 2-beta-dioxygenase 8 [Cinnamomum micranthum f. kanehirae]	1.55005	8.76948	5.49448	0	0	0	inf	inf	6.42986e-18	1.43687e-16	up	yes
MSTRG.3187	CKAN_00506600	rna-gnl|WGS:QPKB|mrna.CKAN_00506600	GO:0005351(carbohydrate:proton symporter activity);GO:0005355(glucose transmembrane transporter activity);GO:0005887(integral component of plasma membrane);GO:0046323(glucose import)	NA	NA	NA	sugar transporter ERD6-like protein 16 [Cinnamomum micranthum f. kanehirae]	171.307	149.064	130.189	30.3425	36.6333	19.9174	5.18521	2.3744	6.63832e-18	1.48179e-16	up	yes
gene-CKAN_01112800	CKAN_01112800	rna-gnl|WGS:QPKB|mrna.CKAN_01112800	GO:0005507(copper ion binding);GO:0009809(lignin biosynthetic process);GO:0016722(oxidoreductase activity, oxidizing metal ions)	NA	NA	NA	laccase-11-like protein [Cinnamomum micranthum f. kanehirae]	0.93799	4.43924	5.40314	0	0	0	inf	inf	6.67924e-18	1.48925e-16	up	yes
MSTRG.5229	CKAN_00840900	rna-gnl|WGS:QPKB|mrna.CKAN_00840900	GO:0003674(molecular_function);GO:0005634(nucleus);GO:0008150(biological_process);GO:0016021(integral component of membrane)	00900(Terpenoid backbone biosynthesis)	K00021	EC:1.1.1.34	voltage-dependent T-type calcium channel subunit alpha-1G-like protein [Cinnamomum micranthum f. kanehirae]	6.92646	12.9996	14.3356	1.03975	0.793223	0.541747	14.4277	3.85076	6.74747e-18	1.50277e-16	up	yes
MSTRG.11682	CKAN_01885200	rna-gnl|WGS:QPKB|mrna.CKAN_01885200	GO:0003674(molecular_function);GO:0005576(extracellular region);GO:0005773(vacuole);GO:0005774(vacuolar membrane);GO:0005783(endoplasmic reticulum);GO:0005829(cytosol);GO:0005886(plasma membrane);GO:0009409(response to cold);GO:0009414(response to water deprivation);GO:0009507(chloroplast);GO:0009535(chloroplast thylakoid membrane);GO:0009579(thylakoid);GO:0009651(response to salt stress);GO:0010…	NA	NA	NA	Lipoxygenase, LH2 [Cinnamomum micranthum f. kanehirae]	20.3584	21.8855	26.1026	2.08692	3.3292	1.75295	9.53352	3.25301	6.78364e-18	1.50913e-16	up	yes
MSTRG.5648	CKAN_00909900	rna-gnl|WGS:QPKB|mrna.CKAN_00909900;MSTRG.5648.1	GO:0005576(extracellular region);GO:0008150(biological_process)	NA	NA	NA	DUF239 domain-containing protein/DUF4409 domain-containing protein [Cinnamomum micranthum f. kanehirae]	12.7973	46.7616	54.5232	2.2402	1.71918	1.2909	21.7288	4.44153	7.04391e-18	1.56528e-16	up	yes
MSTRG.3115	CKAN_00496200	MSTRG.3115.1;rna-gnl|WGS:QPKB|mrna.CKAN_00496200	GO:0000325(plant-type vacuole);GO:0005524(ATP binding);GO:0005773(vacuole);GO:0005774(vacuolar membrane);GO:0005794(Golgi apparatus);GO:0005886(plasma membrane);GO:0008559(xenobiotic transmembrane transporting ATPase activity);GO:0016020(membrane);GO:0016021(integral component of membrane);GO:0042626(ATPase activity, coupled to transmembrane movement of substances);GO:0055085(transmembrane transp…	02010(ABC transporters)	K05666	NA	ABC transporter C family member 14 [Cinnamomum micranthum f. kanehirae]	61.6262	51.7312	52.6891	321.78	377.13	261.693	0.172856	-2.53235	7.07873e-18	1.57126e-16	down	yes
MSTRG.1651	CKAN_00261100	rna-gnl|WGS:QPKB|mrna.CKAN_00261100	GO:0008422(beta-glucosidase activity);GO:1901657(glycosyl compound metabolic process)	00500(Starch and sucrose metabolism);00460(Cyanoamino acid metabolism);00940(Phenylpropanoid biosynthesis)	K01188	EC:3.2.1.21	Glycoside hydrolase [Cinnamomum micranthum f. kanehirae]	50.9765	53.8186	51.7152	14.6917	10.5901	10.8996	4.32571	2.11294	7.30675e-18	1.62006e-16	up	yes
MSTRG.143	CKAN_00022700	MSTRG.143.1	NA	NA	NA	NA		5.81972	13.379	15.276	0.857581	1.38531	0.924303	10.885	3.44426	7.69828e-18	1.70496e-16	up	yes
gene-CKAN_00341800	CKAN_00341800	rna-gnl|WGS:QPKB|mrna.CKAN_00341800	GO:0030599(pectinesterase activity);GO:0046910(pectinesterase inhibitor activity);GO:0071944(cell periphery)	00040(Pentose and glucuronate interconversions)	K01051	EC:3.1.1.11	pectinesterase-like protein [Cinnamomum micranthum f. kanehirae]	0.864124	2.25295	2.37504	0	0	0	inf	inf	7.8343e-18	1.73315e-16	up	yes
gene-CKAN_00627200	CKAN_00627200	rna-gnl|WGS:QPKB|mrna.CKAN_00627200	GO:0004672(protein kinase activity);GO:0005524(ATP binding);GO:0005576(extracellular region);GO:0006468(protein phosphorylation);GO:0016021(integral component of membrane);GO:0016301(kinase activity);GO:0016310(phosphorylation)	NA	NA	NA	putative inactive leucine-rich repeat receptor-like protein kinase [Cinnamomum micranthum f. kanehirae]	7.44914	15.2369	14.7119	0.373797	0.308948	0.5568	30.1707	4.91508	8.26414e-18	1.82621e-16	up	yes
MSTRG.3873	CKAN_00621300	MSTRG.3873.2;rna-gnl|WGS:QPKB|mrna.CKAN_00621300	GO:0005515(protein binding);GO:0005737(cytoplasm);GO:0016021(integral component of membrane);GO:0030154(cell differentiation);GO:0040008(regulation of growth);GO:2000012(regulation of auxin polar transport)	NA	NA	NA	pollen-specific protein SF21 [Cinnamomum micranthum f. kanehirae]	2.59196	8.82333	10.603	0.161948	0.116898	0.274136	39.8173	5.31532	8.76964e-18	1.93576e-16	up	yes
MSTRG.16676	CKAN_02690600	rna-gnl|WGS:QPKB|mrna.CKAN_02690600	GO:0005576(extracellular region);GO:0016042(lipid catabolic process);GO:0016788(hydrolase activity, acting on ester bonds);GO:0052689(carboxylic ester hydrolase activity)	00901(Indole alkaloid biosynthesis)	K21026	EC:3.1.1.80	Lipase_GDSL domain-containing protein [Cinnamomum micranthum f. kanehirae]	7.56805	24.8619	27.7536	1.39783	1.2015	1.05069	16.4886	4.0434	9.27643e-18	2.04535e-16	up	yes
MSTRG.6864	CKAN_01102300	rna-gnl|WGS:QPKB|mrna.CKAN_01102300	GO:0003674(molecular_function);GO:0008150(biological_process);GO:0009507(chloroplast)	NA	NA	NA	PREDICTED: uncharacterized protein LOC100258720 [Vitis vinifera]	14.476	654.263	631.955	0.18286	0	0.198933	3406.81	11.7342	9.29467e-18	2.0471e-16	up	yes
MSTRG.4493	CKAN_00719800	MSTRG.4493.1	NA	NA	NA	NA		0	0	0	2.7625	1.88074	2.55773	-inf	-inf	9.46241e-18	2.08173e-16	down	yes
MSTRG.5482	CKAN_00885600	MSTRG.5482.1	NA	NA	NA	NA		0	0	0	0.804312	0.628347	0.459899	-inf	-inf	1.03038e-17	2.26432e-16	down	yes
MSTRG.4884	CKAN_00782500	rna-gnl|WGS:QPKB|mrna.CKAN_00782500;MSTRG.4884.1	GO:0004497(monooxygenase activity);GO:0044550(secondary metabolite biosynthetic process)	00906(Carotenoid biosynthesis)	K09838	EC:1.14.15.21	FAD-dependent urate hydroxylase-like protein [Cinnamomum micranthum f. kanehirae]	6.76149	3.08348	2.09027	35.3434	39.9791	37.999	0.105322	-3.24712	1.04633e-17	2.29682e-16	down	yes
gene-CKAN_01272000	CKAN_01272000	rna-gnl|WGS:QPKB|mrna.CKAN_01272000	GO:0016020(membrane);GO:0016709(oxidoreductase activity, acting on paired donors, with incorporation or reduction of molecular oxygen, NAD(P)H as one donor, and incorporation of one atom of oxygen);GO:0044550(secondary metabolite biosynthetic process)	NA	NA	NA	cytochrome P450 CYP736A12 [Cinnamomum micranthum f. kanehirae]	0	0	0	2.50857	1.73416	1.95216	-inf	-inf	1.12512e-17	2.46706e-16	down	yes
MSTRG.1299	CKAN_00203800	rna-gnl|WGS:QPKB|mrna.CKAN_00203800	GO:0005576(extracellular region);GO:0008150(biological_process);GO:0016874(ligase activity)	NA	NA	NA	tRNA-splicing ligase RtcB [Cinnamomum micranthum f. kanehirae]	172.053	389.989	548.321	36.0164	34.5559	32.3314	10.7903	3.43166	1.13789e-17	2.49231e-16	up	yes
MSTRG.15078	CKAN_02446400	rna-gnl|WGS:QPKB|mrna.CKAN_02446400	GO:0003674(molecular_function);GO:0005575(cellular_component);GO:0008150(biological_process)	NA	NA	NA	hypothetical protein CKAN_02446400 [Cinnamomum micranthum f. kanehirae]	9.31325	8.68705	6.94869	29.751	30.9824	37.2522	0.254619	-1.97359	1.15898e-17	2.5357e-16	down	yes
gene-CKAN_01375400	CKAN_01375400	rna-gnl|WGS:QPKB|mrna.CKAN_01375400	NA	NA	NA	NA	hypothetical protein CKAN_01375400 [Cinnamomum micranthum f. kanehirae]	8.68164	8.16532	6.53301	0	0	0	inf	inf	1.25388e-17	2.74032e-16	up	yes
MSTRG.13504	CKAN_02190500	rna-gnl|WGS:QPKB|mrna.CKAN_02190500	GO:0000139(Golgi membrane);GO:0005576(extracellular region);GO:0005794(Golgi apparatus);GO:0008168(methyltransferase activity);GO:0016021(integral component of membrane);GO:0030775(glucuronoxylan 4-O-methyltransferase activity);GO:0032259(methylation);GO:0045491(xylan metabolic process);GO:0045492(xylan biosynthetic process)	NA	NA	NA	glucuronoxylan 4-O-methyltransferase 3 [Cinnamomum micranthum f. kanehirae]	0.790421	0.885048	0.833904	0.0502598	0.0313193	0.0978046	13.9889	3.80621	1.35032e-17	2.94783e-16	up	yes
MSTRG.11977	CKAN_01930100	MSTRG.11977.1	NA	NA	NA	NA		0.0133624	0	0	1.16142	1.32438	1.34415	0.00348891	-8.16301	1.36614e-17	2.97908e-16	down	yes
MSTRG.8670	CKAN_01399900	rna-gnl|WGS:QPKB|mrna.CKAN_01399900	GO:0046658(anchored component of plasma membrane)	NA	NA	NA	lamin-like protein [Cinnamomum micranthum f. kanehirae]	4.29508	27.4288	22.0834	0.520894	0.848754	0.620286	27.0398	4.75701	1.38175e-17	3.00982e-16	up	yes
gene-CKAN_01453900	CKAN_01453900	rna-gnl|WGS:QPKB|mrna.CKAN_01453900	GO:0005515(protein binding);GO:0005524(ATP binding);GO:0005634(nucleus);GO:0005886(plasma membrane);GO:0006952(defense response);GO:0007165(signal transduction);GO:0043531(ADP binding);GO:0043621(protein self-association);GO:0050829(defense response to Gram-negative bacterium)	04626(Plant-pathogen interaction)	K13457	NA	disease resistance RPP13-like protein 4 [Cinnamomum micranthum f. kanehirae]	1.70949	2.75814	2.84164	0	0	0	inf	inf	1.38627e-17	3.01635e-16	up	yes
gene-CKAN_01424000	CKAN_01424000	rna-gnl|WGS:QPKB|mrna.CKAN_01424000	GO:0005886(plasma membrane);GO:0006869(lipid transport);GO:0008289(lipid binding);GO:0031225(anchored component of membrane)	NA	NA	NA	LTP_2 domain-containing protein [Cinnamomum micranthum f. kanehirae]	4.87159	5.49062	6.20911	0	0	0	inf	inf	1.575e-17	3.42326e-16	up	yes
MSTRG.3263	CKAN_00518000	rna-gnl|WGS:QPKB|mrna.CKAN_00518000	GO:0005576(extracellular region);GO:0006949(syncytium formation);GO:0009505(plant-type cell wall);GO:0009664(plant-type cell wall organization);GO:0009826(unidimensional cell growth);GO:0009828(plant-type cell wall loosening);GO:0009831(plant-type cell wall modification involved in multidimensional cell growth);GO:0016020(membrane)	NA	NA	NA	expansin 2 [Cinnamomum micranthum f. kanehirae]	12.1088	95.4544	67.3655	0.936961	2.20487	0.768393	44.7362	5.48337	1.65085e-17	3.58418e-16	up	yes
MSTRG.3723	CKAN_00599400	rna-gnl|WGS:QPKB|mrna.CKAN_00599400	GO:0005199(structural constituent of cell wall);GO:0005576(extracellular region);GO:0005618(cell wall);GO:0009505(plant-type cell wall);GO:0009506(plasmodesma);GO:0071555(cell wall organization)	NA	NA	NA	leucine-rich repeat extensin-like protein 4 [Cinnamomum micranthum f. kanehirae]	8.96135	36.2212	39.0299	1.79743	1.62768	1.54017	16.9603	4.08409	1.66295e-17	3.60652e-16	up	yes
MSTRG.11564	CKAN_01865500	rna-gnl|WGS:QPKB|mrna.CKAN_01865500	GO:0004838(L-tyrosine:2-oxoglutarate aminotransferase activity);GO:0005737(cytoplasm);GO:0005829(cytosol);GO:0006520(cellular amino acid metabolic process);GO:0006559(L-phenylalanine catabolic process);GO:0006572(tyrosine catabolic process);GO:0009058(biosynthetic process);GO:0030170(pyridoxal phosphate binding);GO:0080130(L-phenylalanine:2-oxoglutarate aminotransferase activity)	00270(Cysteine and methionine metabolism);00350(Tyrosine metabolism);00360(Phenylalanine metabolism);00400(Phenylalanine, tyrosine and tryptophan biosynthesis);00130(Ubiquinone and other terpenoid-quinone biosynthesis);00950(Isoquinoline alkaloid biosynthesis);00960(Tropane, piperidine and pyridine alkaloid biosynthesis)	K00815	EC:2.6.1.5	putative aminotransferase TAT2 [Cinnamomum micranthum f. kanehirae]	8.12261	5.1249	3.13774	39.9255	36.8972	42.6987	0.13709	-2.8668	1.68201e-17	3.64387e-16	down	yes
gene-CKAN_00949600	CKAN_00949600	rna-gnl|WGS:QPKB|mrna.CKAN_00949600	GO:0000139(Golgi membrane);GO:0005515(protein binding);GO:0005794(Golgi apparatus);GO:0006486(protein glycosylation);GO:0008378(galactosyltransferase activity);GO:0009793(embryo development ending in seed dormancy);GO:0016021(integral component of membrane);GO:0016757(transferase activity, transferring glycosyl groups);GO:0016758(transferase activity, transferring hexosyl groups)	NA	NA	NA	beta-1,6-galactosyltransferase GALT31A [Cinnamomum micranthum f. kanehirae]	1.11556	9.52855	6.17526	0	0	0	inf	inf	1.68838e-17	3.65368e-16	up	yes
MSTRG.13088		MSTRG.13088.1	NA	NA	NA	NA		0	0	0	6.05568	3.579	4.39865	-inf	-inf	1.74671e-17	3.77579e-16	down	yes
MSTRG.1102	CKAN_00170200	rna-gnl|WGS:QPKB|mrna.CKAN_00170200	GO:0005737(cytoplasm);GO:0008146(sulfotransferase activity);GO:0009507(chloroplast);GO:0009694(jasmonic acid metabolic process);GO:0009753(response to jasmonic acid);GO:0080131(hydroxyjasmonate sulfotransferase activity)	NA	NA	NA	cytosolic sulfotransferase 12-like protein [Cinnamomum micranthum f. kanehirae]	9.09824	10.8431	14.5996	2.00128	2.33562	1.87141	5.56367	2.47604	1.82385e-17	3.93825e-16	up	yes
MSTRG.1545	CKAN_00243700	MSTRG.1545.1	NA	NA	NA	NA		28.0292	36.4886	43.7037	5.97547	8.19256	8.33358	4.8095	2.26589	1.83243e-17	3.94938e-16	up	yes
MSTRG.13831		MSTRG.13831.1	NA	NA	NA	NA		0	0	0	5.38414	3.39738	3.39072	-inf	-inf	1.83299e-17	3.94938e-16	down	yes
gene-CKAN_02620300	CKAN_02620300	rna-gnl|WGS:QPKB|mrna.CKAN_02620300	GO:0003674(molecular_function);GO:0005575(cellular_component);GO:0008150(biological_process)	00350(Tyrosine metabolism);00360(Phenylalanine metabolism);00380(Tryptophan metabolism);00901(Indole alkaloid biosynthesis);00950(Isoquinoline alkaloid biosynthesis);00965(Betalain biosynthesis)	K01593	EC:4.1.1.28;EC:4.1.1.105	hypothetical protein CKAN_02620300 [Cinnamomum micranthum f. kanehirae]	2.00037	1.64735	1.16018	0	0	0	inf	inf	1.93404e-17	4.16259e-16	up	yes
MSTRG.61		MSTRG.61.1	NA	NA	NA	NA		18.531	53.3036	33.7901	3.58129	3.61049	5.20034	8.52354	3.09145	2.05927e-17	4.42732e-16	up	yes
MSTRG.6267	CKAN_01009400	rna-gnl|WGS:QPKB|mrna.CKAN_01009400	GO:0005886(plasma membrane);GO:0007165(signal transduction)	NA	NA	NA	polygalacturonase inhibitor 1-like protein [Cinnamomum micranthum f. kanehirae]	17.0917	28.0568	39.0045	3.3497	3.88443	4.33294	7.27522	2.86299	2.11041e-17	4.53236e-16	up	yes
gene-CKAN_00246700	CKAN_00246700	rna-gnl|WGS:QPKB|mrna.CKAN_00246700	GO:0006952(defense response);GO:0007165(signal transduction);GO:0016301(kinase activity)	04626(Plant-pathogen interaction)	K13466	NA	LRR receptor-like serine/threonine-protein kinase GSO1 isoform X2 [Cinnamomum micranthum f. kanehirae]	0	0	0	1.86609	2.77115	1.05493	-inf	-inf	2.13107e-17	4.57177e-16	down	yes
MSTRG.2010	CKAN_00317400	MSTRG.2010.1;rna-gnl|WGS:QPKB|mrna.CKAN_00317400	GO:0005576(extracellular region);GO:0005773(vacuole);GO:0009044(xylan 1,4-beta-xylosidase activity);GO:0009505(plant-type cell wall);GO:0016798(hydrolase activity, acting on glycosyl bonds);GO:0045493(xylan catabolic process);GO:0046373(L-arabinose metabolic process);GO:0046556(alpha-L-arabinofuranosidase activity);GO:0048046(apoplast)	00520(Amino sugar and nucleotide sugar metabolism)	K01209	EC:3.2.1.55	alpha-L-arabinofuranosidase 1-like protein isoform X1 [Cinnamomum micranthum f. kanehirae]	5.51557	4.70723	5.85997	0.52356	0.554042	0.935713	7.9882	2.99787	2.17664e-17	4.6645e-16	up	yes
MSTRG.14058	CKAN_02280100	rna-gnl|WGS:QPKB|mrna.CKAN_02280100	GO:0000287(magnesium ion binding);GO:0016787(hydrolase activity);GO:0030145(manganese ion binding);GO:0033383(geranyl diphosphate metabolic process);GO:0042803(protein homodimerization activity)	NA	NA	NA	Geraniol synthase, chloroplastic [Cinnamomum micranthum f. kanehirae]	0.56525	4.43118	4.63781	0	0	0	inf	inf	2.2621e-17	4.84241e-16	up	yes
MSTRG.5392	CKAN_00871100	rna-gnl|WGS:QPKB|mrna.CKAN_00871100	GO:0005215(transporter activity);GO:0005345(purine nucleobase transmembrane transporter activity);GO:0006863(purine nucleobase transport);GO:0015853(adenine transport);GO:0015854(guanine transport);GO:0016020(membrane);GO:0016021(integral component of membrane);GO:0022857(transmembrane transporter activity)	NA	NA	NA	adenine/guanine permease AZG1 [Cinnamomum micranthum f. kanehirae]	0	0	0	0.954529	0.892008	0.751959	-inf	-inf	2.30717e-17	4.93357e-16	down	yes
MSTRG.13817	CKAN_02242300	rna-gnl|WGS:QPKB|mrna.CKAN_02242300	GO:0005794(Golgi apparatus);GO:0016413(O-acetyltransferase activity);GO:0071554(cell wall organization or biogenesis)	NA	NA	NA	PMR5 N-terminal domain-containing protein [Cinnamomum micranthum f. kanehirae]	4.48419	9.68789	9.23251	0.682253	1.10493	1.10165	8.10176	3.01824	2.33477e-17	4.98721e-16	up	yes
MSTRG.5301		MSTRG.5301.1	NA	NA	NA	NA		2.17173	18.9949	15.9137	0	0.0387949	0.121613	231.163	7.85276	2.33953e-17	4.99201e-16	up	yes
MSTRG.16858	CKAN_02730600	rna-gnl|WGS:QPKB|mrna.CKAN_02730600	GO:0004672(protein kinase activity);GO:0004674(protein serine/threonine kinase activity);GO:0005524(ATP binding);GO:0005886(plasma membrane);GO:0006468(protein phosphorylation);GO:0007169(transmembrane receptor protein tyrosine kinase signaling pathway);GO:0016021(integral component of membrane)	NA	NA	NA	putative inactive receptor kinase [Cinnamomum micranthum f. kanehirae]	2.20116	14.4341	14.6375	0.0939589	0.160583	0.205183	68.0247	6.08799	2.34358e-17	4.99527e-16	up	yes
MSTRG.6782	CKAN_01089900	MSTRG.6782.1;MSTRG.6782.3	NA	NA	NA	NA		12.3095	13.8791	16.5302	0.787957	0.394443	1.20917	17.8622	4.15884	2.35072e-17	5.00512e-16	up	yes
MSTRG.4129	CKAN_00661300	MSTRG.4129.1	NA	NA	NA	NA		8.20003	10.6026	10.5192	0.879723	1.23926	0.774873	10.1324	3.34091	2.41079e-17	5.12751e-16	up	yes
MSTRG.14618	CKAN_02371000	MSTRG.14618.1;rna-gnl|WGS:QPKB|mrna.CKAN_02371000	GO:0004674(protein serine/threonine kinase activity);GO:0005524(ATP binding);GO:0005886(plasma membrane);GO:0016021(integral component of membrane);GO:0016301(kinase activity);GO:0046777(protein autophosphorylation)	NA	NA	NA	putative receptor-like protein kinase isoform X2 [Cinnamomum micranthum f. kanehirae]	59.9924	59.4807	52.2162	13.8502	13.7843	14.2291	4.10116	2.03603	2.56391e-17	5.44735e-16	up	yes
MSTRG.2600	CKAN_00411800	rna-gnl|WGS:QPKB|mrna.CKAN_00411800;MSTRG.2600.1	GO:0005737(cytoplasm);GO:0008150(biological_process)	NA	NA	NA	microtubule-associated protein TORTIFOLIA1-like protein [Cinnamomum micranthum f. kanehirae]	11.4944	9.91929	6.88434	1.66494	1.7856	1.59744	5.60581	2.48692	2.56721e-17	5.44853e-16	up	yes
gene-CKAN_02493000	CKAN_02493000	rna-gnl|WGS:QPKB|mrna.CKAN_02493000	GO:0004674(protein serine/threonine kinase activity);GO:0005524(ATP binding);GO:0005886(plasma membrane);GO:0006468(protein phosphorylation);GO:0016021(integral component of membrane);GO:0016301(kinase activity);GO:0030246(carbohydrate binding)	NA	NA	NA	L-type lectin-domain-containing protein [Cinnamomum micranthum f. kanehirae]	2.31662	2.49293	2.01483	0.1406	0.0483293	0.0593038	27.4918	4.78093	2.64087e-17	5.59886e-16	up	yes
MSTRG.2801	CKAN_00442100	rna-gnl|WGS:QPKB|mrna.CKAN_00442100	GO:0003676(nucleic acid binding);GO:0005524(ATP binding);GO:0008270(zinc ion binding);GO:0016818(hydrolase activity, acting on acid anhydrides, in phosphorus-containing anhydrides);GO:0046872(metal ion binding)	NA	NA	NA	putative SWI/SNF-related matrix-associated actin-dependent regulator of chromatin subfamily A member 3-like protein 1 [Cinnamomum micranthum f. kanehirae]	19.5545	24.4803	19.2068	0	0.370751	0.675015	60.474	5.91824	2.72015e-17	5.76081e-16	up	yes
MSTRG.80	CKAN_00013800	MSTRG.80.1;rna-gnl|WGS:QPKB|mrna.CKAN_00013800	GO:0003735(structural constituent of ribosome);GO:0005762(mitochondrial large ribosomal subunit)	NA	NA	NA	54S ribosomal protein L51, mitochondrial [Cinnamomum micranthum f. kanehirae]	4.22394	4.83378	3.92777	0.298181	0.120035	0.177671	21.7919	4.44572	2.91508e-17	6.16703e-16	up	yes
MSTRG.10695	CKAN_01725600	MSTRG.10695.1	NA	NA	NA	NA		11.9477	3.9457	3.23445	0.0251714	0	0	759.903	9.56967	2.97578e-17	6.28876e-16	up	yes
gene-CKAN_02465500	CKAN_02465500	rna-gnl|WGS:QPKB|mrna.CKAN_02465500	GO:0005886(plasma membrane);GO:0009416(response to light stimulus);GO:0009860(pollen tube growth);GO:0016567(protein ubiquitination)	03050(Proteasome)	K03063	NA	BTB/POZ domain-containing protein isoform X1 [Cinnamomum micranthum f. kanehirae]	2.75577	4.19856	4.61955	0	0	0	inf	inf	3.07651e-17	6.4947e-16	up	yes
MSTRG.14638	CKAN_02374000	rna-gnl|WGS:QPKB|mrna.CKAN_02374000	GO:0005576(extracellular region);GO:0005618(cell wall);GO:0016787(hydrolase activity);GO:0052689(carboxylic ester hydrolase activity);GO:0071555(cell wall organization)	NA	NA	NA	pectin acetylesterase 10 [Cinnamomum micranthum f. kanehirae]	9.30914	15.6034	16.6419	2.44573	2.32097	2.83868	5.46383	2.44991	3.14835e-17	6.6393e-16	up	yes
MSTRG.11874	CKAN_01912100	rna-gnl|WGS:QPKB|mrna.CKAN_01912100	GO:0005634(nucleus);GO:0052689(carboxylic ester hydrolase activity)	NA	NA	NA	putative carboxylesterase 2 [Cinnamomum micranthum f. kanehirae]	5.53748	5.85113	6.92121	29.3583	40.8654	28.2424	0.18595	-2.42701	3.30658e-17	6.96557e-16	down	yes
MSTRG.10450	CKAN_01678500	rna-gnl|WGS:QPKB|mrna.CKAN_01678500	GO:0016020(membrane);GO:0016709(oxidoreductase activity, acting on paired donors, with incorporation or reduction of molecular oxygen, NAD(P)H as one donor, and incorporation of one atom of oxygen);GO:0044550(secondary metabolite biosynthetic process)	NA	NA	NA	cytochrome P450 89A2 [Cinnamomum micranthum f. kanehirae]	0	0	0	0.834949	1.16653	0.64538	-inf	-inf	3.31096e-17	6.96741e-16	down	yes
MSTRG.14139		MSTRG.14139.1	NA	NA	NA	NA		0.243626	0.468083	0.275354	4.69362	4.9565	5.72951	0.0641799	-3.96173	3.33025e-17	7.00059e-16	down	yes
MSTRG.15631	CKAN_02522900	rna-gnl|WGS:QPKB|mrna.CKAN_02522900	GO:0003674(molecular_function);GO:0005794(Golgi apparatus);GO:0008150(biological_process);GO:0016021(integral component of membrane)	NA	NA	NA	transmembrane protein 87B-like protein [Cinnamomum micranthum f. kanehirae]	28.6176	40.3386	41.2221	8.52855	8.30432	9.52717	4.17975	2.06342	3.37016e-17	7.07698e-16	up	yes
MSTRG.10911	CKAN_01769700	rna-gnl|WGS:QPKB|mrna.CKAN_01769700	GO:0005515(protein binding)	NA	NA	NA	protein P21-like protein [Cinnamomum micranthum f. kanehirae]	0.226692	0	0.0533246	5.4902	7.25617	7.69151	0.0137009	-6.18959	3.5473e-17	7.44108e-16	down	yes
MSTRG.13755	CKAN_02233400	rna-gnl|WGS:QPKB|mrna.CKAN_02233400	GO:0003872(6-phosphofructokinase activity);GO:0005524(ATP binding);GO:0005945(6-phosphofructokinase complex);GO:0006002(fructose 6-phosphate metabolic process);GO:0006096(glycolytic process);GO:0009507(chloroplast);GO:0046872(metal ion binding)	00010(Glycolysis / Gluconeogenesis);00030(Pentose phosphate pathway);00051(Fructose and mannose metabolism);00052(Galactose metabolism);03018(RNA degradation)	K00850	EC:2.7.1.11	ATP-dependent 6-phosphofructokinase 5, chloroplastic-like protein [Cinnamomum micranthum f. kanehirae]	3.09608	7.1717	3.55112	30.0653	34.7868	25.2096	0.153438	-2.70427	3.55161e-17	7.44225e-16	down	yes
MSTRG.16361	CKAN_02636400	MSTRG.16361.1	NA	NA	NA	NA		3.18997	24.5122	19.9018	0	0	0	inf	inf	3.65298e-17	7.64659e-16	up	yes
gene-CKAN_00594000	CKAN_00594000	rna-gnl|WGS:QPKB|mrna.CKAN_00594000	GO:0003743(translation initiation factor activity);GO:0005737(cytoplasm);GO:0019827(stem cell population maintenance);GO:0048366(leaf development)	NA	NA	NA	Argonaute/Dicer protein [Cinnamomum micranthum f. kanehirae]	14.2427	19.6861	14.7869	2.28517	1.10762	1.8777	9.24311	3.20838	3.73437e-17	7.80872e-16	up	yes
gene-CKAN_01142500	CKAN_01142500	rna-gnl|WGS:QPKB|mrna.CKAN_01142500	GO:0000977(RNA polymerase II regulatory region sequence-specific DNA binding);GO:0001085(RNA polymerase II transcription factor binding);GO:0001228(transcriptional activator activity, RNA polymerase II transcription regulatory region sequence-specific DNA binding);GO:0003682(chromatin binding);GO:0005634(nucleus);GO:0005667(transcription factor complex);GO:0030154(cell differentiation)	NA	NA	NA	GATA transcription factor 12 [Cinnamomum micranthum f. kanehirae]	1.82851	6.8001	5.29873	0	0	0	inf	inf	3.82276e-17	7.98514e-16	up	yes
MSTRG.2320	CKAN_00364400	rna-gnl|WGS:QPKB|mrna.CKAN_00364400	GO:0003677(DNA binding);GO:0003700(DNA binding transcription factor activity);GO:0005634(nucleus);GO:0006351(transcription, DNA-templated);GO:0006355(regulation of transcription, DNA-templated);GO:0043565(sequence-specific DNA binding)	NA	NA	NA	Homeobox domain-containing protein [Cinnamomum micranthum f. kanehirae]	0	0	0.0522465	2.53399	3.17818	2.80578	0.00613369	-7.34903	4.05411e-17	8.4595e-16	down	yes
MSTRG.13875	CKAN_02252300	rna-gnl|WGS:QPKB|mrna.CKAN_02252300	GO:0005737(cytoplasm);GO:0006537(glutamate biosynthetic process);GO:0015930(glutamate synthase activity);GO:0019676(ammonia assimilation cycle)	00910(Nitrogen metabolism);00250(Alanine, aspartate and glutamate metabolism)	K00264	EC:1.4.1.13;EC:1.4.1.14	Class II glutamine amidotransferase domain-containing protein [Cinnamomum micranthum f. kanehirae]	86.1441	75.4763	72.3236	15.2441	19.8787	15.4528	4.62563	2.20965	4.16577e-17	8.68336e-16	up	yes
MSTRG.1103	CKAN_00170200	MSTRG.1103.1	NA	NA	NA	NA		0	0	0	2.69557	4.10086	4.6491	-inf	-inf	4.2128e-17	8.77218e-16	down	yes
MSTRG.96	CKAN_00016300	rna-gnl|WGS:QPKB|mrna.CKAN_00016300	GO:0005524(ATP binding);GO:0005634(nucleus);GO:0006952(defense response);GO:0043531(ADP binding)	04626(Plant-pathogen interaction)	K13459	NA	putative disease resistance protein [Cinnamomum micranthum f. kanehirae]	13.795	23.8202	24.6768	0.804941	1.63098	1.73305	14.9418	3.90128	4.30012e-17	8.94462e-16	up	yes
gene-CKAN_01743400	CKAN_01743400	rna-gnl|WGS:QPKB|mrna.CKAN_01743400	GO:0016020(membrane);GO:0016709(oxidoreductase activity, acting on paired donors, with incorporation or reduction of molecular oxygen, NAD(P)H as one donor, and incorporation of one atom of oxygen);GO:0044550(secondary metabolite biosynthetic process)	00591(Linoleic acid metabolism);00380(Tryptophan metabolism);00232(Caffeine metabolism)	K07409	EC:1.14.14.1	cytochrome P450 77A3 [Cinnamomum micranthum f. kanehirae]	3.28442	5.8616	7.8041	0	0	0	inf	inf	4.41173e-17	9.16717e-16	up	yes
MSTRG.254	CKAN_00039700	rna-gnl|WGS:QPKB|mrna.CKAN_00039700	GO:0003674(molecular_function);GO:0008150(biological_process)	NA	NA	NA	PAR-1b [Cinnamomum micranthum f. kanehirae]	15.2704	142.917	148.6	1.31459	0.886126	2.47931	65.5524	6.03458	4.44668e-17	9.23011e-16	up	yes
MSTRG.15072	CKAN_02445700	rna-gnl|WGS:QPKB|mrna.CKAN_02445700	GO:0005618(cell wall);GO:0009506(plasmodesma);GO:0010497(plasmodesmata-mediated intercellular transport);GO:0033609(oxalate metabolic process);GO:0046564(oxalate decarboxylase activity);GO:2000280(regulation of root development)	NA	NA	NA	germin-like protein 2 precursor [Cinnamomum micranthum f. kanehirae]	17.5401	30.9228	34.3841	4.71858	5.30507	5.00743	5.51171	2.4625	4.51331e-17	9.35863e-16	up	yes
MSTRG.9085	CKAN_01469900	rna-gnl|WGS:QPKB|mrna.CKAN_01469900	GO:0003677(DNA binding);GO:0003700(DNA binding transcription factor activity);GO:0005634(nucleus);GO:0006351(transcription, DNA-templated);GO:0006355(regulation of transcription, DNA-templated);GO:0008289(lipid binding);GO:0009855(determination of bilateral symmetry);GO:0009944(polarity specification of adaxial/abaxial axis);GO:0009955(adaxial/abaxial pattern specification);GO:0010014(meristem in…	NA	NA	NA	homeobox-leucine zipper protein HOX32-like protein [Cinnamomum micranthum f. kanehirae]	3.14879	4.67583	6.23188	0.317346	0.215438	0.48451	13.8175	3.78843	4.70475e-17	9.74541e-16	up	yes
MSTRG.11142	CKAN_01802600	rna-gnl|WGS:QPKB|mrna.CKAN_01802600	GO:0005575(cellular_component);GO:0009813(flavonoid biosynthetic process);GO:0016210(naringenin-chalcone synthase activity)	00941(Flavonoid biosynthesis);04712(Circadian rhythm - plant)	K00660	EC:2.3.1.74	chalcone synthase 1 [Cinnamomum micranthum f. kanehirae]	46.7733	64.8458	70.2096	11.0335	14.1467	11.2573	4.99015	2.31908	4.80389e-17	9.94039e-16	up	yes
MSTRG.2805	CKAN_00443200	rna-gnl|WGS:QPKB|mrna.CKAN_00443200	GO:0030599(pectinesterase activity);GO:0046910(pectinesterase inhibitor activity);GO:0071944(cell periphery)	00040(Pentose and glucuronate interconversions)	K01051	EC:3.1.1.11	putative pectinesterase/pectinesterase inhibitor 12 [Cinnamomum micranthum f. kanehirae]	28.041	21.4632	36.9431	2.13149	3.31285	2.97118	10.2724	3.3607	4.82611e-17	9.97597e-16	up	yes
MSTRG.994	CKAN_00150100	rna-gnl|WGS:QPKB|mrna.CKAN_00150100	GO:0005886(plasma membrane);GO:0009416(response to light stimulus)	03050(Proteasome)	K03063	NA	coleoptile phototropism protein 1-like protein [Cinnamomum micranthum f. kanehirae]	9.7317	33.2694	21.6455	1.68435	1.46778	2.47082	11.4969	3.52317	5.35864e-17	1.10652e-15	up	yes
MSTRG.10680		MSTRG.10680.1	NA	NA	NA	NA		3.05096	1.8167	1.40916	0	0	0	inf	inf	5.36933e-17	1.10758e-15	up	yes
MSTRG.16507	CKAN_02661900	MSTRG.16507.1	NA	NA	NA	NA		10.1996	16.4475	22.5517	0.194551	1.0327	0.201114	34.4442	5.10619	5.40574e-17	1.11393e-15	up	yes
MSTRG.5503	CKAN_00889500	rna-gnl|WGS:QPKB|mrna.CKAN_00889500	GO:0004650(polygalacturonase activity);GO:0005576(extracellular region);GO:0005975(carbohydrate metabolic process);GO:0016829(lyase activity);GO:0071555(cell wall organization)	00040(Pentose and glucuronate interconversions)	K01213	EC:3.2.1.67	pectin lyase-like superfamily protein [Cinnamomum micranthum f. kanehirae]	16.8748	34.7061	34.3934	4.26901	5.1575	4.29163	6.26721	2.64782	5.63193e-17	1.15934e-15	up	yes
MSTRG.11143	CKAN_01801900;CKAN_01802000	MSTRG.11143.3;rna-gnl|WGS:QPKB|mrna.CKAN_01802000;MSTRG.11143.2;rna-gnl|WGS:QPKB|mrna.CKAN_01801900	GO:0000340(RNA 7-methylguanosine cap binding);GO:0000902(cell morphogenesis);GO:0005515(protein binding);GO:0005737(cytoplasm);GO:0006417(regulation of translation);GO:0007275(multicellular organism development);GO:0007411(axon guidance);GO:0010172(embryonic body morphogenesis);GO:0016477(cell migration);GO:0030031(cell projection assembly);GO:0030054(cell junction);GO:0031209(SCAR complex);GO:00…	03013(RNA transport);03013(RNA transport)	K05749	NA	Transcription activators isoform 1 [Cinnamomum micranthum f. kanehirae];Cytoplasmic FMR1-interacting [Cinnamomum micranthum f. kanehirae]	56.3633	65.5103	51.4286	15.6235	15.4758	15.056	3.75476	1.90872	5.65294e-17	1.16246e-15	up	yes
MSTRG.14562		MSTRG.14562.1	NA	NA	NA	NA		5.49624	3.63139	3.80754	0.178536	0.260323	0.239105	19.0795	4.25395	5.72456e-17	1.17597e-15	up	yes
MSTRG.8939	CKAN_01444100	rna-gnl|WGS:QPKB|mrna.CKAN_01444100	GO:0004751(ribose-5-phosphate isomerase activity);GO:0005737(cytoplasm);GO:0008219(cell death);GO:0009052(pentose-phosphate shunt, non-oxidative branch);GO:0010228(vegetative to reproductive phase transition of meristem)	00030(Pentose phosphate pathway);00710(Carbon fixation in photosynthetic organisms)	K01807	EC:5.3.1.6	putative ribose-5-phosphate isomerase 2 [Cinnamomum micranthum f. kanehirae]	4.72368	6.75745	8.12622	0.642514	0.612703	0.69717	10.0428	3.32808	6.21179e-17	1.27473e-15	up	yes
MSTRG.14613	CKAN_02370600	rna-gnl|WGS:QPKB|mrna.CKAN_02370600	GO:0009852(auxin catabolic process);GO:0051213(dioxygenase activity)	00904(Diterpenoid biosynthesis)	K04125	EC:1.14.11.13	2-oxoglutarate-dependent dioxygenase DAO-like protein isoform X2 [Cinnamomum micranthum f. kanehirae]	8.0537	15.8619	17.0532	1.85394	2.38676	1.33035	7.35387	2.8785	6.32426e-17	1.29647e-15	up	yes
gene-CKAN_02098900	CKAN_02098900	rna-gnl|WGS:QPKB|mrna.CKAN_02098900	GO:0005509(calcium ion binding);GO:0005544(calcium-dependent phospholipid binding);GO:0005886(plasma membrane)	00270(Cysteine and methionine metabolism);00450(Selenocompound metabolism)	K00549	EC:2.1.1.14	C2 calcium-dependent membrane targeting [Cinnamomum micranthum f. kanehirae]	9.19914	12.9098	12.4286	0.337411	0.585439	0.375275	26.6057	4.73366	6.39944e-17	1.31053e-15	up	yes
MSTRG.16093	CKAN_02590700	MSTRG.16093.1	NA	NA	NA	NA		7.54614	13.5309	12.6584	2.26119	1.81069	2.23066	5.35267	2.42026	6.54662e-17	1.33929e-15	up	yes
gene-CKAN_00227400	CKAN_00227400	rna-gnl|WGS:QPKB|mrna.CKAN_00227400	GO:0003723(RNA binding);GO:0004519(endonuclease activity);GO:0008270(zinc ion binding);GO:0009451(RNA modification);GO:0009507(chloroplast);GO:0031425(chloroplast RNA processing);GO:0031426(polycistronic mRNA processing);GO:0043231(intracellular membrane-bounded organelle)	NA	NA	NA	pentatricopeptide repeat-containing protein [Cinnamomum micranthum f. kanehirae]	0	0	0	0.482656	0.564173	0.718067	-inf	-inf	6.55347e-17	1.33931e-15	down	yes
gene-CKAN_00959000	CKAN_00959000	rna-gnl|WGS:QPKB|mrna.CKAN_00959000	GO:0003674(molecular_function);GO:0005634(nucleus);GO:0008150(biological_process)	NA	NA	NA	protein of unknown function DUF4378 [Cinnamomum micranthum f. kanehirae]	5.28917	4.3728	5.17452	0	0	0	inf	inf	6.64403e-17	1.35642e-15	up	yes
MSTRG.15305	CKAN_02478000	rna-gnl|WGS:QPKB|mrna.CKAN_02478000	GO:0003674(molecular_function);GO:0005576(extracellular region);GO:0009505(plant-type cell wall);GO:0009506(plasmodesma);GO:0051707(response to other organism)	NA	NA	NA	osmotin-like protein [Cinnamomum micranthum f. kanehirae]	5.4041	4.93132	4.262	0.0903498	0.332663	0.347677	18.9407	4.24342	6.68889e-17	1.36418e-15	up	yes
MSTRG.2631	CKAN_00416300	MSTRG.2631.2;MSTRG.2631.1;rna-gnl|WGS:QPKB|mrna.CKAN_00416300	GO:0004364(glutathione transferase activity);GO:0005737(cytoplasm);GO:0006749(glutathione metabolic process);GO:0009407(toxin catabolic process)	00480(Glutathione metabolism)	K00799	EC:2.5.1.18	SAICAR synthetase [Cinnamomum micranthum f. kanehirae]	3.10315	1.2271	0.512738	32.8041	28.7178	29.0218	0.0534879	-4.22464	6.72016e-17	1.36915e-15	down	yes
MSTRG.3339	CKAN_00531600	rna-gnl|WGS:QPKB|mrna.CKAN_00531600	GO:0005886(plasma membrane);GO:0016829(lyase activity);GO:0030570(pectate lyase activity)	00040(Pentose and glucuronate interconversions)	K01728	EC:4.2.2.2	putative pectate lyase 4 [Cinnamomum micranthum f. kanehirae]	3.80015	4.50622	3.07359	16.3634	14.3998	15.9717	0.2435	-2.03801	6.77015e-17	1.37792e-15	down	yes
MSTRG.14356	CKAN_02329400	rna-gnl|WGS:QPKB|mrna.CKAN_02329400	GO:0004672(protein kinase activity);GO:0004675(transmembrane receptor protein serine/threonine kinase activity);GO:0005524(ATP binding);GO:0005576(extracellular region);GO:0005886(plasma membrane);GO:0006468(protein phosphorylation);GO:0006952(defense response);GO:0007166(cell surface receptor signaling pathway);GO:0016021(integral component of membrane);GO:0016032(viral process);GO:0016301(kinas…	NA	NA	NA	protein NSP-INTERACTING KINASE 3 [Cinnamomum micranthum f. kanehirae]	115.917	264.785	284.184	32.4184	32.1588	36.2508	6.59427	2.72121	6.84323e-17	1.39136e-15	up	yes
MSTRG.6603	CKAN_01059200	rna-gnl|WGS:QPKB|mrna.CKAN_01059200	GO:0003674(molecular_function);GO:0005739(mitochondrion);GO:0009733(response to auxin)	00510(N-Glycan biosynthesis)	K07441	EC:2.4.1.141	auxin-responsive protein SAUR71 [Cinnamomum micranthum f. kanehirae]	7.33888	3.29633	2.3347	0	0	0	inf	inf	6.97171e-17	1.41603e-15	up	yes
MSTRG.5282	CKAN_00852000	rna-gnl|WGS:QPKB|mrna.CKAN_00852000	GO:0002020(protease binding);GO:0004869(cysteine-type endopeptidase inhibitor activity);GO:0005576(extracellular region);GO:0006952(defense response);GO:2000117(negative regulation of cysteine-type endopeptidase activity)	NA	NA	NA	cysteine proteinase inhibitor B [Cinnamomum micranthum f. kanehirae]	21.0116	47.6585	48.8818	2.8178	3.37415	1.72298	14.8519	3.89258	7.26516e-17	1.47413e-15	up	yes
gene-CKAN_00752900	CKAN_00752900	rna-gnl|WGS:QPKB|mrna.CKAN_00752900	GO:0004674(protein serine/threonine kinase activity);GO:0005886(plasma membrane);GO:0007166(cell surface receptor signaling pathway)	NA	NA	NA	wall-associated receptor kinase 2 [Cinnamomum micranthum f. kanehirae]	0	0	0	1.83403	2.92393	1.87005	-inf	-inf	7.30562e-17	1.48082e-15	down	yes
MSTRG.11120	CKAN_01798100	rna-gnl|WGS:QPKB|mrna.CKAN_01798100	GO:0009507(chloroplast);GO:0015996(chlorophyll catabolic process);GO:0031969(chloroplast membrane);GO:0047746(chlorophyllase activity);GO:0102293(pheophytinase b activity)	00860(Porphyrin and chlorophyll metabolism)	K08099	EC:3.1.1.14	chlorophyllase-1 [Cinnamomum micranthum f. kanehirae]	1.08005	9.44929	9.6105	0	0	0	inf	inf	7.44043e-17	1.50661e-15	up	yes
gene-CKAN_01705800	CKAN_01705800	rna-gnl|WGS:QPKB|mrna.CKAN_01705800	GO:0003677(DNA binding);GO:0003700(DNA binding transcription factor activity);GO:0005515(protein binding);GO:0005634(nucleus);GO:0005737(cytoplasm);GO:0006351(transcription, DNA-templated);GO:0007275(multicellular organism development);GO:0009640(photomorphogenesis);GO:0009723(response to ethylene);GO:0009733(response to auxin);GO:0009735(response to cytokinin);GO:0009737(response to abscisic aci…	04626(Plant-pathogen interaction)	K13459	NA	putative disease resistance protein [Cinnamomum micranthum f. kanehirae]	5.1505	7.66819	8.92176	0.145117	0.189946	0	64.8847	6.01981	7.53368e-17	1.52394e-15	up	yes
gene-CKAN_01724500	CKAN_01724500	rna-gnl|WGS:QPKB|mrna.CKAN_01724500	GO:0007165(signal transduction);GO:0016020(membrane)	NA	NA	NA	ankyrin repeat-containing-like protein [Cinnamomum micranthum f. kanehirae]	1.96636	1.96238	2.97487	0	0	0	inf	inf	7.85291e-17	1.5869e-15	up	yes
MSTRG.2205		MSTRG.2205.1;MSTRG.2205.3;MSTRG.2205.2	NA	NA	NA	NA		179.691	245.052	317.793	49.3791	47.9758	44.3339	5.24062	2.38974	8.11745e-17	1.63853e-15	up	yes
MSTRG.2215	CKAN_00349100	rna-gnl|WGS:QPKB|mrna.CKAN_00349100	GO:0003677(DNA binding);GO:0003700(DNA binding transcription factor activity);GO:0005515(protein binding);GO:0005634(nucleus);GO:0006351(transcription, DNA-templated);GO:0006355(regulation of transcription, DNA-templated);GO:0042803(protein homodimerization activity);GO:0046872(metal ion binding);GO:0048574(long-day photoperiodism, flowering)	NA	NA	NA	zinc finger-homeodomain-containing protein [Cinnamomum micranthum f. kanehirae]	0.846496	2.28914	1.1997	0	0	0	inf	inf	8.12495e-17	1.63853e-15	up	yes
MSTRG.9925	CKAN_01598700	rna-gnl|WGS:QPKB|mrna.CKAN_01598700	GO:0003993(acid phosphatase activity);GO:0004722(protein serine/threonine phosphatase activity);GO:0005576(extracellular region);GO:0016311(dephosphorylation);GO:0046872(metal ion binding)	NA	NA	NA	nucleotide pyrophosphatase/phosphodiesterase-like protein isoform X1 [Cinnamomum micranthum f. kanehirae]	2.55067	7.20257	9.15337	0.240178	0.397824	0.360897	18.9275	4.24241	8.34468e-17	1.68113e-15	up	yes
MSTRG.14647	CKAN_02375800	rna-gnl|WGS:QPKB|mrna.CKAN_02375800	GO:0004601(peroxidase activity);GO:0009505(plant-type cell wall);GO:0009664(plant-type cell wall organization)	00940(Phenylpropanoid biosynthesis)	K00430	EC:1.11.1.7	peroxidase 5-like protein [Cinnamomum micranthum f. kanehirae]	35.6028	92.7242	114.787	2.53729	8.41818	4.12588	16.1202	4.01079	8.59486e-17	1.72978e-15	up	yes
MSTRG.7075	CKAN_01132800	rna-gnl|WGS:QPKB|mrna.CKAN_01132800;MSTRG.7075.1;MSTRG.7075.2	GO:0005249(voltage-gated potassium channel activity);GO:0005887(integral component of plasma membrane);GO:0042391(regulation of membrane potential)	04626(Plant-pathogen interaction)	K05391	NA	Cyclic nucleotide-binding domain-containing protein [Cinnamomum micranthum f. kanehirae]	87.0378	61.0843	64.7406	291.902	263.188	306.578	0.247036	-2.01721	9.05394e-17	1.82033e-15	down	yes
MSTRG.12907		MSTRG.12907.1	NA	NA	NA	NA		0	0	0	1.77772	1.72721	0.865384	-inf	-inf	9.18621e-17	1.84505e-15	down	yes
MSTRG.6160	CKAN_00993300	rna-gnl|WGS:QPKB|mrna.CKAN_00993300	GO:0005737(cytoplasm);GO:0016491(oxidoreductase activity);GO:0055114(oxidation-reduction process)	00906(Carotenoid biosynthesis)	K09841	EC:1.1.1.288	short-chain dehydrogenase reductase 2a [Cinnamomum micranthum f. kanehirae]	1.02296	4.81402	0.898625	56.7792	38.7395	47.5158	0.0470908	-4.40841	9.29717e-17	1.86545e-15	down	yes
MSTRG.12184	CKAN_01960300	MSTRG.12184.1;MSTRG.12184.2;MSTRG.12184.4	NA	NA	NA	NA		48.4391	45.1219	13.4048	370.141	296.059	328.503	0.107535	-3.21712	9.66953e-17	1.9382e-15	down	yes
MSTRG.16972	CKAN_02748100	MSTRG.16972.1;rna-gnl|WGS:QPKB|mrna.CKAN_02748100	GO:0005777(peroxisome);GO:0005782(peroxisomal matrix);GO:0006637(acyl-CoA metabolic process);GO:0030551(cyclic nucleotide binding);GO:0047617(acyl-CoA hydrolase activity)	00062(Fatty acid elongation);01040(Biosynthesis of unsaturated fatty acids)	K01068	EC:3.1.2.2	acyl-CoA thioesterase 2-like protein [Cinnamomum micranthum f. kanehirae]	5.19745	5.80368	5.63187	22.3509	19.7186	19.2024	0.271462	-1.88118	9.84382e-17	1.97115e-15	down	yes
MSTRG.3366	CKAN_00537800	rna-gnl|WGS:QPKB|mrna.CKAN_00537800	GO:0005215(transporter activity);GO:0005886(plasma membrane);GO:0006857(oligopeptide transport);GO:0010447(response to acidic pH);GO:0010542(nitrate efflux transmembrane transporter activity);GO:0015706(nitrate transport);GO:0016020(membrane);GO:0016021(integral component of membrane);GO:0022857(transmembrane transporter activity);GO:0042128(nitrate assimilation);GO:0055085(transmembrane transpor…	NA	NA	NA	protein NRT1/ PTR FAMILY 2.6-like protein [Cinnamomum micranthum f. kanehirae]	13.1882	6.72243	4.93018	0	0.141226	0	175.894	7.45856	9.88941e-17	1.97828e-15	up	yes
gene-CKAN_02192500	CKAN_02192500	rna-gnl|WGS:QPKB|mrna.CKAN_02192500	GO:0003674(molecular_function);GO:0005635(nuclear envelope);GO:0005737(cytoplasm);GO:0005783(endoplasmic reticulum);GO:0006997(nucleus organization)	NA	NA	NA	Sad1_UNC domain-containing protein [Cinnamomum micranthum f. kanehirae]	4.453	1.62254	1.17208	0	0	0	inf	inf	1.00318e-16	2.00474e-15	up	yes
gene-CKAN_00967700	CKAN_00967700	rna-gnl|WGS:QPKB|mrna.CKAN_00967700	GO:0003674(molecular_function);GO:0005575(cellular_component);GO:0008150(biological_process)	NA	NA	NA	hypothetical protein CKAN_00967700 [Cinnamomum micranthum f. kanehirae]	0.982812	1.43103	1.11423	0	0	0	inf	inf	1.008e-16	2.01236e-15	up	yes
MSTRG.2399		MSTRG.2399.1	NA	NA	NA	NA		0.413178	0.29867	0	13.1593	13.1538	13.6034	0.0178334	-5.80927	1.01018e-16	2.01336e-15	down	yes
MSTRG.11216	CKAN_01813700	rna-gnl|WGS:QPKB|mrna.CKAN_01813700	GO:0004497(monooxygenase activity)	NA	NA	NA	cytochrome P450 CYP72A219-like protein [Cinnamomum micranthum f. kanehirae]	21.4901	17.5801	17.8171	86.7967	85.742	81.9123	0.223569	-2.16121	1.01053e-16	2.01336e-15	down	yes
MSTRG.9198	CKAN_01481600	MSTRG.9198.1;rna-gnl|WGS:QPKB|mrna.CKAN_01481600	GO:0003674(molecular_function);GO:0005634(nucleus);GO:0008150(biological_process);GO:0016020(membrane)	NA	NA	NA	putative HVA22-like protein g isoform X1 [Cinnamomum micranthum f. kanehirae]	2.59111	7.67488	8.31161	0.207126	0.247459	0.112597	32.7542	5.03361	1.02218e-16	2.03452e-15	up	yes
MSTRG.11444	CKAN_01849800	rna-gnl|WGS:QPKB|mrna.CKAN_01849800;MSTRG.11444.2	NA	NA	NA	NA	delta-like protein A [Cinnamomum micranthum f. kanehirae]	6.75203	2.09005	1.52828	0	0	0	inf	inf	1.03512e-16	2.0582e-15	up	yes
MSTRG.10489	CKAN_01683700	rna-gnl|WGS:QPKB|mrna.CKAN_01683700	GO:0046658(anchored component of plasma membrane)	NA	NA	NA	cucumber peeling cupredoxin-like protein [Cinnamomum micranthum f. kanehirae]	15.193	37.18	34.0292	3.10477	4.83717	3.6941	7.42541	2.89247	1.03797e-16	2.06181e-15	up	yes
MSTRG.8168	CKAN_01305900	rna-gnl|WGS:QPKB|mrna.CKAN_01305900	GO:0005886(plasma membrane);GO:0006508(proteolysis);GO:0008233(peptidase activity);GO:0016021(integral component of membrane)	NA	NA	NA	hypothetical protein CKAN_01305900 [Cinnamomum micranthum f. kanehirae]	24.7678	37.9853	33.9708	7.49694	7.11971	7.17115	4.43936	2.15035	1.0431e-16	2.06993e-15	up	yes
gene-CKAN_01454400	CKAN_01454400	rna-gnl|WGS:QPKB|mrna.CKAN_01454400	GO:0005515(protein binding);GO:0005524(ATP binding);GO:0005634(nucleus);GO:0005886(plasma membrane);GO:0006952(defense response);GO:0007165(signal transduction);GO:0043531(ADP binding);GO:0043621(protein self-association);GO:0050829(defense response to Gram-negative bacterium)	04626(Plant-pathogen interaction)	K13457	NA	Disease resistance RPP13-like protein 4 [Cinnamomum micranthum f. kanehirae]	0.582873	1.35789	1.34082	0.0142632	0.0073572	0	151.782	7.24585	1.09084e-16	2.16249e-15	up	yes
MSTRG.15584	CKAN_02516000	MSTRG.15584.4;MSTRG.15584.5;MSTRG.15584.2;MSTRG.15584.1	NA	NA	NA	NA		551.481	691.631	677.12	132.049	135.381	120.336	4.95205	2.30803	1.15087e-16	2.27922e-15	up	yes
MSTRG.12211	CKAN_01966600	rna-gnl|WGS:QPKB|mrna.CKAN_01966600	GO:0005576(extracellular region);GO:0005615(extracellular space);GO:0006629(lipid metabolic process);GO:0016298(lipase activity);GO:0048046(apoplast)	NA	NA	NA	protein EXORDIUM-like protein 5 [Cinnamomum micranthum f. kanehirae]	2.57626	6.96623	9.23271	0.135355	0.261173	0.228288	30.0492	4.90925	1.15262e-16	2.28042e-15	up	yes
MSTRG.2135	CKAN_00335600	rna-gnl|WGS:QPKB|mrna.CKAN_00335600	GO:0003677(DNA binding);GO:0003700(DNA binding transcription factor activity);GO:0005634(nucleus);GO:0005829(cytosol);GO:0006351(transcription, DNA-templated);GO:0006355(regulation of transcription, DNA-templated);GO:0099402(plant organ development)	03013(RNA transport)	K14292	EC:2.1.1.-	WUSCHEL-related homeobox 1 [Cinnamomum micranthum f. kanehirae]	1.13944	21.9737	6.69738	0	0	0	inf	inf	1.19254e-16	2.35705e-15	up	yes
MSTRG.2288	CKAN_00359900	rna-gnl|WGS:QPKB|mrna.CKAN_00359900	GO:0004252(serine-type endopeptidase activity);GO:0005618(cell wall)	NA	NA	NA	Peptidase S8/S53 domain-containing protein [Cinnamomum micranthum f. kanehirae]	18.9728	65.229	86.3293	4.442	3.38134	2.17242	17.0604	4.09258	1.23029e-16	2.42924e-15	up	yes
gene-CKAN_00016200	CKAN_00016200	rna-gnl|WGS:QPKB|mrna.CKAN_00016200	GO:0005524(ATP binding);GO:0005739(mitochondrion);GO:0006952(defense response);GO:0043531(ADP binding)	04626(Plant-pathogen interaction)	K13459	NA	putative disease resistance protein [Cinnamomum micranthum f. kanehirae]	1.53391	3.50685	3.44669	0.0286908	0.0858383	0.0806747	43.4799	5.44228	1.25855e-16	2.48258e-15	up	yes
MSTRG.13833		MSTRG.13833.1	NA	NA	NA	NA		0	0	0	4.83277	3.9315	4.62993	-inf	-inf	1.27816e-16	2.51875e-15	down	yes
MSTRG.12945		MSTRG.12945.1	NA	NA	NA	NA		1.69661	1.73591	2.45483	0	0	0	inf	inf	1.3047e-16	2.5685e-15	up	yes
MSTRG.13715	CKAN_02225500	rna-gnl|WGS:QPKB|mrna.CKAN_02225500;MSTRG.13715.1	GO:0004512(inositol-3-phosphate synthase activity);GO:0005515(protein binding);GO:0005737(cytoplasm);GO:0006021(inositol biosynthetic process);GO:0008654(phospholipid biosynthetic process);GO:0009408(response to heat);GO:0009644(response to high light intensity);GO:0009733(response to auxin);GO:0009793(embryo development ending in seed dormancy);GO:0010264(myo-inositol hexakisphosphate biosynthet…	00562(Inositol phosphate metabolism)	K01858	EC:5.5.1.4	inositol-3-phosphate synthase-like protein [Cinnamomum micranthum f. kanehirae]	519.61	1369.24	1359.23	70.1318	138.714	86.8415	10.9848	3.45744	1.32309e-16	2.60213e-15	up	yes
gene-CKAN_01164700	CKAN_01164700	rna-gnl|WGS:QPKB|mrna.CKAN_01164700	GO:0000139(Golgi membrane);GO:0005794(Golgi apparatus);GO:0009506(plasmodesma);GO:0016021(integral component of membrane);GO:0016757(transferase activity, transferring glycosyl groups);GO:0016759(cellulose synthase activity);GO:0071555(cell wall organization)	NA	NA	NA	glycosyl transferase family 2 family protein [Cinnamomum micranthum f. kanehirae]	0.981507	2.18425	1.6987	0.055288	0.0634631	0.0474562	29.2674	4.87122	1.34325e-16	2.63915e-15	up	yes
gene-CKAN_00505300	CKAN_00505300	rna-gnl|WGS:QPKB|mrna.CKAN_00505300	GO:0010334(sesquiterpene synthase activity);GO:0033383(geranyl diphosphate metabolic process)	00909(Sesquiterpenoid and triterpenoid biosynthesis)	K15803	EC:4.2.3.75	germacrene D synthase [Cinnamomum micranthum f. kanehirae]	2.15194	5.30237	9.1539	0	0	0	inf	inf	1.3728e-16	2.69455e-15	up	yes
MSTRG.10143	CKAN_01628200	MSTRG.10143.1;rna-gnl|WGS:QPKB|mrna.CKAN_01628200	GO:0000325(plant-type vacuole);GO:0005524(ATP binding);GO:0005773(vacuole);GO:0005774(vacuolar membrane);GO:0005886(plasma membrane);GO:0008281(sulfonylurea receptor activity);GO:0008559(xenobiotic transmembrane transporting ATPase activity);GO:0009651(response to salt stress);GO:0016021(integral component of membrane);GO:0030007(cellular potassium ion homeostasis);GO:0042626(ATPase activity, cou…	02010(ABC transporters)	K05665	NA	putative ABC transporter C family member 15 isoform X2 [Cinnamomum micranthum f. kanehirae]	35.515	430.053	391.334	2.54665	2.0091	0.386427	173.385	7.43784	1.39996e-16	2.74513e-15	up	yes
MSTRG.3857	CKAN_00619800	rna-gnl|WGS:QPKB|mrna.CKAN_00619800	GO:0005576(extracellular region);GO:0008150(biological_process);GO:0016874(ligase activity)	NA	NA	NA	tRNA-splicing ligase RtcB [Cinnamomum micranthum f. kanehirae]	8.06149	32.3804	32.3005	2.22283	2.19879	1.86847	11.5646	3.53164	1.43375e-16	2.80863e-15	up	yes
MSTRG.7696		MSTRG.7696.1	NA	NA	NA	NA		0	0	0	1.3306	0.824022	1.28472	-inf	-inf	1.44806e-16	2.83386e-15	down	yes
MSTRG.15720		MSTRG.15720.1	NA	NA	NA	NA		14.8093	9.97874	7.74944	0.615582	0.430147	0.194084	26.2438	4.71391	1.45225e-16	2.83927e-15	up	yes
MSTRG.2591	CKAN_00410400	rna-gnl|WGS:QPKB|mrna.CKAN_00410400	GO:0005618(cell wall);GO:0033609(oxalate metabolic process);GO:0046564(oxalate decarboxylase activity)	NA	NA	NA	germin-like protein subfamily 1 member 1 [Cinnamomum micranthum f. kanehirae]	1.91876	2.82422	2.27507	0	0	0	inf	inf	1.47951e-16	2.8897e-15	up	yes
MSTRG.118	CKAN_00020100	MSTRG.118.1	NA	NA	NA	NA		10.5855	7.38362	11.8263	0	0.310452	0.080558	76.2012	6.25174	1.50898e-16	2.94438e-15	up	yes
MSTRG.16720	CKAN_02699300	rna-gnl|WGS:QPKB|mrna.CKAN_02699300	GO:0004674(protein serine/threonine kinase activity);GO:0005515(protein binding);GO:0005524(ATP binding);GO:0005634(nucleus);GO:0005886(plasma membrane);GO:0006468(protein phosphorylation);GO:0009506(plasmodesma);GO:0009755(hormone-mediated signaling pathway);GO:0010183(pollen tube guidance);GO:0016020(membrane);GO:0016021(integral component of membrane);GO:0016301(kinase activity);GO:0090406(pol…	NA	NA	NA	putative leucine-rich repeat receptor-like protein kinase [Cinnamomum micranthum f. kanehirae]	0.724275	0.623316	1.83523	11.0342	12.6805	13.459	0.0856203	-3.5459	1.52393e-16	2.97062e-15	down	yes
MSTRG.14262	CKAN_02316200	rna-gnl|WGS:QPKB|mrna.CKAN_02316200	NA	NA	NA	NA	protein NEGATIVE REGULATOR OF RESISTANCE-like protein [Cinnamomum micranthum f. kanehirae]	29.9947	35.0123	29.0611	6.97377	8.75017	8.36306	3.90535	1.96545	1.55788e-16	3.03279e-15	up	yes
MSTRG.12241	CKAN_01973600	rna-gnl|WGS:QPKB|mrna.CKAN_01973600	NA	NA	NA	NA	hypothetical protein CKAN_01973600 [Cinnamomum micranthum f. kanehirae]	3.2255	2.33228	3.87521	0.0574467	0.238287	0.112631	23.0994	4.52978	1.55888e-16	3.03279e-15	up	yes
MSTRG.8901	CKAN_01438700	MSTRG.8901.1;rna-gnl|WGS:QPKB|mrna.CKAN_01438700	GO:0005634(nucleus);GO:0005819(spindle);GO:0005874(microtubule);GO:0032147(activation of protein kinase activity);GO:0060236(regulation of mitotic spindle organization)	NA	NA	NA	protein TPX2-like protein isoform X1 [Cinnamomum micranthum f. kanehirae]	22.5164	17.3948	10.6604	0	0.373471	0	135.41	7.08119	1.60834e-16	3.12595e-15	up	yes
MSTRG.32	CKAN_00005900	rna-gnl|WGS:QPKB|mrna.CKAN_00005900	GO:0005516(calmodulin binding);GO:0005634(nucleus);GO:0008150(biological_process)	NA	NA	NA	pirin-like protein [Cinnamomum micranthum f. kanehirae]	5.96165	9.90128	8.64589	0.569489	1.04837	0.534307	11.388	3.50944	1.61752e-16	3.14071e-15	up	yes
gene-CKAN_00268700	CKAN_00268700	rna-gnl|WGS:QPKB|mrna.CKAN_00268700	GO:0003723(RNA binding);GO:0004525(ribonuclease III activity);GO:0005634(nucleus);GO:0005737(cytoplasm);GO:0016442(RISC complex);GO:0030422(production of siRNA involved in RNA interference)	NA	NA	NA	endoribonuclease Dicer 2 isoform X1 [Cinnamomum micranthum f. kanehirae]	2.74834	3.41206	2.54853	13.8413	16.4417	13.324	0.199714	-2.32399	1.69092e-16	3.28002e-15	down	yes
gene-CKAN_00568600	CKAN_00568600	rna-gnl|WGS:QPKB|mrna.CKAN_00568600	GO:0004185(serine-type carboxypeptidase activity);GO:0005773(vacuole);GO:0009742(brassinosteroid mediated signaling pathway);GO:0051603(proteolysis involved in cellular protein catabolic process)	NA	NA	NA	serine carboxypeptidase-like protein 25 [Cinnamomum micranthum f. kanehirae]	4.78523	11.8765	4.807	0	0	0	inf	inf	1.70635e-16	3.30672e-15	up	yes
MSTRG.7378	CKAN_01177600	rna-gnl|WGS:QPKB|mrna.CKAN_01177600	GO:0005199(structural constituent of cell wall);GO:0005576(extracellular region);GO:0005618(cell wall);GO:0009505(plant-type cell wall);GO:0009506(plasmodesma);GO:0071555(cell wall organization)	NA	NA	NA	leucine-rich repeat extensin-like protein 4 [Cinnamomum micranthum f. kanehirae]	12.1179	43.1437	45.9885	3.27707	2.69473	3.29334	10.9281	3.44997	1.81495e-16	3.51375e-15	up	yes
[truncated: 23,921 more rows]
