# Supplementary material for: The Mining of Candidate Genes Involved in the Camphor Biosynthesis Pathway of Cinnamomum camphora
Source: Plants (Basel). 2025 Mar 21;14(7):991. doi: 10.3390/plants14070991 (PMC11990527; doi:10.3390/plants14070991)
Supplement: Supplementary file 1 [file plants-14-00991-s001.zip › Table S4 GO_enrichment.xlsx]

## Sheet: Sheet1
Table S4 The GO enrichement analysis
GO_ID	GO_Term	GO_function	GO_class	S gene number	TS gene number	B gene number	TB gene number	pvalue
GO:0071555	cell wall organization	biological_process	6	104	4914	189	19818	4.79829e-19
GO:0009505	plant-type cell wall	cellular_component	6	89	4914	160	19818	6.68429e-17
GO:0005618	cell wall	cellular_component	5	164	4914	364	19818	3.33067e-16
GO:0005886	plasma membrane	cellular_component	4	959	4914	3017	19818	3.33067e-16
GO:0005576	extracellular region	cellular_component	3	385	4914	915	19818	3.33067e-16
GO:0033383	geranyl diphosphate metabolic process	biological_process	8	33	4914	41	19818	1.02177e-13
GO:0046658	anchored component of plasma membrane	cellular_component	6	76	4914	148	19818	2.98041e-12
GO:0009506	plasmodesma	cellular_component	5	262	4914	734	19818	1.30282e-11
GO:0004674	protein serine/threonine kinase activity	molecular_function	8	326	4914	959	19818	3.78056e-11
GO:0016759	cellulose synthase activity	molecular_function	8	28	4914	39	19818	8.77689e-10
GO:0016722	oxidoreductase activity, oxidizing metal ions	molecular_function	5	27	4914	38	19818	2.563e-09
GO:0030244	cellulose biosynthetic process	biological_process	11	31	4914	47	19818	3.00549e-09
GO:0009834	plant-type secondary cell wall biogenesis	biological_process	7	30	4914	46	19818	8.07426e-09
GO:0045492	xylan biosynthetic process	biological_process	11	19	4914	23	19818	9.21423e-09
GO:0007169	transmembrane receptor protein tyrosine kinase signaling pathway	biological_process	7	74	4914	164	19818	1.04678e-08
GO:0016042	lipid catabolic process	biological_process	6	47	4914	89	19818	1.27032e-08
GO:0016760	cellulose synthase (UDP-forming) activity	molecular_function	9	24	4914	34	19818	2.46357e-08
GO:0016021	integral component of membrane	cellular_component	5	778	4914	2674	19818	2.7833e-08
GO:0004553	hydrolase activity, hydrolyzing O-glycosyl compounds	molecular_function	6	64	4914	139	19818	3.93957e-08
GO:0006468	protein phosphorylation	biological_process	9	282	4914	864	19818	6.8589e-08
GO:0016757	transferase activity, transferring glycosyl groups	molecular_function	5	112	4914	288	19818	7.27119e-08
GO:0009809	lignin biosynthetic process	biological_process	8	48	4914	96	19818	8.50674e-08
GO:0004650	polygalacturonase activity	molecular_function	7	18	4914	23	19818	1.08906e-07
GO:0043693	monoterpene biosynthetic process	biological_process	10	18	4914	25	19818	9.14895e-07
GO:0030599	pectinesterase activity	molecular_function	7	22	4914	34	19818	9.99319e-07
GO:0009828	plant-type cell wall loosening	biological_process	9	16	4914	21	19818	1.08762e-06
GO:0005794	Golgi apparatus	cellular_component	6	261	4914	815	19818	1.20742e-06
GO:0009832	plant-type cell wall biogenesis	biological_process	6	24	4914	39	19818	1.23198e-06
GO:0010333	terpene synthase activity	molecular_function	7	21	4914	32	19818	1.25257e-06
GO:0004672	protein kinase activity	molecular_function	7	99	4914	260	19818	1.25928e-06
GO:0016301	kinase activity	molecular_function	6	227	4914	696	19818	1.39392e-06
GO:0052689	carboxylic ester hydrolase activity	molecular_function	6	43	4914	90	19818	1.89773e-06
GO:0006949	syncytium formation	biological_process	4	13	4914	16	19818	3.39073e-06
GO:0031225	anchored component of membrane	cellular_component	5	41	4914	86	19818	3.49779e-06
GO:0009833	plant-type primary cell wall biogenesis	biological_process	7	19	4914	29	19818	4.2212e-06
GO:0005871	kinesin complex	cellular_component	5	29	4914	55	19818	7.92369e-06
GO:0007018	microtubule-based movement	biological_process	5	29	4914	55	19818	7.92369e-06
GO:0016413	O-acetyltransferase activity	molecular_function	8	24	4914	43	19818	1.34336e-05
GO:0005887	integral component of plasma membrane	cellular_component	6	91	4914	248	19818	1.85888e-05
GO:0009664	plant-type cell wall organization	biological_process	7	27	4914	52	19818	2.33493e-05
GO:0045490	pectin catabolic process	biological_process	8	14	4914	20	19818	2.64256e-05
GO:0007165	signal transduction	biological_process	4	135	4914	401	19818	3.55764e-05
GO:0004190	aspartic-type endopeptidase activity	molecular_function	8	29	4914	59	19818	4.48522e-05
GO:0016829	lyase activity	molecular_function	4	21	4914	38	19818	5.65855e-05
GO:0000271	polysaccharide biosynthetic process	biological_process	7	19	4914	33	19818	5.98452e-05
GO:0009755	hormone-mediated signaling pathway	biological_process	5	34	4914	75	19818	8.41625e-05
GO:0015171	amino acid transmembrane transporter activity	molecular_function	7	21	4914	39	19818	9.40409e-05
GO:0010417	glucuronoxylan biosynthetic process	biological_process	12	11	4914	15	19818	0.000105705
GO:0005773	vacuole	cellular_component	6	118	4914	351	19818	0.000114061
GO:0030247	polysaccharide binding	molecular_function	5	34	4914	76	19818	0.000116295
GO:0009044	xylan 1,4-beta-xylosidase activity	molecular_function	8	10	4914	13	19818	0.000116365
GO:0046556	alpha-L-arabinofuranosidase activity	molecular_function	7	10	4914	13	19818	0.000116365
GO:0045493	xylan catabolic process	biological_process	9	10	4914	13	19818	0.000116365
GO:0004857	enzyme inhibitor activity	molecular_function	5	10	4914	13	19818	0.000116365
GO:0042545	cell wall modification	biological_process	7	9	4914	11	19818	0.000117141
GO:0005544	calcium-dependent phospholipid binding	molecular_function	6	20	4914	37	19818	0.000128293
GO:0071554	cell wall organization or biogenesis	biological_process	4	21	4914	40	19818	0.000151904
GO:0016788	hydrolase activity, acting on ester bonds	molecular_function	5	32	4914	71	19818	0.000153945
GO:0009826	unidimensional cell growth	biological_process	7	34	4914	77	19818	0.000159049
GO:0051213	dioxygenase activity	molecular_function	5	36	4914	83	19818	0.00016083
GO:0003333	amino acid transmembrane transport	biological_process	11	19	4914	35	19818	0.000175078
GO:0030145	manganese ion binding	molecular_function	8	19	4914	35	19818	0.000175078
GO:0009831	plant-type cell wall modification involved in multidimensional cell growth	biological_process	9	12	4914	18	19818	0.000211058
GO:0071669	plant-type cell wall organization or biogenesis	biological_process	5	6	4914	6	19818	0.000231875
GO:0006952	defense response	biological_process	5	231	4914	762	19818	0.000244857
GO:0004185	serine-type carboxypeptidase activity	molecular_function	9	26	4914	55	19818	0.000245208
GO:0016310	phosphorylation	biological_process	7	80	4914	228	19818	0.000309707
GO:0046910	pectinesterase inhibitor activity	molecular_function	6	15	4914	26	19818	0.000350829
GO:0045330	aspartyl esterase activity	molecular_function	6	7	4914	8	19818	0.000359942
GO:0051753	mannan synthase activity	molecular_function	9	9	4914	12	19818	0.00036475
GO:0000139	Golgi membrane	cellular_component	7	76	4914	218	19818	0.000535584
GO:0005524	ATP binding	molecular_function	5	434	4914	1532	19818	0.000551081
GO:0005802	trans-Golgi network	cellular_component	7	80	4914	232	19818	0.000569324
GO:0010119	regulation of stomatal movement	biological_process	6	18	4914	35	19818	0.000618946
GO:0003777	microtubule motor activity	molecular_function	10	25	4914	55	19818	0.000671178
GO:0010167	response to nitrate	biological_process	6	10	4914	15	19818	0.000737468
GO:0009813	flavonoid biosynthetic process	biological_process	6	51	4914	137	19818	0.00080207
GO:0008289	lipid binding	molecular_function	4	36	4914	89	19818	0.000808502
GO:0050829	defense response to Gram-negative bacterium	biological_process	9	12	4914	20	19818	0.000858785
GO:0043565	sequence-specific DNA binding	molecular_function	7	156	4914	504	19818	0.00089626
GO:0046592	polyamine oxidase activity	molecular_function	7	5	4914	5	19818	0.000935862
GO:0070588	calcium ion transmembrane transport	biological_process	11	5	4914	5	19818	0.000935862
GO:0006598	polyamine catabolic process	biological_process	10	5	4914	5	19818	0.000935862
GO:0071705	nitrogen compound transport	biological_process	6	5	4914	5	19818	0.000935862
GO:0008810	cellulase activity	molecular_function	7	15	4914	28	19818	0.00101246
GO:0055085	transmembrane transport	biological_process	6	59	4914	165	19818	0.00105787
GO:0099402	plant organ development	biological_process	5	8	4914	11	19818	0.00111681
GO:0004497	monooxygenase activity	molecular_function	5	44	4914	116	19818	0.00113992
GO:0090406	pollen tube	cellular_component	6	39	4914	100	19818	0.00115592
GO:0030163	protein catabolic process	biological_process	7	30	4914	72	19818	0.00121523
GO:0005768	endosome	cellular_component	7	81	4914	241	19818	0.00124976
GO:0033500	carbohydrate homeostasis	biological_process	7	6	4914	7	19818	0.00127847
GO:0044212	transcription regulatory region DNA binding	molecular_function	7	95	4914	291	19818	0.00145821
GO:0080043	quercetin 3-O-glucosyltransferase activity	molecular_function	8	36	4914	92	19818	0.00163606
GO:0080044	quercetin 7-O-glucosyltransferase activity	molecular_function	8	36	4914	92	19818	0.00163606
GO:0010183	pollen tube guidance	biological_process	4	35	4914	89	19818	0.00170364
GO:0016798	hydrolase activity, acting on glycosyl bonds	molecular_function	5	16	4914	32	19818	0.00181133
GO:0003700	DNA binding transcription factor activity	molecular_function	4	319	4914	1119	19818	0.00194133
GO:0004565	beta-galactosidase activity	molecular_function	8	9	4914	14	19818	0.00201679
GO:0030245	cellulose catabolic process	biological_process	11	14	4914	27	19818	0.00223859
GO:0009407	toxin catabolic process	biological_process	6	14	4914	27	19818	0.00223859
GO:0022857	transmembrane transporter activity	molecular_function	4	38	4914	100	19818	0.00229908
GO:0003779	actin binding	molecular_function	6	23	4914	53	19818	0.00231784
GO:0043621	protein self-association	molecular_function	5	32	4914	81	19818	0.00241242
GO:0016020	membrane	cellular_component	3	329	4914	1161	19818	0.00246736
GO:0015250	water channel activity	molecular_function	7	15	4914	30	19818	0.00250291
GO:0048653	anther development	biological_process	5	15	4914	30	19818	0.00250291
GO:0071944	cell periphery	cellular_component	4	16	4914	33	19818	0.00271443
GO:0007017	microtubule-based process	biological_process	4	16	4914	33	19818	0.00271443
GO:0004564	beta-fructofuranosidase activity	molecular_function	7	7	4914	10	19818	0.00332459
GO:0045491	xylan metabolic process	biological_process	10	7	4914	10	19818	0.00332459
GO:0005975	carbohydrate metabolic process	biological_process	5	38	4914	102	19818	0.00343461
GO:0042803	protein homodimerization activity	molecular_function	6	55	4914	159	19818	0.00351728
GO:0005516	calmodulin binding	molecular_function	5	54	4914	156	19818	0.00374067
GO:0015210	uracil transmembrane transporter activity	molecular_function	7	4	4914	4	19818	0.00377661
GO:0031542	positive regulation of anthocyanin biosynthetic process	biological_process	9	4	4914	4	19818	0.00377661
GO:1901698	response to nitrogen compound	biological_process	5	4	4914	4	19818	0.00377661
GO:0004478	methionine adenosyltransferase activity	molecular_function	6	4	4914	4	19818	0.00377661
GO:0031222	arabinan catabolic process	biological_process	8	6	4914	8	19818	0.00403407
GO:0010223	secondary shoot formation	biological_process	6	6	4914	8	19818	0.00403407
GO:0034220	ion transmembrane transport	biological_process	7	18	4914	40	19818	0.00419907
GO:0019825	oxygen binding	molecular_function	5	19	4914	43	19818	0.00424422
GO:0007231	osmosensory signaling pathway	biological_process	5	5	4914	6	19818	0.00445579
GO:0005094	Rho GDP-dissociation inhibitor activity	molecular_function	8	5	4914	6	19818	0.00445579
GO:0004853	uroporphyrinogen decarboxylase activity	molecular_function	7	5	4914	6	19818	0.00445579
GO:0010375	stomatal complex patterning	biological_process	6	5	4914	6	19818	0.00445579
GO:0045892	negative regulation of transcription, DNA-templated	biological_process	9	40	4914	110	19818	0.00447724
GO:0015254	glycerol channel activity	molecular_function	7	13	4914	26	19818	0.00480593
GO:0009992	cellular water homeostasis	biological_process	8	13	4914	26	19818	0.00480593
GO:0047262	polygalacturonate 4-alpha-galacturonosyltransferase activity	molecular_function	7	10	4914	18	19818	0.00506986
GO:0009225	nucleotide-sugar metabolic process	biological_process	8	10	4914	18	19818	0.00506986
GO:0019740	nitrogen utilization	biological_process	3	8	4914	13	19818	0.00533666
GO:0010075	regulation of meristem growth	biological_process	7	8	4914	13	19818	0.00533666
GO:0008519	ammonium transmembrane transporter activity	molecular_function	7	8	4914	13	19818	0.00533666
GO:0072488	ammonium transmembrane transport	biological_process	9	8	4914	13	19818	0.00533666
GO:0042761	very long-chain fatty acid biosynthetic process	biological_process	11	8	4914	13	19818	0.00533666
GO:0015695	organic cation transport	biological_process	8	8	4914	13	19818	0.00533666
GO:0005507	copper ion binding	molecular_function	8	48	4914	138	19818	0.00541656
GO:0016747	transferase activity, transferring acyl groups other than amino-acyl groups	molecular_function	6	18	4914	41	19818	0.00577485
GO:0004252	serine-type endopeptidase activity	molecular_function	8	49	4914	143	19818	0.00689796
GO:0045298	tubulin complex	cellular_component	4	7	4914	11	19818	0.00718819
GO:0030570	pectate lyase activity	molecular_function	7	7	4914	11	19818	0.00718819
GO:0000977	RNA polymerase II regulatory region sequence-specific DNA binding	molecular_function	9	39	4914	110	19818	0.00801716
GO:0030154	cell differentiation	biological_process	5	72	4914	225	19818	0.00854458
GO:0019722	calcium-mediated signaling	biological_process	7	11	4914	22	19818	0.00931618
GO:0010067	procambium histogenesis	biological_process	7	6	4914	9	19818	0.00956177
GO:0006268	DNA unwinding involved in DNA replication	biological_process	10	8	4914	14	19818	0.00976315
GO:0016298	lipase activity	molecular_function	6	20	4914	49	19818	0.00981093
GO:0016762	xyloglucan:xyloglucosyl transferase activity	molecular_function	8	12	4914	25	19818	0.00998879
GO:0010411	xyloglucan metabolic process	biological_process	9	13	4914	28	19818	0.0104184
GO:0004620	phospholipase activity	molecular_function	7	13	4914	28	19818	0.0104184
GO:0003954	NADH dehydrogenase activity	molecular_function	6	14	4914	31	19818	0.0106532
GO:0009741	response to brassinosteroid	biological_process	6	15	4914	34	19818	0.0107342
GO:0009408	response to heat	biological_process	5	53	4914	160	19818	0.0107424
GO:0050832	defense response to fungus	biological_process	8	46	4914	136	19818	0.0111619
GO:0005874	microtubule	cellular_component	7	30	4914	82	19818	0.0115227
GO:0045489	pectin biosynthetic process	biological_process	8	9	4914	17	19818	0.011684
GO:0008202	steroid metabolic process	biological_process	6	9	4914	17	19818	0.011684
GO:0004601	peroxidase activity	molecular_function	4	29	4914	79	19818	0.0122122
GO:0048759	xylem vessel member cell differentiation	biological_process	7	5	4914	7	19818	0.0123991
GO:0016210	naringenin-chalcone synthase activity	molecular_function	7	5	4914	7	19818	0.0123991
GO:0006869	lipid transport	biological_process	7	24	4914	63	19818	0.0131701
GO:0010089	xylem development	biological_process	7	18	4914	44	19818	0.013547
GO:0004970	ionotropic glutamate receptor activity	molecular_function	7	18	4914	44	19818	0.013547
GO:0005217	intracellular ligand-gated ion channel activity	molecular_function	8	18	4914	44	19818	0.013547
GO:0051555	flavonol biosynthetic process	biological_process	8	7	4914	12	19818	0.0135823
GO:0009825	multidimensional cell growth	biological_process	5	11	4914	23	19818	0.0139131
GO:0006950	response to stress	biological_process	4	17	4914	41	19818	0.0139552
GO:0102341	3-oxo-lignoceroyl-CoA reductase activity	molecular_function	7	4	4914	5	19818	0.0151396
GO:0102342	3-oxo-cerotoyl-CoA reductase activity	molecular_function	7	4	4914	5	19818	0.0151396
GO:0052865	1-deoxy-D-xylulose 5-phosphate biosynthetic process	biological_process	8	4	4914	5	19818	0.0151396
GO:0052793	pectin acetylesterase activity	molecular_function	7	4	4914	5	19818	0.0151396
GO:0048040	UDP-glucuronate decarboxylase activity	molecular_function	7	4	4914	5	19818	0.0151396
GO:0006536	glutamate metabolic process	biological_process	11	4	4914	5	19818	0.0151396
GO:0055028	cortical microtubule	cellular_component	9	4	4914	5	19818	0.0151396
GO:0015786	UDP-glucose transmembrane transport	biological_process	9	4	4914	5	19818	0.0151396
GO:0048439	flower morphogenesis	biological_process	5	4	4914	5	19818	0.0151396
GO:0004351	glutamate decarboxylase activity	molecular_function	7	4	4914	5	19818	0.0151396
GO:0018454	acetoacetyl-CoA reductase activity	molecular_function	7	4	4914	5	19818	0.0151396
GO:0102340	3-oxo-behenoyl-CoA reductase activity	molecular_function	7	4	4914	5	19818	0.0151396
GO:0045703	ketoreductase activity	molecular_function	6	4	4914	5	19818	0.0151396
GO:0033926	glycopeptide alpha-N-acetylgalactosaminidase activity	molecular_function	7	4	4914	5	19818	0.0151396
GO:0017157	regulation of exocytosis	biological_process	7	4	4914	5	19818	0.0151396
GO:0102339	3-oxo-arachidoyl-CoA reductase activity	molecular_function	7	4	4914	5	19818	0.0151396
GO:0009672	auxin:proton symporter activity	molecular_function	11	4	4914	5	19818	0.0151396
GO:0007638	mechanosensory behavior	biological_process	4	3	4914	3	19818	0.015238
GO:0015208	guanine transmembrane transporter activity	molecular_function	7	3	4914	3	19818	0.015238
GO:0052895	N1-acetylspermine:oxygen oxidoreductase (N1-acetylspermidine-forming) activity	molecular_function	7	3	4914	3	19818	0.015238
GO:0098710	guanine import across plasma membrane	biological_process	8	3	4914	3	19818	0.015238
GO:0071629	cytoplasm protein quality control by the ubiquitin-proteasome system	biological_process	10	3	4914	3	19818	0.015238
GO:0015294	solute:cation symporter activity	molecular_function	8	3	4914	3	19818	0.015238
GO:0009067	aspartate family amino acid biosynthetic process	biological_process	11	3	4914	3	19818	0.015238
GO:0052901	spermine:oxygen oxidoreductase (spermidine-forming) activity	molecular_function	7	3	4914	3	19818	0.015238
GO:0010508	positive regulation of autophagy	biological_process	9	3	4914	3	19818	0.015238
GO:0010233	phloem transport	biological_process	7	3	4914	3	19818	0.015238
GO:0035344	hypoxanthine transport	biological_process	9	3	4914	3	19818	0.015238
GO:0052894	norspermine:oxygen oxidoreductase activity	molecular_function	7	3	4914	3	19818	0.015238
GO:0006516	glycoprotein catabolic process	biological_process	8	3	4914	3	19818	0.015238
GO:0015207	adenine transmembrane transporter activity	molecular_function	7	3	4914	3	19818	0.015238
GO:0010413	glucuronoxylan metabolic process	biological_process	11	3	4914	3	19818	0.015238
GO:0008798	beta-aspartyl-peptidase activity	molecular_function	9	3	4914	3	19818	0.015238
GO:0051650	establishment of vesicle localization	biological_process	7	3	4914	3	19818	0.015238
GO:0098702	adenine import across plasma membrane	biological_process	10	3	4914	3	19818	0.015238
GO:0098721	uracil import across plasma membrane	biological_process	8	3	4914	3	19818	0.015238
GO:0030833	regulation of actin filament polymerization	biological_process	8	3	4914	3	19818	0.015238
GO:0004067	asparaginase activity	molecular_function	7	3	4914	3	19818	0.015238
GO:1990937	xylan acetylation	biological_process	7	3	4914	3	19818	0.015238
GO:0046914	transition metal ion binding	molecular_function	7	21	4914	54	19818	0.015287
GO:0046916	cellular transition metal ion homeostasis	biological_process	11	21	4914	54	19818	0.015287
GO:0006749	glutathione metabolic process	biological_process	8	20	4914	51	19818	0.0160141
GO:0004364	glutathione transferase activity	molecular_function	6	20	4914	51	19818	0.0160141
GO:0004575	sucrose alpha-glucosidase activity	molecular_function	8	8	4914	15	19818	0.016423
GO:1905392	plant organ morphogenesis	biological_process	5	8	4914	15	19818	0.016423
GO:0051726	regulation of cell cycle	biological_process	6	18	4914	45	19818	0.0174536
GO:0048046	apoplast	cellular_component	4	67	4914	214	19818	0.0179549
GO:0009934	regulation of meristem structural organization	biological_process	7	9	4914	18	19818	0.0182981
GO:0009395	phospholipid catabolic process	biological_process	8	6	4914	10	19818	0.0189175
GO:0019538	protein metabolic process	biological_process	6	6	4914	10	19818	0.0189175
GO:0016985	mannan endo-1,4-beta-mannosidase activity	molecular_function	9	6	4914	10	19818	0.0189175
GO:0080147	root hair cell development	biological_process	6	6	4914	10	19818	0.0189175
GO:0046355	mannan catabolic process	biological_process	10	6	4914	10	19818	0.0189175
GO:0008142	oxysterol binding	molecular_function	7	6	4914	10	19818	0.0189175
GO:0042626	ATPase activity, coupled to transmembrane movement of substances	molecular_function	8	40	4914	119	19818	0.0189592
GO:0016998	cell wall macromolecule catabolic process	biological_process	8	10	4914	21	19818	0.0194379
GO:0019438	aromatic compound biosynthetic process	biological_process	6	10	4914	21	19818	0.0194379
GO:0002229	defense response to oomycetes	biological_process	8	13	4914	30	19818	0.0201243
GO:2000652	regulation of secondary cell wall biogenesis	biological_process	6	12	4914	27	19818	0.0202243
GO:1900426	positive regulation of defense response to bacterium	biological_process	8	7	4914	13	19818	0.0232023
GO:0008356	asymmetric cell division	biological_process	5	7	4914	13	19818	0.0232023
GO:0042546	cell wall biogenesis	biological_process	5	17	4914	43	19818	0.0232271
GO:0030246	carbohydrate binding	molecular_function	4	27	4914	76	19818	0.0237909
GO:0005262	calcium channel activity	molecular_function	8	8	4914	16	19818	0.0258166
GO:0008574	ATP-dependent microtubule motor activity, plus-end-directed	molecular_function	12	8	4914	16	19818	0.0258166
GO:0016051	carbohydrate biosynthetic process	biological_process	6	14	4914	34	19818	0.0261675
GO:0043255	regulation of carbohydrate biosynthetic process	biological_process	8	5	4914	8	19818	0.0263408
GO:0010440	stomatal lineage progression	biological_process	5	5	4914	8	19818	0.0263408
GO:0008757	S-adenosylmethionine-dependent methyltransferase activity	molecular_function	7	35	4914	104	19818	0.0263492
GO:0010334	sesquiterpene synthase activity	molecular_function	8	12	4914	28	19818	0.0275788
GO:0010143	cutin biosynthetic process	biological_process	7	10	4914	22	19818	0.0278727
GO:0010088	phloem development	biological_process	7	10	4914	22	19818	0.0278727
GO:0034605	cellular response to heat	biological_process	6	11	4914	25	19818	0.0279226
GO:0002237	response to molecule of bacterial origin	biological_process	6	11	4914	25	19818	0.0279226
GO:0043531	ADP binding	molecular_function	9	103	4914	351	19818	0.028447
GO:0052696	flavonoid glucuronidation	biological_process	6	37	4914	112	19818	0.0304285
GO:0003993	acid phosphatase activity	molecular_function	8	16	4914	41	19818	0.0308542
GO:0016758	transferase activity, transferring hexosyl groups	molecular_function	6	15	4914	38	19818	0.0323924
GO:0001135	transcription factor activity, RNA polymerase II transcription factor recruiting	molecular_function	7	38	4914	116	19818	0.0324813
GO:0031410	cytoplasmic vesicle	cellular_component	6	6	4914	11	19818	0.0329928
GO:0005355	glucose transmembrane transporter activity	molecular_function	9	14	4914	35	19818	0.0339081
GO:0006874	cellular calcium ion homeostasis	biological_process	11	18	4914	48	19818	0.0344603
GO:0009070	serine family amino acid biosynthetic process	biological_process	11	4	4914	6	19818	0.0365073
GO:0042555	MCM complex	cellular_component	4	4	4914	6	19818	0.0365073
GO:0010480	microsporocyte differentiation	biological_process	5	4	4914	6	19818	0.0365073
GO:0042409	caffeoyl-CoA O-methyltransferase activity	molecular_function	8	4	4914	6	19818	0.0365073
GO:0015854	guanine transport	biological_process	9	4	4914	6	19818	0.0365073
GO:0071258	cellular response to gravity	biological_process	6	4	4914	6	19818	0.0365073
GO:2000071	regulation of defense response by callose deposition	biological_process	8	4	4914	6	19818	0.0365073
GO:0080116	glucuronoxylan glucuronosyltransferase activity	molecular_function	8	4	4914	6	19818	0.0365073
GO:0009855	determination of bilateral symmetry	biological_process	6	4	4914	6	19818	0.0365073
GO:0004617	phosphoglycerate dehydrogenase activity	molecular_function	7	4	4914	6	19818	0.0365073
GO:0008661	1-deoxy-D-xylulose-5-phosphate synthase activity	molecular_function	6	4	4914	6	19818	0.0365073
GO:1904278	positive regulation of wax biosynthetic process	biological_process	8	4	4914	6	19818	0.0365073
GO:0015853	adenine transport	biological_process	9	4	4914	6	19818	0.0365073
GO:1900386	positive regulation of flavonol biosynthetic process	biological_process	9	4	4914	6	19818	0.0365073
GO:1901348	positive regulation of secondary cell wall biogenesis	biological_process	7	7	4914	14	19818	0.0366414
GO:0010053	root epidermal cell differentiation	biological_process	7	12	4914	29	19818	0.0366916
GO:0008171	O-methyltransferase activity	molecular_function	7	12	4914	29	19818	0.0366916
GO:0009963	positive regulation of flavonoid biosynthetic process	biological_process	8	8	4914	17	19818	0.038379
GO:0051707	response to other organism	biological_process	6	10	4914	23	19818	0.0386109
GO:0010091	trichome branching	biological_process	8	9	4914	20	19818	0.0388914
GO:0009932	cell tip growth	biological_process	8	9	4914	20	19818	0.0388914
GO:0030001	metal ion transport	biological_process	8	22	4914	62	19818	0.0391886
GO:0010200	response to chitin	biological_process	7	35	4914	107	19818	0.0397008
GO:0009986	cell surface	cellular_component	4	5	4914	9	19818	0.0473146
GO:0009956	radial pattern formation	biological_process	6	5	4914	9	19818	0.0473146
GO:0042285	xylosyltransferase activity	molecular_function	7	5	4914	9	19818	0.0473146
GO:0031209	SCAR complex	cellular_component	4	5	4914	9	19818	0.0473146
GO:0016324	apical plasma membrane	cellular_component	5	5	4914	9	19818	0.0473146
GO:0003918	DNA topoisomerase type II (ATP-hydrolyzing) activity	molecular_function	12	5	4914	9	19818	0.0473146
GO:0080060	integument development	biological_process	5	5	4914	9	19818	0.0473146
GO:0005200	structural constituent of cytoskeleton	molecular_function	4	16	4914	43	19818	0.0478343
GO:0051603	proteolysis involved in cellular protein catabolic process	biological_process	8	30	4914	91	19818	0.0488292
GO:0051127	positive regulation of actin nucleation	biological_process	10	3	4914	4	19818	0.049622
GO:0010371	regulation of gibberellin biosynthetic process	biological_process	8	3	4914	4	19818	0.049622
GO:0009653	anatomical structure morphogenesis	biological_process	4	3	4914	4	19818	0.049622
GO:0000792	heterochromatin	cellular_component	7	3	4914	4	19818	0.049622
GO:0045815	positive regulation of gene expression, epigenetic	biological_process	9	3	4914	4	19818	0.049622
GO:0046373	L-arabinose metabolic process	biological_process	9	3	4914	4	19818	0.049622
GO:0061408	positive regulation of transcription from RNA polymerase II promoter in response to heat stress	biological_process	7	3	4914	4	19818	0.049622
GO:0009897	external side of plasma membrane	cellular_component	5	3	4914	4	19818	0.049622
GO:0060178	regulation of exocyst localization	biological_process	8	3	4914	4	19818	0.049622
GO:0004383	guanylate cyclase activity	molecular_function	5	3	4914	4	19818	0.049622
GO:0046593	mandelonitrile lyase activity	molecular_function	7	3	4914	4	19818	0.049622
GO:0005496	steroid binding	molecular_function	5	3	4914	4	19818	0.049622
GO:0010069	zygote asymmetric cytokinesis in embryo sac	biological_process	8	3	4914	4	19818	0.049622
GO:0033320	UDP-D-xylose biosynthetic process	biological_process	10	3	4914	4	19818	0.049622
GO:0070370	cellular heat acclimation	biological_process	7	3	4914	4	19818	0.049622
GO:0010600	regulation of auxin biosynthetic process	biological_process	9	3	4914	4	19818	0.049622
GO:0009610	response to symbiotic fungus	biological_process	8	3	4914	4	19818	0.049622
GO:0043668	exine	cellular_component	5	3	4914	4	19818	0.049622
GO:0015299	solute:proton antiporter activity	molecular_function	10	3	4914	4	19818	0.049622
GO:0009955	adaxial/abaxial pattern specification	biological_process	6	3	4914	4	19818	0.049622
GO:0008083	growth factor activity	molecular_function	7	3	4914	4	19818	0.049622
GO:0016872	intramolecular lyase activity	molecular_function	5	3	4914	4	19818	0.049622
GO:0048587	regulation of short-day photoperiodism, flowering	biological_process	9	3	4914	4	19818	0.049622
GO:0042834	peptidoglycan binding	molecular_function	6	3	4914	4	19818	0.049622
GO:0042732	D-xylose metabolic process	biological_process	8	3	4914	4	19818	0.049622
GO:0008017	microtubule binding	molecular_function	7	21	4914	60	19818	0.049822
GO:0051762	sesquiterpene biosynthetic process	biological_process	10	11	4914	27	19818	0.0499107
GO:0016740	transferase activity	molecular_function	4	52	4914	170	19818	0.05005
GO:0009416	response to light stimulus	biological_process	6	64	4914	214	19818	0.0504233
GO:0016705	oxidoreductase activity, acting on paired donors, with incorporation or reduction of molecular oxygen	molecular_function	5	15	4914	40	19818	0.0508835
GO:0000287	magnesium ion binding	molecular_function	7	35	4914	109	19818	0.0510862
GO:0015630	microtubule cytoskeleton	cellular_component	7	6	4914	12	19818	0.0524032
GO:0006955	immune response	biological_process	4	6	4914	12	19818	0.0524032
GO:0004714	transmembrane receptor protein tyrosine kinase activity	molecular_function	9	6	4914	12	19818	0.0524032
GO:0047617	acyl-CoA hydrolase activity	molecular_function	8	6	4914	12	19818	0.0524032
GO:0006664	glycolipid metabolic process	biological_process	8	6	4914	12	19818	0.0524032
GO:0048437	floral organ development	biological_process	5	6	4914	12	19818	0.0524032
GO:0016114	terpenoid biosynthetic process	biological_process	9	6	4914	12	19818	0.0524032
GO:0051015	actin filament binding	molecular_function	7	14	4914	37	19818	0.0540814
GO:0010268	brassinosteroid homeostasis	biological_process	8	14	4914	37	19818	0.0540814
GO:0046527	glucosyltransferase activity	molecular_function	7	7	4914	15	19818	0.0543326
GO:0098656	anion transmembrane transport	biological_process	8	7	4914	15	19818	0.0543326
GO:0008285	negative regulation of cell proliferation	biological_process	7	8	4914	18	19818	0.0544438
GO:0046323	glucose import	biological_process	12	13	4914	34	19818	0.0574141
GO:0008283	cell proliferation	biological_process	3	13	4914	34	19818	0.0574141
GO:0010252	auxin homeostasis	biological_process	7	16	4914	44	19818	0.0584128
GO:0009926	auxin polar transport	biological_process	8	18	4914	51	19818	0.0612847
GO:2000029	regulation of proanthocyanidin biosynthetic process	biological_process	8	2	4914	2	19818	0.061473
GO:1904541	fungal-type cell wall disassembly involved in conjugation with cellular fusion	biological_process	5	2	4914	2	19818	0.061473
GO:0015292	uniporter activity	molecular_function	7	2	4914	2	19818	0.061473
GO:0031589	cell-substrate adhesion	biological_process	5	2	4914	2	19818	0.061473
GO:0052576	carbohydrate storage	biological_process	6	2	4914	2	19818	0.061473
GO:0042547	cell wall modification involved in multidimensional cell growth	biological_process	8	2	4914	2	19818	0.061473
GO:0012506	vesicle membrane	cellular_component	5	2	4914	2	19818	0.061473
GO:1990819	actin fusion focus	cellular_component	6	2	4914	2	19818	0.061473
GO:1990538	xylan O-acetyltransferase activity	molecular_function	9	2	4914	2	19818	0.061473
GO:0046557	glucan endo-1,6-beta-glucosidase activity	molecular_function	9	2	4914	2	19818	0.061473
GO:0034755	iron ion transmembrane transport	biological_process	11	2	4914	2	19818	0.061473
GO:0017110	nucleoside-diphosphatase activity	molecular_function	8	2	4914	2	19818	0.061473
GO:0030551	cyclic nucleotide binding	molecular_function	6	2	4914	2	19818	0.061473
GO:0010070	zygote asymmetric cell division	biological_process	6	2	4914	2	19818	0.061473
GO:0010496	intercellular transport	biological_process	6	2	4914	2	19818	0.061473
GO:0006065	UDP-glucuronate biosynthetic process	biological_process	10	2	4914	2	19818	0.061473
GO:0072555	17-beta-ketosteroid reductase activity	molecular_function	7	2	4914	2	19818	0.061473
GO:0046287	isoflavonoid metabolic process	biological_process	7	2	4914	2	19818	0.061473
GO:0009717	isoflavonoid biosynthetic process	biological_process	8	2	4914	2	19818	0.061473
GO:0004013	adenosylhomocysteinase activity	molecular_function	7	2	4914	2	19818	0.061473
GO:0044407	single-species biofilm formation in or on host organism	biological_process	7	2	4914	2	19818	0.061473
GO:0004512	inositol-3-phosphate synthase activity	molecular_function	6	2	4914	2	19818	0.061473
GO:0005787	signal peptidase complex	cellular_component	7	2	4914	2	19818	0.061473
GO:0010430	fatty acid omega-oxidation	biological_process	11	2	4914	2	19818	0.061473
GO:0072582	17-beta-hydroxysteroid dehydrogenase (NADP+) activity	molecular_function	7	2	4914	2	19818	0.061473
GO:0000280	nuclear division	biological_process	7	2	4914	2	19818	0.061473
GO:0016174	NAD(P)H oxidase activity	molecular_function	7	2	4914	2	19818	0.061473
GO:0006144	purine nucleobase metabolic process	biological_process	9	2	4914	2	19818	0.061473
GO:0050521	alpha-glucan, water dikinase activity	molecular_function	7	2	4914	2	19818	0.061473
GO:0000935	division septum	cellular_component	5	2	4914	2	19818	0.061473
GO:0045486	naringenin 3-dioxygenase activity	molecular_function	7	2	4914	2	19818	0.061473
GO:0045857	negative regulation of molecular function, epigenetic	biological_process	6	2	4914	2	19818	0.061473
GO:0006637	acyl-CoA metabolic process	biological_process	7	2	4914	2	19818	0.061473
GO:0004846	urate oxidase activity	molecular_function	7	2	4914	2	19818	0.061473
GO:0072684	mitochondrial tRNA 3'-trailer cleavage, endonucleolytic	biological_process	11	2	4914	2	19818	0.061473
GO:0052722	fatty acid in-chain hydroxylase activity	molecular_function	6	2	4914	2	19818	0.061473
GO:0052386	cell wall thickening	biological_process	8	2	4914	2	19818	0.061473
GO:0004072	aspartate kinase activity	molecular_function	7	2	4914	2	19818	0.061473
GO:0006021	inositol biosynthetic process	biological_process	8	2	4914	2	19818	0.061473
GO:0042973	glucan endo-1,3-beta-D-glucosidase activity	molecular_function	9	2	4914	2	19818	0.061473
GO:2000025	regulation of leaf formation	biological_process	9	2	4914	2	19818	0.061473
GO:0050839	cell adhesion molecule binding	molecular_function	5	2	4914	2	19818	0.061473
GO:0019374	galactolipid metabolic process	biological_process	9	2	4914	2	19818	0.061473
GO:0070879	fungal-type cell wall beta-glucan metabolic process	biological_process	10	2	4914	2	19818	0.061473
GO:0030931	heterotetrameric ADPG pyrophosphorylase complex	cellular_component	5	2	4914	2	19818	0.061473
GO:0004420	hydroxymethylglutaryl-CoA reductase (NADPH) activity	molecular_function	7	2	4914	2	19818	0.061473
GO:0019628	urate catabolic process	biological_process	6	2	4914	2	19818	0.061473
GO:0070524	11-beta-hydroxysteroid dehydrogenase (NADP+) activity	molecular_function	7	2	4914	2	19818	0.061473
GO:0052096	formation by symbiont of syncytium involving giant cell for nutrient acquisition from host	biological_process	7	2	4914	2	19818	0.061473
GO:0033987	2-hydroxyisoflavanone dehydratase activity	molecular_function	7	2	4914	2	19818	0.061473
GO:0046208	spermine catabolic process	biological_process	11	2	4914	2	19818	0.061473
GO:0004412	homoserine dehydrogenase activity	molecular_function	7	2	4914	2	19818	0.061473
GO:0048657	anther wall tapetum cell differentiation	biological_process	5	2	4914	2	19818	0.061473
GO:0010638	positive regulation of organelle organization	biological_process	8	2	4914	2	19818	0.061473
GO:0044011	single-species biofilm formation on inanimate substrate	biological_process	5	2	4914	2	19818	0.061473
GO:0003979	UDP-glucose 6-dehydrogenase activity	molecular_function	7	2	4914	2	19818	0.061473
GO:0006024	glycosaminoglycan biosynthetic process	biological_process	8	2	4914	2	19818	0.061473
GO:0009277	fungal-type cell wall	cellular_component	6	2	4914	2	19818	0.061473
GO:0043207	response to external biotic stimulus	biological_process	5	2	4914	2	19818	0.061473
GO:0052684	L-serine hydro-lyase (adding indole, L-tryptophan-forming) activity	molecular_function	7	2	4914	2	19818	0.061473
GO:0000160	phosphorelay signal transduction system	biological_process	6	11	4914	28	19818	0.0643608
GO:0016036	cellular response to phosphate starvation	biological_process	9	10	4914	25	19818	0.0678544
GO:0033612	receptor serine/threonine kinase binding	molecular_function	6	10	4914	25	19818	0.0678544
GO:0000347	THO complex	cellular_component	4	4	4914	7	19818	0.0686515
GO:0005987	sucrose catabolic process	biological_process	9	4	4914	7	19818	0.0686515
GO:0035250	UDP-galactosyltransferase activity	molecular_function	7	4	4914	7	19818	0.0686515
GO:0046785	microtubule polymerization	biological_process	9	4	4914	7	19818	0.0686515
GO:0070403	NAD+ binding	molecular_function	6	4	4914	7	19818	0.0686515
GO:0071249	cellular response to nitrate	biological_process	7	4	4914	7	19818	0.0686515
GO:0045165	cell fate commitment	biological_process	5	4	4914	7	19818	0.0686515
GO:0010928	regulation of auxin mediated signaling pathway	biological_process	8	4	4914	7	19818	0.0686515
GO:0008239	dipeptidyl-peptidase activity	molecular_function	9	4	4914	7	19818	0.0686515
GO:0046470	phosphatidylcholine metabolic process	biological_process	9	4	4914	7	19818	0.0686515
GO:0010497	plasmodesmata-mediated intercellular transport	biological_process	7	4	4914	7	19818	0.0686515
GO:0019104	DNA N-glycosylase activity	molecular_function	7	4	4914	7	19818	0.0686515
GO:0005199	structural constituent of cell wall	molecular_function	4	4	4914	7	19818	0.0686515
GO:0006629	lipid metabolic process	biological_process	5	34	4914	108	19818	0.0691956
GO:0009944	polarity specification of adaxial/abaxial axis	biological_process	6	9	4914	22	19818	0.0712106
GO:0009414	response to water deprivation	biological_process	5	59	4914	200	19818	0.0732024
GO:0010329	auxin efflux transmembrane transporter activity	molecular_function	6	8	4914	19	19818	0.074218
GO:0006004	fucose metabolic process	biological_process	8	8	4914	19	19818	0.074218
GO:0043424	protein histidine kinase binding	molecular_function	8	8	4914	19	19818	0.074218
GO:0008559	xenobiotic transmembrane transporting ATPase activity	molecular_function	9	8	4914	19	19818	0.074218
GO:0010051	xylem and phloem pattern formation	biological_process	6	8	4914	19	19818	0.074218
GO:0005875	microtubule associated complex	cellular_component	4	8	4914	19	19818	0.074218
GO:0016709	oxidoreductase activity, acting on paired donors, with incorporation or reduction of molecular oxygen, NAD(P)H as one donor, and incorporation of one atom of oxygen	molecular_function	6	41	4914	134	19818	0.0744046
GO:0003824	catalytic activity	molecular_function	3	60	4914	204	19818	0.0749395
GO:0007267	cell-cell signaling	biological_process	5	5	4914	10	19818	0.0757116
GO:0018107	peptidyl-threonine phosphorylation	biological_process	10	5	4914	10	19818	0.0757116
GO:0008378	galactosyltransferase activity	molecular_function	7	5	4914	10	19818	0.0757116
GO:0036297	interstrand cross-link repair	biological_process	9	5	4914	10	19818	0.0757116
GO:0010215	cellulose microfibril organization	biological_process	7	5	4914	10	19818	0.0757116
GO:0010337	regulation of salicylic acid metabolic process	biological_process	8	5	4914	10	19818	0.0757116
GO:0006636	unsaturated fatty acid biosynthetic process	biological_process	11	7	4914	16	19818	0.0765116
GO:0042807	central vacuole	cellular_component	8	7	4914	16	19818	0.0765116
GO:0042349	guiding stereospecific synthesis activity	molecular_function	5	7	4914	16	19818	0.0765116
GO:0008610	lipid biosynthetic process	biological_process	6	6	4914	13	19818	0.0774326
GO:0005982	starch metabolic process	biological_process	9	6	4914	13	19818	0.0774326
GO:0004568	chitinase activity	molecular_function	7	17	4914	49	19818	0.0782026
GO:0016874	ligase activity	molecular_function	4	19	4914	56	19818	0.079532
GO:0008422	beta-glucosidase activity	molecular_function	8	11	4914	29	19818	0.0812697
GO:0005509	calcium ion binding	molecular_function	7	56	4914	192	19818	0.0940572
GO:0005506	iron ion binding	molecular_function	8	26	4914	82	19818	0.0949462
GO:0070417	cellular response to cold	biological_process	6	8	4914	20	19818	0.0977691
GO:0047372	acylglycerol lipase activity	molecular_function	7	8	4914	20	19818	0.0977691
GO:0006857	oligopeptide transport	biological_process	9	22	4914	68	19818	0.098255
GO:0006855	drug transmembrane transport	biological_process	7	16	4914	47	19818	0.0993223
GO:0032957	inositol trisphosphate metabolic process	biological_process	8	3	4914	5	19818	0.101345
GO:0004838	L-tyrosine:2-oxoglutarate aminotransferase activity	molecular_function	8	3	4914	5	19818	0.101345
GO:0072593	reactive oxygen species metabolic process	biological_process	5	3	4914	5	19818	0.101345
GO:1901703	protein localization involved in auxin polar transport	biological_process	6	3	4914	5	19818	0.101345
GO:0051510	regulation of unidimensional cell growth	biological_process	7	3	4914	5	19818	0.101345
GO:0005504	fatty acid binding	molecular_function	5	3	4914	5	19818	0.101345
GO:0017057	6-phosphogluconolactonase activity	molecular_function	7	3	4914	5	19818	0.101345
GO:1902289	negative regulation of defense response to oomycetes	biological_process	8	3	4914	5	19818	0.101345
GO:0009940	amino-terminal vacuolar sorting propeptide binding	molecular_function	8	3	4914	5	19818	0.101345
GO:0034638	phosphatidylcholine catabolic process	biological_process	10	3	4914	5	19818	0.101345
GO:0016231	beta-N-acetylglucosaminidase activity	molecular_function	9	3	4914	5	19818	0.101345
GO:0006040	amino sugar metabolic process	biological_process	6	3	4914	5	19818	0.101345
GO:0004445	inositol-polyphosphate 5-phosphatase activity	molecular_function	10	3	4914	5	19818	0.101345
GO:0010209	vacuolar sorting signal binding	molecular_function	7	3	4914	5	19818	0.101345
GO:0080169	cellular response to boron-containing substance deprivation	biological_process	9	3	4914	5	19818	0.101345
GO:0045995	regulation of embryonic development	biological_process	7	3	4914	5	19818	0.101345
GO:0009657	plastid organization	biological_process	6	3	4914	5	19818	0.101345
GO:0000793	condensed chromosome	cellular_component	7	3	4914	5	19818	0.101345
GO:0032454	histone demethylase activity (H3-K9 specific	molecular_function	6	3	4914	5	19818	0.101345
GO:0030775	glucuronoxylan 4-O-methyltransferase activity	molecular_function	8	3	4914	5	19818	0.101345
GO:0008509	anion transmembrane transporter activity	molecular_function	6	3	4914	5	19818	0.101345
GO:0045842	positive regulation of mitotic metaphase/anaphase transition	biological_process	12	3	4914	5	19818	0.101345
GO:0031519	PcG protein complex	cellular_component	4	3	4914	5	19818	0.101345
GO:0008843	endochitinase activity	molecular_function	8	3	4914	5	19818	0.101345
GO:0005345	purine nucleobase transmembrane transporter activity	molecular_function	6	7	4914	17	19818	0.103204
GO:0006863	purine nucleobase transport	biological_process	8	7	4914	17	19818	0.103204
GO:0010026	trichome differentiation	biological_process	6	7	4914	17	19818	0.103204
GO:0006351	transcription, DNA-templated	biological_process	8	291	4914	1101	19818	0.104959
GO:0031347	regulation of defense response	biological_process	7	13	4914	37	19818	0.105146
GO:0000976	transcription regulatory region sequence-specific DNA binding	molecular_function	8	6	4914	14	19818	0.108026
GO:1901657	glycosyl compound metabolic process	biological_process	6	6	4914	14	19818	0.108026
GO:0071365	cellular response to auxin stimulus	biological_process	7	6	4914	14	19818	0.108026
GO:0045010	actin nucleation	biological_process	7	6	4914	14	19818	0.108026
GO:0006032	chitin catabolic process	biological_process	8	10	4914	27	19818	0.108227
GO:0016126	sterol biosynthetic process	biological_process	8	10	4914	27	19818	0.108227
GO:0031640	killing of cells of other organism	biological_process	4	4	4914	8	19818	0.110962
GO:0003978	UDP-glucose 4-epimerase activity	molecular_function	7	4	4914	8	19818	0.110962
GO:0003678	DNA helicase activity	molecular_function	10	4	4914	8	19818	0.110962
GO:0003906	DNA-(apurinic or apyrimidinic site) lyase activity	molecular_function	5	4	4914	8	19818	0.110962
GO:0005381	iron ion transmembrane transporter activity	molecular_function	10	4	4914	8	19818	0.110962
GO:0080144	amino acid homeostasis	biological_process	9	4	4914	8	19818	0.110962
GO:0051289	protein homotetramerization	biological_process	9	4	4914	8	19818	0.110962
GO:0009228	thiamine biosynthetic process	biological_process	8	5	4914	11	19818	0.111311
GO:0070290	N-acylphosphatidylethanolamine-specific phospholipase D activity	molecular_function	8	5	4914	11	19818	0.111311
GO:0004630	phospholipase D activity	molecular_function	8	5	4914	11	19818	0.111311
GO:0007155	cell adhesion	biological_process	4	5	4914	11	19818	0.111311
GO:0009927	histidine phosphotransfer kinase activity	molecular_function	8	5	4914	11	19818	0.111311
GO:0009725	response to hormone	biological_process	5	5	4914	11	19818	0.111311
GO:0006265	DNA topological change	biological_process	8	5	4914	11	19818	0.111311
GO:0051536	iron-sulfur cluster binding	molecular_function	5	12	4914	34	19818	0.113472
GO:0006811	ion transport	biological_process	6	14	4914	41	19818	0.115717
GO:0030036	actin cytoskeleton organization	biological_process	7	9	4914	24	19818	0.116339
GO:0001085	RNA polymerase II transcription factor binding	molecular_function	6	9	4914	24	19818	0.116339
GO:0008094	DNA-dependent ATPase activity	molecular_function	11	9	4914	24	19818	0.116339
GO:0102756	very-long-chain 3-ketoacyl-CoA synthase activity	molecular_function	7	8	4914	21	19818	0.125023
GO:0102336	3-oxo-arachidoyl-CoA synthase activity	molecular_function	7	8	4914	21	19818	0.125023
GO:0102337	3-oxo-cerotoyl-CoA synthase activity	molecular_function	7	8	4914	21	19818	0.125023
GO:0102338	3-oxo-lignoceronyl-CoA synthase activity	molecular_function	7	8	4914	21	19818	0.125023
GO:0010082	regulation of root meristem growth	biological_process	8	8	4914	21	19818	0.125023
GO:0006816	calcium ion transport	biological_process	10	8	4914	21	19818	0.125023
GO:0016125	sterol metabolic process	biological_process	7	15	4914	45	19818	0.125481
GO:0010224	response to UV-B	biological_process	8	15	4914	45	19818	0.125481
GO:0046777	protein autophosphorylation	biological_process	10	40	4914	136	19818	0.125725
GO:0016787	hydrolase activity	molecular_function	4	97	4914	352	19818	0.126039
GO:0004713	protein tyrosine kinase activity	molecular_function	8	7	4914	18	19818	0.134234
GO:0007015	actin filament organization	biological_process	6	7	4914	18	19818	0.134234
GO:0015629	actin cytoskeleton	cellular_component	7	7	4914	18	19818	0.134234
GO:0016887	ATPase activity	molecular_function	9	36	4914	122	19818	0.135456
GO:0005351	carbohydrate:proton symporter activity	molecular_function	7	14	4914	42	19818	0.135756
GO:0016538	cyclin-dependent protein serine/threonine kinase regulator activity	molecular_function	7	9	4914	25	19818	0.143612
GO:0045338	farnesyl diphosphate metabolic process	biological_process	8	9	4914	25	19818	0.143612
GO:0015706	nitrate transport	biological_process	9	9	4914	25	19818	0.143612
GO:0002213	defense response to insect	biological_process	7	6	4914	15	19818	0.143822
GO:0006783	heme biosynthetic process	biological_process	9	6	4914	15	19818	0.143822
GO:0005774	vacuolar membrane	cellular_component	7	90	4914	328	19818	0.146276
GO:0042335	cuticle development	biological_process	5	11	4914	32	19818	0.146913
GO:0006486	protein glycosylation	biological_process	9	26	4914	86	19818	0.148254
GO:0042127	regulation of cell proliferation	biological_process	6	5	4914	12	19818	0.153387
GO:0047172	shikimate O-hydroxycinnamoyltransferase activity	molecular_function	9	5	4914	12	19818	0.153387
GO:0015116	sulfate transmembrane transporter activity	molecular_function	8	5	4914	12	19818	0.153387
GO:0050826	response to freezing	biological_process	6	5	4914	12	19818	0.153387
GO:0047205	quinate O-hydroxycinnamoyltransferase activity	molecular_function	9	5	4914	12	19818	0.153387
GO:0002238	response to molecule of fungal origin	biological_process	6	5	4914	12	19818	0.153387
GO:0009864	induced systemic resistance, jasmonic acid mediated signaling pathway	biological_process	6	5	4914	12	19818	0.153387
GO:1900056	negative regulation of leaf senescence	biological_process	10	5	4914	12	19818	0.153387
GO:0010540	basipetal auxin transport	biological_process	9	2	4914	3	19818	0.153943
GO:0009496	plastoquinol--plastocyanin reductase activity	molecular_function	7	2	4914	3	19818	0.153943
GO:0043036	starch grain	cellular_component	7	2	4914	3	19818	0.153943
GO:0031349	positive regulation of defense response	biological_process	8	2	4914	3	19818	0.153943
GO:0004435	phosphatidylinositol phospholipase C activity	molecular_function	9	2	4914	3	19818	0.153943
GO:0052543	callose deposition in cell wall	biological_process	9	2	4914	3	19818	0.153943
GO:0046481	digalactosyldiacylglycerol synthase activity	molecular_function	8	2	4914	3	19818	0.153943
GO:0000305	response to oxygen radical	biological_process	7	2	4914	3	19818	0.153943
GO:0030187	melatonin biosynthetic process	biological_process	7	2	4914	3	19818	0.153943
GO:0050830	defense response to Gram-positive bacterium	biological_process	9	2	4914	3	19818	0.153943
GO:0034635	glutathione transport	biological_process	9	2	4914	3	19818	0.153943
GO:0009729	detection of brassinosteroid stimulus	biological_process	7	2	4914	3	19818	0.153943
GO:0016756	glutathione gamma-glutamylcysteinyltransferase activity	molecular_function	7	2	4914	3	19818	0.153943
GO:0051382	kinetochore assembly	biological_process	8	2	4914	3	19818	0.153943
GO:0000324	fungal-type vacuole	cellular_component	8	2	4914	3	19818	0.153943
GO:1901181	negative regulation of cellular response to caffeine	biological_process	8	2	4914	3	19818	0.153943
GO:0043090	amino acid import	biological_process	11	2	4914	3	19818	0.153943
GO:0015211	purine nucleoside transmembrane transporter activity	molecular_function	7	2	4914	3	19818	0.153943
GO:0051513	regulation of monopolar cell growth	biological_process	8	2	4914	3	19818	0.153943
GO:0030133	transport vesicle	cellular_component	7	2	4914	3	19818	0.153943
GO:0080151	positive regulation of salicylic acid mediated signaling pathway	biological_process	9	2	4914	3	19818	0.153943
GO:0032973	amino acid export across plasma membrane	biological_process	12	2	4914	3	19818	0.153943
GO:0009512	cytochrome b6f complex	cellular_component	6	2	4914	3	19818	0.153943
GO:0032588	trans-Golgi network membrane	cellular_component	8	2	4914	3	19818	0.153943
GO:0102822	quercetin 3'-O-methyltransferase activity	molecular_function	7	2	4914	3	19818	0.153943
GO:0047216	inositol 3-alpha-galactosyltransferase activity	molecular_function	8	2	4914	3	19818	0.153943
GO:0001673	male germ cell nucleus	cellular_component	8	2	4914	3	19818	0.153943
GO:0047763	caffeate O-methyltransferase activity	molecular_function	8	2	4914	3	19818	0.153943
GO:0030838	positive regulation of actin filament polymerization	biological_process	9	2	4914	3	19818	0.153943
GO:0102568	phospholipase A2 activity consuming 1,2-dioleoylphosphatidylethanolamine)	molecular_function	7	2	4914	3	19818	0.153943
GO:0017096	acetylserotonin O-methyltransferase activity	molecular_function	8	2	4914	3	19818	0.153943
GO:0030755	quercetin 3-O-methyltransferase activity	molecular_function	8	2	4914	3	19818	0.153943
GO:0010184	cytokinin transport	biological_process	7	2	4914	3	19818	0.153943
GO:0009962	regulation of flavonoid biosynthetic process	biological_process	7	2	4914	3	19818	0.153943
GO:0010434	bract formation	biological_process	6	2	4914	3	19818	0.153943
GO:0005980	glycogen catabolic process	biological_process	10	2	4914	3	19818	0.153943
GO:0022821	potassium ion antiporter activity	molecular_function	7	2	4914	3	19818	0.153943
GO:0047259	glucomannan 4-beta-mannosyltransferase activity	molecular_function	9	2	4914	3	19818	0.153943
GO:0016328	lateral plasma membrane	cellular_component	5	2	4914	3	19818	0.153943
GO:0060776	simple leaf morphogenesis	biological_process	7	2	4914	3	19818	0.153943
GO:0102567	phospholipase A2 activity (consuming 1,2-dipalmitoylphosphatidylcholine	molecular_function	7	2	4914	3	19818	0.153943
GO:0016717	oxidoreductase activity, acting on paired donors, with oxidation of a pair of donors resulting in the reduction of molecular oxygen to two molecules of water	molecular_function	6	2	4914	3	19818	0.153943
GO:0006537	glutamate biosynthetic process	biological_process	12	2	4914	3	19818	0.153943
GO:0010289	homogalacturonan biosynthetic process	biological_process	9	2	4914	3	19818	0.153943
GO:0017022	myosin binding	molecular_function	6	2	4914	3	19818	0.153943
GO:0016702	oxidoreductase activity, acting on single donors with incorporation of molecular oxygen, incorporation of two atoms of oxygen	molecular_function	6	2	4914	3	19818	0.153943
GO:0005662	DNA replication factor A complex	cellular_component	4	2	4914	3	19818	0.153943
GO:0009852	auxin catabolic process	biological_process	6	2	4914	3	19818	0.153943
GO:0008398	sterol 14-demethylase activity	molecular_function	7	2	4914	3	19818	0.153943
GO:0102502	ADP-glucose-starch glucosyltransferase activity	molecular_function	9	2	4914	3	19818	0.153943
GO:0019310	inositol catabolic process	biological_process	8	2	4914	3	19818	0.153943
GO:0004338	glucan exo-1,3-beta-glucosidase activity	molecular_function	9	2	4914	3	19818	0.153943
GO:0045003	double-strand break repair via synthesis-dependent strand annealing	biological_process	11	2	4914	3	19818	0.153943
GO:2000014	regulation of endosperm development	biological_process	9	2	4914	3	19818	0.153943
GO:0046835	carbohydrate phosphorylation	biological_process	8	2	4914	3	19818	0.153943
GO:0050113	inositol oxygenase activity	molecular_function	6	2	4914	3	19818	0.153943
GO:0044210	'de novo' CTP biosynthetic process	biological_process	13	2	4914	3	19818	0.153943
GO:0033799	myricetin 3'-O-methyltransferase activity	molecular_function	8	2	4914	3	19818	0.153943
GO:0010793	regulation of mRNA export from nucleus	biological_process	8	2	4914	3	19818	0.153943
GO:0031304	intrinsic component of mitochondrial inner membrane	cellular_component	7	2	4914	3	19818	0.153943
GO:0016805	dipeptidase activity	molecular_function	8	2	4914	3	19818	0.153943
GO:0008470	isovaleryl-CoA dehydrogenase activity	molecular_function	7	2	4914	3	19818	0.153943
GO:0008184	glycogen phosphorylase activity	molecular_function	8	2	4914	3	19818	0.153943
GO:0010103	stomatal complex morphogenesis	biological_process	6	2	4914	3	19818	0.153943
GO:0030744	luteolin O-methyltransferase activity	molecular_function	8	2	4914	3	19818	0.153943
GO:0009630	gravitropism	biological_process	6	8	4914	22	19818	0.155773
GO:0051087	chaperone binding	molecular_function	5	12	4914	36	19818	0.159608
GO:0009736	cytokinin-activated signaling pathway	biological_process	6	12	4914	36	19818	0.159608
GO:0019706	protein-cysteine S-palmitoyltransferase activity	molecular_function	8	10	4914	29	19818	0.159611
GO:0047134	protein-disulfide reductase activity	molecular_function	7	4	4914	9	19818	0.16188
GO:0009648	photoperiodism	biological_process	7	4	4914	9	19818	0.16188
GO:0048317	seed morphogenesis	biological_process	5	4	4914	9	19818	0.16188
GO:0009698	phenylpropanoid metabolic process	biological_process	6	4	4914	9	19818	0.16188
GO:0071805	potassium ion transmembrane transport	biological_process	10	4	4914	9	19818	0.16188
GO:0015020	glucuronosyltransferase activity	molecular_function	7	4	4914	9	19818	0.16188
GO:0016602	CCAAT-binding factor complex	cellular_component	7	4	4914	9	19818	0.16188
GO:0008081	phosphoric diester hydrolase activity	molecular_function	7	4	4914	9	19818	0.16188
GO:0098542	defense response to other organism	biological_process	6	4	4914	9	19818	0.16188
GO:0016773	phosphotransferase activity, alcohol group as acceptor	molecular_function	6	4	4914	9	19818	0.16188
GO:0080027	response to herbivore	biological_process	7	4	4914	9	19818	0.16188
GO:1902458	positive regulation of stomatal opening	biological_process	7	4	4914	9	19818	0.16188
GO:0048444	floral organ morphogenesis	biological_process	5	4	4914	9	19818	0.16188
GO:0042138	meiotic DNA double-strand break formation	biological_process	7	4	4914	9	19818	0.16188
GO:0009690	cytokinin metabolic process	biological_process	6	4	4914	9	19818	0.16188
GO:0005215	transporter activity	molecular_function	3	41	4914	143	19818	0.163305
GO:0048281	inflorescence morphogenesis	biological_process	5	3	4914	6	19818	0.166184
GO:0080025	phosphatidylinositol-3,5-bisphosphate binding	molecular_function	9	3	4914	6	19818	0.166184
GO:0019375	galactolipid biosynthetic process	biological_process	10	3	4914	6	19818	0.166184
GO:0006166	purine ribonucleoside salvage	biological_process	9	3	4914	6	19818	0.166184
GO:0080148	negative regulation of response to water deprivation	biological_process	7	3	4914	6	19818	0.166184
GO:0031145	anaphase-promoting complex-dependent catabolic process	biological_process	12	3	4914	6	19818	0.166184
GO:0010325	raffinose family oligosaccharide biosynthetic process	biological_process	8	3	4914	6	19818	0.166184
GO:0010016	shoot system morphogenesis	biological_process	5	3	4914	6	19818	0.166184
GO:0000922	spindle pole	cellular_component	6	3	4914	6	19818	0.166184
GO:0010336	gibberellic acid homeostasis	biological_process	9	3	4914	6	19818	0.166184
GO:0050373	UDP-arabinose 4-epimerase activity	molecular_function	7	3	4914	6	19818	0.166184
GO:0048226	Casparian strip	cellular_component	6	3	4914	6	19818	0.166184
GO:0032465	regulation of cytokinesis	biological_process	8	3	4914	6	19818	0.166184
GO:0004768	stearoyl-CoA 9-desaturase activity	molecular_function	8	3	4914	6	19818	0.166184
GO:0019762	glucosinolate catabolic process	biological_process	9	3	4914	6	19818	0.166184
GO:0046685	response to arsenic-containing substance	biological_process	5	3	4914	6	19818	0.166184
GO:0009625	response to insect	biological_process	7	3	4914	6	19818	0.166184
GO:0016102	diterpenoid biosynthetic process	biological_process	10	3	4914	6	19818	0.166184
GO:0018812	3-hydroxyacyl-CoA dehydratase activity	molecular_function	7	3	4914	6	19818	0.166184
GO:0030332	cyclin binding	molecular_function	5	3	4914	6	19818	0.166184
GO:0009957	epidermal cell fate specification	biological_process	6	3	4914	6	19818	0.166184
GO:0097708	intracellular vesicle	cellular_component	6	3	4914	6	19818	0.166184
GO:0080013	(E,E)-geranyllinalool synthase activity	molecular_function	7	3	4914	6	19818	0.166184
GO:1990110	callus formation	biological_process	4	3	4914	6	19818	0.166184
GO:0010120	camalexin biosynthetic process	biological_process	9	3	4914	6	19818	0.166184
GO:0045549	9-cis-epoxycarotenoid dioxygenase activity	molecular_function	8	3	4914	6	19818	0.166184
GO:0051016	barbed-end actin filament capping	biological_process	11	3	4914	6	19818	0.166184
GO:1901141	regulation of lignin biosynthetic process	biological_process	8	3	4914	6	19818	0.166184
GO:0005793	endoplasmic reticulum-Golgi intermediate compartment	cellular_component	6	3	4914	6	19818	0.166184
GO:0044209	AMP salvage	biological_process	13	3	4914	6	19818	0.166184
GO:0010015	root morphogenesis	biological_process	6	3	4914	6	19818	0.166184
GO:0005945	6-phosphofructokinase complex	cellular_component	7	3	4914	6	19818	0.166184
GO:0045723	positive regulation of fatty acid biosynthetic process	biological_process	9	3	4914	6	19818	0.166184
GO:0006572	tyrosine catabolic process	biological_process	11	3	4914	6	19818	0.166184
GO:0006508	proteolysis	biological_process	7	62	4914	223	19818	0.166318
GO:0080022	primary root development	biological_process	7	7	4914	19	19818	0.169243
GO:0060548	negative regulation of cell death	biological_process	7	7	4914	19	19818	0.169243
GO:0043622	cortical microtubule organization	biological_process	8	7	4914	19	19818	0.169243
GO:0009699	phenylpropanoid biosynthetic process	biological_process	7	7	4914	19	19818	0.169243
GO:0009620	response to fungus	biological_process	7	11	4914	33	19818	0.173526
GO:0051017	actin filament bundle assembly	biological_process	6	9	4914	26	19818	0.173779
GO:0009651	response to salt stress	biological_process	6	84	4914	309	19818	0.179945
GO:0010087	phloem or xylem histogenesis	biological_process	6	17	4914	55	19818	0.183878
GO:0004029	aldehyde dehydrogenase (NAD) activity	molecular_function	7	6	4914	16	19818	0.184207
GO:0009574	preprophase band	cellular_component	6	6	4914	16	19818	0.184207
GO:0019953	sexual reproduction	biological_process	4	6	4914	16	19818	0.184207
GO:0016132	brassinosteroid biosynthetic process	biological_process	9	12	4914	37	19818	0.185749
GO:0000981	RNA polymerase II transcription factor activity, sequence-specific DNA binding	molecular_function	5	41	4914	145	19818	0.18907
GO:0019897	extrinsic component of plasma membrane	cellular_component	5	15	4914	48	19818	0.190331
GO:0001228	transcriptional activator activity, RNA polymerase II transcription regulatory region sequence-specific DNA binding	molecular_function	6	19	4914	63	19818	0.198068
GO:0009688	abscisic acid biosynthetic process	biological_process	11	5	4914	13	19818	0.200859
GO:0005234	extracellularly glutamate-gated ion channel activity	molecular_function	10	5	4914	13	19818	0.200859
GO:0006303	double-strand break repair via nonhomologous end joining	biological_process	10	5	4914	13	19818	0.200859
GO:0030095	chloroplast photosystem II	cellular_component	8	5	4914	13	19818	0.200859
GO:0005663	DNA replication factor C complex	cellular_component	4	5	4914	13	19818	0.200859
GO:0008066	glutamate receptor activity	molecular_function	6	5	4914	13	19818	0.200859
GO:0009819	drought recovery	biological_process	6	5	4914	13	19818	0.200859
GO:1901430	positive regulation of syringal lignin biosynthetic process	biological_process	9	5	4914	13	19818	0.200859
GO:0005856	cytoskeleton	cellular_component	6	14	4914	45	19818	0.206255
GO:0031348	negative regulation of defense response	biological_process	8	9	4914	27	19818	0.206556
GO:0032580	Golgi cisterna membrane	cellular_component	8	7	4914	20	19818	0.207729
GO:0010584	pollen exine formation	biological_process	8	7	4914	20	19818	0.207729
GO:0045893	positive regulation of transcription, DNA-templated	biological_process	9	56	4914	204	19818	0.210083
GO:0020037	heme binding	molecular_function	6	31	4914	109	19818	0.217745
GO:0016597	amino acid binding	molecular_function	7	4	4914	10	19818	0.219326
GO:0031426	polycistronic mRNA processing	biological_process	11	4	4914	10	19818	0.219326
GO:0010014	meristem initiation	biological_process	4	4	4914	10	19818	0.219326
GO:0000304	response to singlet oxygen	biological_process	7	4	4914	10	19818	0.219326
GO:0043069	negative regulation of programmed cell death	biological_process	8	4	4914	10	19818	0.219326
GO:0009742	brassinosteroid mediated signaling pathway	biological_process	7	19	4914	64	19818	0.219813
GO:0040008	regulation of growth	biological_process	5	19	4914	64	19818	0.219813
GO:0005249	voltage-gated potassium channel activity	molecular_function	9	10	4914	31	19818	0.220734
GO:0006631	fatty acid metabolic process	biological_process	9	13	4914	42	19818	0.223847
GO:0031146	SCF-dependent proteasomal ubiquitin-dependent protein catabolic process	biological_process	12	13	4914	42	19818	0.223847
GO:0009624	response to nematode	biological_process	7	8	4914	24	19818	0.226375
GO:0007049	cell cycle	biological_process	4	34	4914	121	19818	0.227713
GO:0031072	heat shock protein binding	molecular_function	5	6	4914	17	19818	0.228391
GO:0009850	auxin metabolic process	biological_process	5	6	4914	17	19818	0.228391
GO:0048573	photoperiodism, flowering	biological_process	8	6	4914	17	19818	0.228391
GO:0000156	phosphorelay response regulator activity	molecular_function	4	6	4914	17	19818	0.228391
GO:0044550	secondary metabolite biosynthetic process	biological_process	5	40	4914	144	19818	0.228986
GO:0004197	cysteine-type endopeptidase activity	molecular_function	8	14	4914	46	19818	0.232836
GO:0008878	glucose-1-phosphate adenylyltransferase activity	molecular_function	8	3	4914	7	19818	0.239333
GO:0008361	regulation of cell size	biological_process	6	3	4914	7	19818	0.239333
GO:0004028	3-chloroallyl aldehyde dehydrogenase activity	molecular_function	7	3	4914	7	19818	0.239333
GO:0009641	shade avoidance	biological_process	8	3	4914	7	19818	0.239333
GO:0047066	phospholipid-hydroperoxide glutathione peroxidase activity	molecular_function	6	3	4914	7	19818	0.239333
GO:0007129	synapsis	biological_process	8	3	4914	7	19818	0.239333
GO:0000707	meiotic DNA recombinase assembly	biological_process	10	3	4914	7	19818	0.239333
GO:0010262	somatic embryogenesis	biological_process	6	3	4914	7	19818	0.239333
GO:0010037	response to carbon dioxide	biological_process	6	3	4914	7	19818	0.239333
GO:0031848	protection from non-homologous end joining at telomere	biological_process	10	3	4914	7	19818	0.239333
GO:0016049	cell growth	biological_process	4	3	4914	7	19818	0.239333
GO:0004104	cholinesterase activity	molecular_function	7	3	4914	7	19818	0.239333
GO:0006259	DNA metabolic process	biological_process	7	3	4914	7	19818	0.239333
GO:0052325	cell wall pectin biosynthetic process	biological_process	9	3	4914	7	19818	0.239333
GO:0006833	water transport	biological_process	7	3	4914	7	19818	0.239333
GO:0070696	transmembrane receptor protein serine/threonine kinase binding	molecular_function	7	3	4914	7	19818	0.239333
GO:0004566	beta-glucuronidase activity	molecular_function	7	3	4914	7	19818	0.239333
GO:0000293	ferric-chelate reductase activity	molecular_function	7	3	4914	7	19818	0.239333
GO:0000254	C-4 methylsterol oxidase activity	molecular_function	7	3	4914	7	19818	0.239333
GO:0016627	oxidoreductase activity, acting on the CH-CH group of donors	molecular_function	5	3	4914	7	19818	0.239333
GO:0048826	cotyledon morphogenesis	biological_process	5	3	4914	7	19818	0.239333
GO:0042989	sequestering of actin monomers	biological_process	10	3	4914	7	19818	0.239333
GO:0071421	manganese ion transmembrane transport	biological_process	11	3	4914	7	19818	0.239333
GO:0005546	phosphatidylinositol-4,5-bisphosphate binding	molecular_function	9	3	4914	7	19818	0.239333
GO:0009553	embryo sac development	biological_process	6	12	4914	39	19818	0.243355
GO:0032259	methylation	biological_process	4	47	4914	172	19818	0.244862
GO:0055044	symplast	cellular_component	3	1	4914	1	19818	0.247956
GO:1901611	phosphatidylglycerol binding	molecular_function	6	1	4914	1	19818	0.247956
GO:0019008	molybdopterin synthase complex	cellular_component	4	1	4914	1	19818	0.247956
GO:0047517	1,4-beta-D-xylan synthase activity	molecular_function	7	1	4914	1	19818	0.247956
GO:0005796	Golgi lumen	cellular_component	7	1	4914	1	19818	0.247956
GO:0008936	nicotinamidase activity	molecular_function	7	1	4914	1	19818	0.247956
GO:1902969	mitotic DNA replication	biological_process	12	1	4914	1	19818	0.247956
GO:0008473	ornithine cyclodeaminase activity	molecular_function	7	1	4914	1	19818	0.247956
GO:0015857	uracil transport	biological_process	9	1	4914	1	19818	0.247956
GO:0051059	NF-kappaB binding	molecular_function	8	1	4914	1	19818	0.247956
GO:0005925	focal adhesion	cellular_component	7	1	4914	1	19818	0.247956
GO:0051179	localization	biological_process	3	1	4914	1	19818	0.247956
GO:0015908	fatty acid transport	biological_process	8	1	4914	1	19818	0.247956
GO:0016624	oxidoreductase activity, acting on the aldehyde or oxo group of donors, disulfide as acceptor	molecular_function	6	1	4914	1	19818	0.247956
GO:0015700	arsenite transport	biological_process	9	1	4914	1	19818	0.247956
GO:0009970	cellular response to sulfate starvation	biological_process	9	1	4914	1	19818	0.247956
GO:0009649	entrainment of circadian clock	biological_process	5	1	4914	1	19818	0.247956
GO:0030054	cell junction	cellular_component	3	1	4914	1	19818	0.247956
GO:0006679	glucosylceramide biosynthetic process	biological_process	12	1	4914	1	19818	0.247956
GO:0004306	ethanolamine-phosphate cytidylyltransferase activity	molecular_function	8	1	4914	1	19818	0.247956
GO:1990258	histone glutamine methylation	biological_process	12	1	4914	1	19818	0.247956
GO:0032794	GTPase activating protein binding	molecular_function	5	1	4914	1	19818	0.247956
GO:0012502	induction of programmed cell death	biological_process	9	1	4914	1	19818	0.247956
GO:0015712	hexose phosphate transport	biological_process	8	1	4914	1	19818	0.247956
GO:0042997	negative regulation of Golgi to plasma membrane protein transport	biological_process	10	1	4914	1	19818	0.247956
GO:0035587	purinergic receptor signaling pathway	biological_process	6	1	4914	1	19818	0.247956
GO:0019439	aromatic compound catabolic process	biological_process	6	1	4914	1	19818	0.247956
GO:0071522	ureidoglycine aminohydrolase activity	molecular_function	7	1	4914	1	19818	0.247956
GO:0004859	phospholipase inhibitor activity	molecular_function	7	1	4914	1	19818	0.247956
GO:0006279	premeiotic DNA replication	biological_process	12	1	4914	1	19818	0.247956
GO:0019458	methionine catabolic process via 2-oxobutanoate	biological_process	12	1	4914	1	19818	0.247956
GO:0015205	nucleobase transmembrane transporter activity	molecular_function	5	1	4914	1	19818	0.247956
GO:0005471	ATP:ADP antiporter activity	molecular_function	10	1	4914	1	19818	0.247956
GO:0033855	nicotianamine aminotransferase activity	molecular_function	7	1	4914	1	19818	0.247956
GO:0030855	epithelial cell differentiation	biological_process	6	1	4914	1	19818	0.247956
GO:0006469	negative regulation of protein kinase activity	biological_process	11	1	4914	1	19818	0.247956
GO:0043764	UDP-3-O-[3-hydroxymyristoyl] glucosamine N-acyltransferase activity	molecular_function	7	1	4914	1	19818	0.247956
GO:1902609	(R)-2-hydroxy-alpha-linolenic acid biosynthetic process	biological_process	12	1	4914	1	19818	0.247956
GO:0010166	wax metabolic process	biological_process	6	1	4914	1	19818	0.247956
GO:0003857	3-hydroxyacyl-CoA dehydrogenase activity	molecular_function	7	1	4914	1	19818	0.247956
GO:0070043	rRNA (guanine-N7-)-methyltransferase activity	molecular_function	8	1	4914	1	19818	0.247956
GO:0006003	fructose 2,6-bisphosphate metabolic process	biological_process	7	1	4914	1	19818	0.247956
GO:0102425	myricetin 3-O-glucosyltransferase activity	molecular_function	7	1	4914	1	19818	0.247956
GO:2000042	negative regulation of double-strand break repair via homologous recombination	biological_process	11	1	4914	1	19818	0.247956
GO:0016708	oxidoreductase activity, acting on paired donors, with incorporation or reduction of molecular oxygen, NAD(P)H as one donor, and incorporation of two atoms of oxygen into one donor	molecular_function	6	1	4914	1	19818	0.247956
GO:0032970	regulation of actin filament-based process	biological_process	6	1	4914	1	19818	0.247956
GO:0043100	pyrimidine nucleobase salvage	biological_process	9	1	4914	1	19818	0.247956
GO:0003941	L-serine ammonia-lyase activity	molecular_function	7	1	4914	1	19818	0.247956
GO:0004123	cystathionine gamma-lyase activity	molecular_function	6	1	4914	1	19818	0.247956
GO:0003858	3-hydroxybutyrate dehydrogenase activity	molecular_function	7	1	4914	1	19818	0.247956
GO:0015086	cadmium ion transmembrane transporter activity	molecular_function	10	1	4914	1	19818	0.247956
GO:0016323	basolateral plasma membrane	cellular_component	5	1	4914	1	19818	0.247956
GO:1901672	positive regulation of systemic acquired resistance	biological_process	9	1	4914	1	19818	0.247956
GO:0007411	axon guidance	biological_process	6	1	4914	1	19818	0.247956
GO:0032927	positive regulation of activin receptor signaling pathway	biological_process	10	1	4914	1	19818	0.247956
GO:0048359	mucilage metabolic process involved in seed coat development	biological_process	6	1	4914	1	19818	0.247956
GO:0005943	phosphatidylinositol 3-kinase complex, class IA	cellular_component	9	1	4914	1	19818	0.247956
GO:0090626	plant epidermis morphogenesis	biological_process	5	1	4914	1	19818	0.247956
GO:0034775	glutathione transmembrane transport	biological_process	10	1	4914	1	19818	0.247956
GO:0008126	acetylesterase activity	molecular_function	8	1	4914	1	19818	0.247956
GO:0010412	mannan metabolic process	biological_process	9	1	4914	1	19818	0.247956
GO:0048307	ferredoxin-nitrite reductase activity	molecular_function	7	1	4914	1	19818	0.247956
GO:0071588	hydrogen peroxide mediated signaling pathway	biological_process	5	1	4914	1	19818	0.247956
GO:0042794	plastid rRNA transcription	biological_process	11	1	4914	1	19818	0.247956
GO:0018826	methionine gamma-lyase activity	molecular_function	6	1	4914	1	19818	0.247956
GO:0002240	response to molecule of oomycetes origin	biological_process	6	1	4914	1	19818	0.247956
GO:0015871	choline transport	biological_process	7	1	4914	1	19818	0.247956
GO:0005274	allantoin:proton symporter activity	molecular_function	11	1	4914	1	19818	0.247956
GO:0047889	ferredoxin-nitrate reductase activity	molecular_function	7	1	4914	1	19818	0.247956
GO:0019285	glycine betaine biosynthetic process from choline	biological_process	8	1	4914	1	19818	0.247956
GO:2000370	positive regulation of clathrin-dependent endocytosis	biological_process	10	1	4914	1	19818	0.247956
GO:0000819	sister chromatid segregation	biological_process	7	1	4914	1	19818	0.247956
GO:0045111	intermediate filament cytoskeleton	cellular_component	7	1	4914	1	19818	0.247956
GO:0008759	UDP-3-O-[3-hydroxymyristoyl] N-acetylglucosamine deacetylase activity	molecular_function	7	1	4914	1	19818	0.247956
GO:0010226	response to lithium ion	biological_process	7	1	4914	1	19818	0.247956
GO:0004382	guanosine-diphosphatase activity	molecular_function	9	1	4914	1	19818	0.247956
GO:0090449	phloem glucosinolate loading	biological_process	9	1	4914	1	19818	0.247956
GO:0010169	thioglucosidase complex	cellular_component	6	1	4914	1	19818	0.247956
GO:0008721	D-serine ammonia-lyase activity	molecular_function	7	1	4914	1	19818	0.247956
GO:0015446	ATPase-coupled arsenite transmembrane transporter activity	molecular_function	7	1	4914	1	19818	0.247956
GO:1901349	glucosinolate transport	biological_process	9	1	4914	1	19818	0.247956
GO:0043609	regulation of carbon utilization	biological_process	5	1	4914	1	19818	0.247956
GO:0036292	DNA rewinding	biological_process	9	1	4914	1	19818	0.247956
GO:0000818	nuclear MIS12/MIND complex	cellular_component	5	1	4914	1	19818	0.247956
GO:0080101	phosphatidyl-N-dimethylethanolamine N-methyltransferase activity	molecular_function	8	1	4914	1	19818	0.247956
GO:0045930	negative regulation of mitotic cell cycle	biological_process	8	1	4914	1	19818	0.247956
GO:0007266	Rho protein signal transduction	biological_process	8	1	4914	1	19818	0.247956
GO:0004148	dihydrolipoyl dehydrogenase activity	molecular_function	7	1	4914	1	19818	0.247956
GO:0010180	thioglucosidase binding	molecular_function	6	1	4914	1	19818	0.247956
GO:0030410	nicotianamine synthase activity	molecular_function	6	1	4914	1	19818	0.247956
GO:0030096	plasma membrane-derived thylakoid photosystem II	cellular_component	8	1	4914	1	19818	0.247956
GO:0055047	generative cell mitosis	biological_process	5	1	4914	1	19818	0.247956
GO:0034501	protein localization to kinetochore	biological_process	10	1	4914	1	19818	0.247956
GO:0005212	structural constituent of eye lens	molecular_function	4	1	4914	1	19818	0.247956
GO:0004331	fructose-2,6-bisphosphate 2-phosphatase activity	molecular_function	10	1	4914	1	19818	0.247956
GO:0008676	3-deoxy-8-phosphooctulonate synthase activity	molecular_function	6	1	4914	1	19818	0.247956
GO:0051365	cellular response to potassium ion starvation	biological_process	9	1	4914	1	19818	0.247956
GO:0090414	molybdate ion export from vacuole	biological_process	10	1	4914	1	19818	0.247956
GO:0000494	box C/D snoRNA 3'-end processing	biological_process	13	1	4914	1	19818	0.247956
GO:0009013	succinate-semialdehyde dehydrogenase [NAD(P)+] activity	molecular_function	7	1	4914	1	19818	0.247956
GO:0019483	beta-alanine biosynthetic process	biological_process	10	1	4914	1	19818	0.247956
GO:0046862	chromoplast membrane	cellular_component	6	1	4914	1	19818	0.247956
GO:0019237	centromeric DNA binding	molecular_function	9	1	4914	1	19818	0.247956
GO:0009805	coumarin biosynthetic process	biological_process	8	1	4914	1	19818	0.247956
GO:0019365	pyridine nucleotide salvage	biological_process	9	1	4914	1	19818	0.247956
GO:0030598	rRNA N-glycosylase activity	molecular_function	8	1	4914	1	19818	0.247956
GO:0016628	oxidoreductase activity, acting on the CH-CH group of donors, NAD or NADP as acceptor	molecular_function	6	1	4914	1	19818	0.247956
GO:0071917	triose-phosphate transmembrane transporter activity	molecular_function	6	1	4914	1	19818	0.247956
GO:0045056	transcytosis	biological_process	7	1	4914	1	19818	0.247956
GO:0019294	keto-3-deoxy-D-manno-octulosonic acid biosynthetic process	biological_process	8	1	4914	1	19818	0.247956
GO:0009830	cell wall modification involved in abscission	biological_process	9	1	4914	1	19818	0.247956
GO:0003873	6-phosphofructo-2-kinase activity	molecular_function	8	1	4914	1	19818	0.247956
GO:0070574	cadmium ion transmembrane transport	biological_process	11	1	4914	1	19818	0.247956
GO:0015851	nucleobase transport	biological_process	7	1	4914	1	19818	0.247956
GO:0004851	uroporphyrin-III C-methyltransferase activity	molecular_function	8	1	4914	1	19818	0.247956
GO:0042344	indole glucosinolate catabolic process	biological_process	10	1	4914	1	19818	0.247956
GO:0000281	mitotic cytokinesis	biological_process	7	1	4914	1	19818	0.247956
GO:0012511	monolayer-surrounded lipid storage body	cellular_component	7	1	4914	1	19818	0.247956
GO:2000483	negative regulation of interleukin-8 secretion	biological_process	9	1	4914	1	19818	0.247956
GO:0004310	farnesyl-diphosphate farnesyltransferase activity	molecular_function	8	1	4914	1	19818	0.247956
GO:0016420	malonyltransferase activity	molecular_function	7	1	4914	1	19818	0.247956
GO:0016339	calcium-dependent cell-cell adhesion via plasma membrane cell adhesion molecules	biological_process	7	1	4914	1	19818	0.247956
GO:0009979	16:0 monogalactosyldiacylglycerol desaturase activity	molecular_function	7	1	4914	1	19818	0.247956
GO:0018580	nitronate monooxygenase activity	molecular_function	7	1	4914	1	19818	0.247956
GO:0004349	glutamate 5-kinase activity	molecular_function	7	1	4914	1	19818	0.247956
GO:0009671	nitrate:proton symporter activity	molecular_function	11	1	4914	1	19818	0.247956
GO:0004320	oleoyl-[acyl-carrier-protein] hydrolase activity	molecular_function	9	1	4914	1	19818	0.247956
GO:0015120	phosphoglycerate transmembrane transporter activity	molecular_function	6	1	4914	1	19818	0.247956
GO:0035596	methylthiotransferase activity	molecular_function	7	1	4914	1	19818	0.247956
GO:0008762	UDP-N-acetylmuramate dehydrogenase activity	molecular_function	7	1	4914	1	19818	0.247956
GO:0009090	homoserine biosynthetic process	biological_process	12	1	4914	1	19818	0.247956
GO:0007157	heterophilic cell-cell adhesion via plasma membrane cell adhesion molecules	biological_process	7	1	4914	1	19818	0.247956
GO:0044533	positive regulation of apoptotic process in other organism	biological_process	10	1	4914	1	19818	0.247956
GO:0043482	cellular pigment accumulation	biological_process	5	1	4914	1	19818	0.247956
GO:0015091	ferric iron transmembrane transporter activity	molecular_function	11	1	4914	1	19818	0.247956
GO:0010373	negative regulation of gibberellin biosynthetic process	biological_process	9	1	4914	1	19818	0.247956
GO:0030863	cortical cytoskeleton	cellular_component	7	1	4914	1	19818	0.247956
GO:0000340	RNA 7-methylguanosine cap binding	molecular_function	8	1	4914	1	19818	0.247956
GO:0050334	thiaminase activity	molecular_function	6	1	4914	1	19818	0.247956
GO:0051604	protein maturation	biological_process	7	1	4914	1	19818	0.247956
GO:0015505	uracil:cation symporter activity	molecular_function	8	1	4914	1	19818	0.247956
GO:0035562	negative regulation of chromatin binding	biological_process	7	1	4914	1	19818	0.247956
GO:0032212	positive regulation of telomere maintenance via telomerase	biological_process	12	1	4914	1	19818	0.247956
GO:0009551	secondary plasmodesma	cellular_component	6	1	4914	1	19818	0.247956
GO:0070682	proteasome regulatory particle assembly	biological_process	9	1	4914	1	19818	0.247956
GO:0045176	apical protein localization	biological_process	6	1	4914	1	19818	0.247956
GO:0030418	nicotianamine biosynthetic process	biological_process	7	1	4914	1	19818	0.247956
GO:0071633	dihydroceramidase activity	molecular_function	7	1	4914	1	19818	0.247956
GO:0030957	Tat protein binding	molecular_function	8	1	4914	1	19818	0.247956
GO:1901046	positive regulation of oviposition	biological_process	7	1	4914	1	19818	0.247956
GO:0080176	xyloglucan 1,6-alpha-xylosidase activity	molecular_function	7	1	4914	1	19818	0.247956
GO:0007043	cell-cell junction assembly	biological_process	7	1	4914	1	19818	0.247956
GO:0097036	regulation of plasma membrane sterol distribution	biological_process	7	1	4914	1	19818	0.247956
GO:0030834	regulation of actin filament depolymerization	biological_process	8	1	4914	1	19818	0.247956
GO:0032491	detection of molecule of fungal origin	biological_process	7	1	4914	1	19818	0.247956
GO:0045121	membrane raft	cellular_component	6	1	4914	1	19818	0.247956
GO:1990259	histone-glutamine methyltransferase activity	molecular_function	9	1	4914	1	19818	0.247956
GO:0015204	urea transmembrane transporter activity	molecular_function	6	1	4914	1	19818	0.247956
GO:0048306	calcium-dependent protein binding	molecular_function	5	1	4914	1	19818	0.247956
GO:0032433	filopodium tip	cellular_component	6	1	4914	1	19818	0.247956
GO:0035600	tRNA methylthiolation	biological_process	13	1	4914	1	19818	0.247956
GO:0010409	extensin metabolic process	biological_process	11	1	4914	1	19818	0.247956
GO:0010172	embryonic body morphogenesis	biological_process	6	1	4914	1	19818	0.247956
GO:0045848	positive regulation of nitrogen utilization	biological_process	6	1	4914	1	19818	0.247956
GO:0043086	negative regulation of catalytic activity	biological_process	6	1	4914	1	19818	0.247956
GO:0090603	sieve element differentiation	biological_process	6	1	4914	1	19818	0.247956
GO:0000247	C-8 sterol isomerase activity	molecular_function	7	1	4914	1	19818	0.247956
GO:0090471	9,15,9'-tri-cis-zeta-carotene isomerase activity	molecular_function	6	1	4914	1	19818	0.247956
GO:0010148	transpiration	biological_process	8	1	4914	1	19818	0.247956
GO:0015713	phosphoglycerate transmembrane transport	biological_process	8	1	4914	1	19818	0.247956
GO:0003856	3-dehydroquinate synthase activity	molecular_function	7	1	4914	1	19818	0.247956
GO:0008691	3-hydroxybutyryl-CoA dehydrogenase activity	molecular_function	7	1	4914	1	19818	0.247956
GO:2000786	positive regulation of autophagosome assembly	biological_process	11	1	4914	1	19818	0.247956
GO:0103095	wax ester synthase activity	molecular_function	7	1	4914	1	19818	0.247956
GO:0042214	terpene metabolic process	biological_process	8	1	4914	1	19818	0.247956
GO:0030378	serine racemase activity	molecular_function	9	1	4914	1	19818	0.247956
GO:0061798	GTP 3',8'-cyclase activity	molecular_function	6	1	4914	1	19818	0.247956
GO:0043394	proteoglycan binding	molecular_function	5	1	4914	1	19818	0.247956
GO:0051723	protein methylesterase activity	molecular_function	7	1	4914	1	19818	0.247956
GO:0061634	alpha-D-xyloside xylohydrolase	molecular_function	7	1	4914	1	19818	0.247956
GO:0047661	amino-acid racemase activity	molecular_function	8	1	4914	1	19818	0.247956
GO:0006212	uracil catabolic process	biological_process	11	1	4914	1	19818	0.247956
GO:0043273	CTPase activity	molecular_function	9	1	4914	1	19818	0.247956
GO:0047750	cholestenol delta-isomerase activity	molecular_function	7	1	4914	1	19818	0.247956
GO:0102360	daphnetin 3-O-glucosyltransferase activity	molecular_function	7	1	4914	1	19818	0.247956
GO:0050421	nitrite reductase (NO-forming) activity	molecular_function	7	1	4914	1	19818	0.247956
GO:0034480	phosphatidylcholine phospholipase C activity	molecular_function	9	1	4914	1	19818	0.247956
GO:0090448	glucosinolate:proton symporter activity	molecular_function	8	1	4914	1	19818	0.247956
GO:0010487	thermospermine synthase activity	molecular_function	6	1	4914	1	19818	0.247956
GO:0045544	gibberellin 20-oxidase activity	molecular_function	7	1	4914	1	19818	0.247956
GO:0034462	small-subunit processome assembly	biological_process	9	1	4914	1	19818	0.247956
GO:0004657	proline dehydrogenase activity	molecular_function	6	1	4914	1	19818	0.247956
GO:0016540	protein autoprocessing	biological_process	9	1	4914	1	19818	0.247956
GO:0019343	cysteine biosynthetic process via cystathionine	biological_process	12	1	4914	1	19818	0.247956
GO:0045202	synapse	cellular_component	3	1	4914	1	19818	0.247956
GO:0071248	cellular response to metal ion	biological_process	7	1	4914	1	19818	0.247956
GO:0051701	interaction with host	biological_process	5	1	4914	1	19818	0.247956
GO:0031176	endo-1,4-beta-xylanase activity	molecular_function	8	1	4914	1	19818	0.247956
GO:0055071	manganese ion homeostasis	biological_process	11	1	4914	1	19818	0.247956
GO:1904369	positive regulation of sclerenchyma cell differentiation	biological_process	8	1	4914	1	19818	0.247956
GO:0008120	ceramide glucosyltransferase activity	molecular_function	8	1	4914	1	19818	0.247956
GO:0001786	phosphatidylserine binding	molecular_function	6	1	4914	1	19818	0.247956
GO:0030242	autophagy of peroxisome	biological_process	7	1	4914	1	19818	0.247956
GO:0048314	embryo sac morphogenesis	biological_process	6	1	4914	1	19818	0.247956
GO:0046938	phytochelatin biosynthetic process	biological_process	9	1	4914	1	19818	0.247956
GO:0102966	arachidoyl-CoA:1-dodecanol O-acyltransferase activity	molecular_function	7	1	4914	1	19818	0.247956
GO:0015720	allantoin transport	biological_process	7	1	4914	1	19818	0.247956
GO:0035436	triose phosphate transmembrane transport	biological_process	9	1	4914	1	19818	0.247956
GO:0019133	choline monooxygenase activity	molecular_function	7	1	4914	1	19818	0.247956
GO:0048236	plant-type sporogenesis	biological_process	6	1	4914	1	19818	0.247956
GO:0000472	endonucleolytic cleavage to generate mature 5'-end of SSU-rRNA from (SSU-rRNA, 5.8S rRNA, LSU-rRNA	biological_process	13	1	4914	1	19818	0.247956
GO:0010054	trichoblast differentiation	biological_process	8	1	4914	1	19818	0.247956
GO:0032441	pheophorbide a oxygenase activity	molecular_function	6	1	4914	1	19818	0.247956
GO:0006482	protein demethylation	biological_process	10	1	4914	1	19818	0.247956
GO:0015220	choline transmembrane transporter activity	molecular_function	5	1	4914	1	19818	0.247956
GO:0043335	protein unfolding	biological_process	4	1	4914	1	19818	0.247956
GO:0003837	beta-ureidopropionase activity	molecular_function	7	1	4914	1	19818	0.247956
GO:0003863	3-methyl-2-oxobutanoate dehydrogenase (2-methylpropanoyl-transferring) activity	molecular_function	7	1	4914	1	19818	0.247956
GO:0046870	cadmium ion binding	molecular_function	8	1	4914	1	19818	0.247956
GO:0030031	cell projection assembly	biological_process	6	1	4914	1	19818	0.247956
GO:0006562	proline catabolic process	biological_process	12	1	4914	1	19818	0.247956
GO:0051996	squalene synthase activity	molecular_function	8	1	4914	1	19818	0.247956
GO:0042998	positive regulation of Golgi to plasma membrane protein transport	biological_process	10	1	4914	1	19818	0.247956
GO:0047213	anthocyanidin 3-O-glucosyltransferase activity	molecular_function	8	1	4914	1	19818	0.247956
GO:0016639	oxidoreductase activity, acting on the CH-NH2 group of donors, NAD or NADP as acceptor	molecular_function	6	1	4914	1	19818	0.247956
GO:0010276	phytol kinase activity	molecular_function	7	1	4914	1	19818	0.247956
GO:0097218	sieve plate	cellular_component	6	1	4914	1	19818	0.247956
GO:0019346	transsulfuration	biological_process	11	1	4914	1	19818	0.247956
GO:0000773	phosphatidyl-N-methylethanolamine N-methyltransferase activity	molecular_function	8	1	4914	1	19818	0.247956
GO:0019673	GDP-mannose metabolic process	biological_process	9	1	4914	1	19818	0.247956
GO:0016854	racemase and epimerase activity	molecular_function	5	1	4914	1	19818	0.247956
GO:0042059	negative regulation of epidermal growth factor receptor signaling pathway	biological_process	10	1	4914	1	19818	0.247956
GO:0071266	'de novo' L-methionine biosynthetic process	biological_process	13	1	4914	1	19818	0.247956
GO:0006769	nicotinamide metabolic process	biological_process	7	1	4914	1	19818	0.247956
GO:1990206	jasmonyl-Ile conjugate hydrolase activity	molecular_function	6	1	4914	1	19818	0.247956
GO:0045134	uridine-diphosphatase activity	molecular_function	9	1	4914	1	19818	0.247956
GO:0047893	flavonol 3-O-glucosyltransferase activity	molecular_function	8	1	4914	1	19818	0.247956
GO:0009930	longitudinal side of cell surface	cellular_component	4	1	4914	1	19818	0.247956
GO:0000904	cell morphogenesis involved in differentiation	biological_process	7	1	4914	1	19818	0.247956
GO:0044774	mitotic DNA integrity checkpoint	biological_process	6	1	4914	1	19818	0.247956
GO:0016099	monoterpenoid biosynthetic process	biological_process	10	1	4914	1	19818	0.247956
GO:0071561	nucleus-vacuole junction	cellular_component	5	1	4914	1	19818	0.247956
GO:0052579	(+)-pulegone reductase, (+)-isomenthone as substrate, activity	molecular_function	7	1	4914	1	19818	0.247956
GO:0102965	alcohol-forming fatty acyl-CoA reductase activity	molecular_function	7	1	4914	1	19818	0.247956
GO:0051224	negative regulation of protein transport	biological_process	7	1	4914	1	19818	0.247956
GO:1990426	mitotic recombination-dependent replication fork processing	biological_process	10	1	4914	1	19818	0.247956
GO:0042175	nuclear outer membrane-endoplasmic reticulum membrane network	cellular_component	4	1	4914	1	19818	0.247956
GO:0009314	response to radiation	biological_process	5	1	4914	1	19818	0.247956
GO:0008792	arginine decarboxylase activity	molecular_function	7	1	4914	1	19818	0.247956
GO:2000123	positive regulation of stomatal complex development	biological_process	9	1	4914	1	19818	0.247956
GO:0010133	proline catabolic process to glutamate	biological_process	12	1	4914	1	19818	0.247956
GO:0048629	trichome patterning	biological_process	6	1	4914	1	19818	0.247956
GO:0050242	pyruvate, phosphate dikinase activity	molecular_function	7	1	4914	1	19818	0.247956
GO:0004777	succinate-semialdehyde dehydrogenase (NAD+) activity	molecular_function	7	1	4914	1	19818	0.247956
GO:0052580	(+)-pulegone reductase, (-)-menthone as substrate, activity	molecular_function	7	1	4914	1	19818	0.247956
GO:2000785	regulation of autophagosome assembly	biological_process	10	1	4914	1	19818	0.247956
GO:0033133	positive regulation of glucokinase activity	biological_process	11	1	4914	1	19818	0.247956
GO:0008446	GDP-mannose 4,6-dehydratase activity	molecular_function	7	1	4914	1	19818	0.247956
GO:0009867	jasmonic acid mediated signaling pathway	biological_process	6	16	4914	54	19818	0.248147
GO:2000022	regulation of jasmonic acid mediated signaling pathway	biological_process	8	7	4914	21	19818	0.249082
GO:0009409	response to cold	biological_process	5	57	4914	211	19818	0.249102
GO:0000162	tryptophan biosynthetic process	biological_process	11	5	4914	14	19818	0.252433
GO:0071230	cellular response to amino acid stimulus	biological_process	7	5	4914	14	19818	0.252433
GO:0006986	response to unfolded protein	biological_process	6	5	4914	14	19818	0.252433
GO:0005983	starch catabolic process	biological_process	10	5	4914	14	19818	0.252433
GO:0019853	L-ascorbic acid biosynthetic process	biological_process	8	5	4914	14	19818	0.252433
GO:0009965	leaf morphogenesis	biological_process	6	13	4914	43	19818	0.252559
GO:0008375	acetylglucosaminyltransferase activity	molecular_function	7	10	4914	32	19818	0.254288
GO:0006357	regulation of transcription by RNA polymerase II	biological_process	9	45	4914	165	19818	0.255293
GO:0036263	L-DOPA monooxygenase activity	molecular_function	8	2	4914	4	19818	0.258264
GO:0015203	polyamine transmembrane transporter activity	molecular_function	5	2	4914	4	19818	0.258264
GO:0008534	oxidized purine nucleobase lesion DNA N-glycosylase activity	molecular_function	9	2	4914	4	19818	0.258264
GO:0046688	response to copper ion	biological_process	7	2	4914	4	19818	0.258264
GO:0015184	L-cystine transmembrane transporter activity	molecular_function	9	2	4914	4	19818	0.258264
GO:0052656	L-isoleucine transaminase activity	molecular_function	8	2	4914	4	19818	0.258264
GO:0003883	CTP synthase activity	molecular_function	6	2	4914	4	19818	0.258264
GO:0004473	malate dehydrogenase (decarboxylating) (NADP+) activity	molecular_function	8	2	4914	4	19818	0.258264
GO:1900111	positive regulation of histone H3-K9 dimethylation	biological_process	13	2	4914	4	19818	0.258264
GO:0009823	cytokinin catabolic process	biological_process	7	2	4914	4	19818	0.258264
GO:0030071	regulation of mitotic metaphase/anaphase transition	biological_process	11	2	4914	4	19818	0.258264
GO:0033356	UDP-L-arabinose metabolic process	biological_process	6	2	4914	4	19818	0.258264
GO:0045792	negative regulation of cell size	biological_process	7	2	4914	4	19818	0.258264
GO:0052746	inositol phosphorylation	biological_process	8	2	4914	4	19818	0.258264
GO:0016889	endodeoxyribonuclease activity, producing 3'-phosphomonoesters	molecular_function	9	2	4914	4	19818	0.258264
GO:0009346	citrate lyase complex	cellular_component	4	2	4914	4	19818	0.258264
GO:0004854	xanthine dehydrogenase activity	molecular_function	7	2	4914	4	19818	0.258264
GO:0015811	L-cystine transport	biological_process	12	2	4914	4	19818	0.258264
GO:1902290	positive regulation of defense response to oomycetes	biological_process	8	2	4914	4	19818	0.258264
GO:0033358	UDP-L-arabinose biosynthetic process	biological_process	10	2	4914	4	19818	0.258264
GO:0010295	(+)-abscisic acid 8'-hydroxylase activity	molecular_function	7	2	4914	4	19818	0.258264
GO:0080130	L-phenylalanine:2-oxoglutarate aminotransferase activity	molecular_function	8	2	4914	4	19818	0.258264
GO:0045595	regulation of cell differentiation	biological_process	6	2	4914	4	19818	0.258264
GO:0008725	DNA-3-methyladenine glycosylase activity	molecular_function	10	2	4914	4	19818	0.258264
GO:0016477	cell migration	biological_process	6	2	4914	4	19818	0.258264
GO:0010542	nitrate efflux transmembrane transporter activity	molecular_function	10	2	4914	4	19818	0.258264
GO:0046028	electron transporter, transferring electrons from cytochrome b6/f complex of photosystem II activity	molecular_function	6	2	4914	4	19818	0.258264
GO:0061158	3'-UTR-mediated mRNA destabilization	biological_process	12	2	4914	4	19818	0.258264
GO:0052654	L-leucine transaminase activity	molecular_function	8	2	4914	4	19818	0.258264
GO:0034007	S-linalool synthase activity	molecular_function	7	2	4914	4	19818	0.258264
GO:0004751	ribose-5-phosphate isomerase activity	molecular_function	7	2	4914	4	19818	0.258264
GO:0080115	myosin XI tail binding	molecular_function	9	2	4914	4	19818	0.258264
GO:0010112	regulation of systemic acquired resistance	biological_process	8	2	4914	4	19818	0.258264
GO:0047036	codeinone reductase (NADPH) activity	molecular_function	7	2	4914	4	19818	0.258264
GO:0032541	cortical endoplasmic reticulum	cellular_component	7	2	4914	4	19818	0.258264
GO:0006168	adenine salvage	biological_process	12	2	4914	4	19818	0.258264
GO:0010601	positive regulation of auxin biosynthetic process	biological_process	10	2	4914	4	19818	0.258264
GO:0010358	leaf shaping	biological_process	5	2	4914	4	19818	0.258264
GO:0045227	capsule polysaccharide biosynthetic process	biological_process	10	2	4914	4	19818	0.258264
GO:0052658	inositol-1,4,5-trisphosphate 5-phosphatase activity	molecular_function	10	2	4914	4	19818	0.258264
GO:0019567	arabinose biosynthetic process	biological_process	9	2	4914	4	19818	0.258264
GO:0016903	oxidoreductase activity, acting on the aldehyde or oxo group of donors	molecular_function	5	2	4914	4	19818	0.258264
GO:0003999	adenine phosphoribosyltransferase activity	molecular_function	8	2	4914	4	19818	0.258264
GO:0015689	molybdate ion transport	biological_process	9	2	4914	4	19818	0.258264
GO:0032940	secretion by cell	biological_process	4	2	4914	4	19818	0.258264
GO:0033186	CAF-1 complex	cellular_component	4	2	4914	4	19818	0.258264
GO:0006085	acetyl-CoA biosynthetic process	biological_process	9	2	4914	4	19818	0.258264
GO:0009001	serine O-acetyltransferase activity	molecular_function	9	2	4914	4	19818	0.258264
GO:0033353	S-adenosylmethionine cycle	biological_process	6	2	4914	4	19818	0.258264
GO:0050378	UDP-glucuronate 4-epimerase activity	molecular_function	7	2	4914	4	19818	0.258264
GO:0008429	phosphatidylethanolamine binding	molecular_function	6	2	4914	4	19818	0.258264
GO:0050482	arachidonic acid secretion	biological_process	9	2	4914	4	19818	0.258264
GO:1901527	abscisic acid-activated signaling pathway involved in stomatal movement	biological_process	7	2	4914	4	19818	0.258264
GO:0005344	oxygen carrier activity	molecular_function	4	2	4914	4	19818	0.258264
GO:0030742	GTP-dependent protein binding	molecular_function	5	2	4914	4	19818	0.258264
GO:0003886	DNA (cytosine-5-)-methyltransferase activity	molecular_function	8	2	4914	4	19818	0.258264
GO:0051511	negative regulation of unidimensional cell growth	biological_process	8	2	4914	4	19818	0.258264
GO:0004623	phospholipase A2 activity	molecular_function	8	2	4914	4	19818	0.258264
GO:1901959	positive regulation of cutin biosynthetic process	biological_process	9	2	4914	4	19818	0.258264
GO:0006723	cuticle hydrocarbon biosynthetic process	biological_process	5	2	4914	4	19818	0.258264
GO:0000077	DNA damage checkpoint	biological_process	7	2	4914	4	19818	0.258264
GO:0009886	post-embryonic animal morphogenesis	biological_process	5	2	4914	4	19818	0.258264
GO:0071370	cellular response to gibberellin stimulus	biological_process	7	2	4914	4	19818	0.258264
GO:0052655	L-valine transaminase activity	molecular_function	8	2	4914	4	19818	0.258264
GO:0004328	formamidase activity	molecular_function	7	2	4914	4	19818	0.258264
GO:0004503	monophenol monooxygenase activity	molecular_function	7	2	4914	4	19818	0.258264
GO:0071480	cellular response to gamma radiation	biological_process	8	2	4914	4	19818	0.258264
GO:0048531	beta-1,3-galactosyltransferase activity	molecular_function	8	2	4914	4	19818	0.258264
GO:0006497	protein lipidation	biological_process	9	2	4914	4	19818	0.258264
GO:0000737	DNA catabolic process, endonucleolytic	biological_process	9	2	4914	4	19818	0.258264
GO:0052659	inositol-1,3,4,5-tetrakisphosphate 5-phosphatase activity	molecular_function	10	2	4914	4	19818	0.258264
GO:0032266	phosphatidylinositol-3-phosphate binding	molecular_function	8	2	4914	4	19818	0.258264
GO:0015098	molybdate ion transmembrane transporter activity	molecular_function	8	2	4914	4	19818	0.258264
GO:0003878	ATP citrate synthase activity	molecular_function	7	2	4914	4	19818	0.258264
GO:0022890	inorganic cation transmembrane transporter activity	molecular_function	7	2	4914	4	19818	0.258264
GO:0009115	xanthine catabolic process	biological_process	11	2	4914	4	19818	0.258264
GO:0052691	UDP-arabinopyranose mutase activity	molecular_function	6	2	4914	4	19818	0.258264
GO:0007034	vacuolar transport	biological_process	6	8	4914	25	19818	0.265322
GO:0005388	calcium-transporting ATPase activity	molecular_function	10	8	4914	25	19818	0.265322
GO:0000470	maturation of LSU-rRNA	biological_process	12	8	4914	25	19818	0.265322
GO:0007568	aging	biological_process	4	8	4914	25	19818	0.265322
GO:0042538	hyperosmotic salinity response	biological_process	7	12	4914	40	19818	0.274389
GO:0043068	positive regulation of programmed cell death	biological_process	8	6	4914	18	19818	0.275469
GO:0042391	regulation of membrane potential	biological_process	5	9	4914	29	19818	0.27848
GO:0044611	nuclear pore inner ring	cellular_component	4	4	4914	11	19818	0.281049
GO:0003872	6-phosphofructokinase activity	molecular_function	8	4	4914	11	19818	0.281049
GO:0008131	primary amine oxidase activity	molecular_function	7	4	4914	11	19818	0.281049
GO:0008794	arsenate reductase (glutaredoxin) activity	molecular_function	6	4	4914	11	19818	0.281049
GO:0051085	chaperone cofactor-dependent protein refolding	biological_process	7	4	4914	11	19818	0.281049
GO:0017004	cytochrome complex assembly	biological_process	8	4	4914	11	19818	0.281049
GO:0009638	phototropism	biological_process	6	4	4914	11	19818	0.281049
GO:0006529	asparagine biosynthetic process	biological_process	12	4	4914	11	19818	0.281049
GO:0030674	protein binding, bridging	molecular_function	5	4	4914	11	19818	0.281049
GO:0000148	1,3-beta-D-glucan synthase complex	cellular_component	6	4	4914	11	19818	0.281049
GO:0002239	response to oomycetes	biological_process	7	4	4914	11	19818	0.281049
GO:0000778	condensed nuclear chromosome kinetochore	cellular_component	6	4	4914	11	19818	0.281049
GO:0004066	asparagine synthase (glutamine-hydrolyzing) activity	molecular_function	7	4	4914	11	19818	0.281049
GO:0004089	carbonate dehydratase activity	molecular_function	7	4	4914	11	19818	0.281049
GO:0004602	glutathione peroxidase activity	molecular_function	5	4	4914	11	19818	0.281049
GO:0003843	1,3-beta-D-glucan synthase activity	molecular_function	8	4	4914	11	19818	0.281049
GO:0034620	cellular response to unfolded protein	biological_process	7	4	4914	11	19818	0.281049
GO:0010192	mucilage biosynthetic process	biological_process	6	4	4914	11	19818	0.281049
GO:0009691	cytokinin biosynthetic process	biological_process	7	4	4914	11	19818	0.281049
GO:0016799	hydrolase activity, hydrolyzing N-glycosyl compounds	molecular_function	6	4	4914	11	19818	0.281049
GO:0001653	peptide receptor activity	molecular_function	5	4	4914	11	19818	0.281049
GO:0009615	response to virus	biological_process	7	13	4914	44	19818	0.282516
GO:0005667	transcription factor complex	cellular_component	4	10	4914	33	19818	0.289402
GO:0080167	response to karrikin	biological_process	5	19	4914	67	19818	0.290729
GO:0010118	stomatal movement	biological_process	4	7	4914	22	19818	0.292627
GO:0004527	exonuclease activity	molecular_function	7	7	4914	22	19818	0.292627
GO:0010073	meristem maintenance	biological_process	4	7	4914	22	19818	0.292627
GO:0042542	response to hydrogen peroxide	biological_process	7	16	4914	56	19818	0.301784
GO:0051453	regulation of intracellular pH	biological_process	12	8	4914	26	19818	0.306008
GO:0005543	phospholipid binding	molecular_function	5	8	4914	26	19818	0.306008
GO:0080131	hydroxyjasmonate sulfotransferase activity	molecular_function	7	5	4914	15	19818	0.306739
GO:0016832	aldehyde-lyase activity	molecular_function	6	5	4914	15	19818	0.306739
GO:0006541	glutamine metabolic process	biological_process	11	5	4914	15	19818	0.306739
GO:0048316	seed development	biological_process	5	13	4914	45	19818	0.313497
GO:0016032	viral process	biological_process	6	13	4914	45	19818	0.313497
GO:0010047	fruit dehiscence	biological_process	6	3	4914	8	19818	0.316355
GO:0006880	intracellular sequestering of iron ion	biological_process	5	3	4914	8	19818	0.316355
GO:0035312	5'-3' exodeoxyribonuclease activity	molecular_function	9	3	4914	8	19818	0.316355
GO:0009567	double fertilization forming a zygote and endosperm	biological_process	5	3	4914	8	19818	0.316355
GO:0000795	synaptonemal complex	cellular_component	8	3	4914	8	19818	0.316355
GO:0031492	nucleosomal DNA binding	molecular_function	8	3	4914	8	19818	0.316355
GO:1902183	regulation of shoot apical meristem development	biological_process	7	3	4914	8	19818	0.316355
GO:2000024	regulation of leaf development	biological_process	8	3	4914	8	19818	0.316355
GO:0015189	L-lysine transmembrane transporter activity	molecular_function	7	3	4914	8	19818	0.316355
GO:1903401	L-lysine transmembrane transport	biological_process	8	3	4914	8	19818	0.316355
GO:0032147	activation of protein kinase activity	biological_process	12	3	4914	8	19818	0.316355
GO:0005313	L-glutamate transmembrane transporter activity	molecular_function	8	3	4914	8	19818	0.316355
GO:0019139	cytokinin dehydrogenase activity	molecular_function	6	3	4914	8	19818	0.316355
GO:0007389	pattern specification process	biological_process	4	3	4914	8	19818	0.316355
GO:0010196	nonphotochemical quenching	biological_process	8	3	4914	8	19818	0.316355
GO:0009821	alkaloid biosynthetic process	biological_process	7	3	4914	8	19818	0.316355
GO:0102786	stearoyl-[acp] desaturase activity	molecular_function	7	3	4914	8	19818	0.316355
GO:0003785	actin monomer binding	molecular_function	7	3	4914	8	19818	0.316355
GO:0071311	cellular response to acetate	biological_process	7	3	4914	8	19818	0.316355
GO:0010332	response to gamma radiation	biological_process	7	3	4914	8	19818	0.316355
GO:0045300	acyl-[acyl-carrier-protein] desaturase activity	molecular_function	7	3	4914	8	19818	0.316355
GO:0005782	peroxisomal matrix	cellular_component	8	3	4914	8	19818	0.316355
GO:0010229	inflorescence development	biological_process	6	3	4914	8	19818	0.316355
GO:0015276	ligand-gated ion channel activity	molecular_function	7	3	4914	8	19818	0.316355
GO:0005775	vacuolar lumen	cellular_component	7	3	4914	8	19818	0.316355
GO:2000762	regulation of phenylpropanoid metabolic process	biological_process	7	3	4914	8	19818	0.316355
GO:0006090	pyruvate metabolic process	biological_process	9	3	4914	8	19818	0.316355
GO:0010311	lateral root formation	biological_process	5	9	4914	30	19818	0.316796
GO:0051607	defense response to virus	biological_process	5	9	4914	30	19818	0.316796
GO:0009738	abscisic acid-activated signaling pathway	biological_process	6	46	4914	173	19818	0.318558
GO:0009617	response to bacterium	biological_process	7	20	4914	72	19818	0.319831
GO:0007166	cell surface receptor signaling pathway	biological_process	5	47	4914	177	19818	0.319929
GO:2000012	regulation of auxin polar transport	biological_process	6	6	4914	19	19818	0.324497
GO:0000911	cytokinesis by cell plate formation	biological_process	6	6	4914	19	19818	0.324497
GO:0055114	oxidation-reduction process	biological_process	4	168	4914	656	19818	0.326058
GO:0009751	response to salicylic acid	biological_process	6	31	4914	115	19818	0.328404
GO:0009860	pollen tube growth	biological_process	8	17	4914	61	19818	0.334145
GO:0009733	response to auxin	biological_process	6	46	4914	174	19818	0.334601
GO:0010017	red or far-red light signaling pathway	biological_process	5	7	4914	23	19818	0.337659
GO:0006270	DNA replication initiation	biological_process	8	7	4914	23	19818	0.337659
GO:0031463	Cul3-RING ubiquitin ligase complex	cellular_component	7	7	4914	23	19818	0.337659
GO:0042742	defense response to bacterium	biological_process	8	53	4914	202	19818	0.34223
GO:0006885	regulation of pH	biological_process	10	4	4914	12	19818	0.34488
GO:0045551	cinnamyl-alcohol dehydrogenase activity	molecular_function	7	4	4914	12	19818	0.34488
GO:0010345	suberin biosynthetic process	biological_process	8	4	4914	12	19818	0.34488
GO:0006002	fructose 6-phosphate metabolic process	biological_process	7	4	4914	12	19818	0.34488
GO:0046620	regulation of organ growth	biological_process	7	4	4914	12	19818	0.34488
GO:0000712	resolution of meiotic recombination intermediates	biological_process	7	4	4914	12	19818	0.34488
GO:0090332	stomatal closure	biological_process	5	4	4914	12	19818	0.34488
GO:0019288	isopentenyl diphosphate biosynthetic process, methylerythritol 4-phosphate pathway	biological_process	10	4	4914	12	19818	0.34488
GO:0008152	metabolic process	biological_process	3	14	4914	50	19818	0.350177
GO:0005615	extracellular space	cellular_component	4	15	4914	54	19818	0.354519
GO:0009644	response to high light intensity	biological_process	8	15	4914	54	19818	0.354519
GO:0006306	DNA methylation	biological_process	10	5	4914	16	19818	0.362435
GO:0017119	Golgi transport complex	cellular_component	7	5	4914	16	19818	0.362435
GO:0043067	regulation of programmed cell death	biological_process	7	5	4914	16	19818	0.362435
GO:0003689	DNA clamp loader activity	molecular_function	7	5	4914	16	19818	0.362435
GO:0010181	FMN binding	molecular_function	7	5	4914	16	19818	0.362435
GO:0007131	reciprocal meiotic recombination	biological_process	10	10	4914	35	19818	0.362862
GO:0009094	L-phenylalanine biosynthetic process	biological_process	11	2	4914	5	19818	0.362876
GO:0003955	NAD(P)H dehydrogenase (quinone) activity	molecular_function	7	2	4914	5	19818	0.362876
GO:0043201	response to leucine	biological_process	7	2	4914	5	19818	0.362876
GO:0060862	negative regulation of floral organ abscission	biological_process	10	2	4914	5	19818	0.362876
GO:0010102	lateral root morphogenesis	biological_process	8	2	4914	5	19818	0.362876
GO:0055062	phosphate ion homeostasis	biological_process	10	2	4914	5	19818	0.362876
GO:0035336	long-chain fatty-acyl-CoA metabolic process	biological_process	9	2	4914	5	19818	0.362876
GO:0031982	vesicle	cellular_component	5	2	4914	5	19818	0.362876
GO:0080052	response to histidine	biological_process	7	2	4914	5	19818	0.362876
GO:2000033	regulation of seed dormancy process	biological_process	10	2	4914	5	19818	0.362876
GO:0010447	response to acidic pH	biological_process	6	2	4914	5	19818	0.362876
GO:0045814	negative regulation of gene expression, epigenetic	biological_process	9	2	4914	5	19818	0.362876
GO:0009088	threonine biosynthetic process	biological_process	12	2	4914	5	19818	0.362876
GO:0080053	response to phenylalanine	biological_process	7	2	4914	5	19818	0.362876
GO:0008199	ferric iron binding	molecular_function	9	2	4914	5	19818	0.362876
GO:0010389	regulation of G2/M transition of mitotic cell cycle	biological_process	9	2	4914	5	19818	0.362876
GO:0005464	UDP-xylose transmembrane transporter activity	molecular_function	8	2	4914	5	19818	0.362876
GO:1900140	regulation of seedling development	biological_process	8	2	4914	5	19818	0.362876
GO:0004861	cyclin-dependent protein serine/threonine kinase inhibitor activity	molecular_function	8	2	4914	5	19818	0.362876
GO:0004748	ribonucleoside-diphosphate reductase activity, thioredoxin disulfide as acceptor	molecular_function	8	2	4914	5	19818	0.362876
GO:0034497	protein localization to phagophore assembly site	biological_process	7	2	4914	5	19818	0.362876
GO:0042995	cell projection	cellular_component	4	2	4914	5	19818	0.362876
GO:0007338	single fertilization	biological_process	5	2	4914	5	19818	0.362876
GO:0047769	arogenate dehydratase activity	molecular_function	7	2	4914	5	19818	0.362876
GO:0005854	nascent polypeptide-associated complex	cellular_component	4	2	4914	5	19818	0.362876
GO:0004656	procollagen-proline 4-dioxygenase activity	molecular_function	9	2	4914	5	19818	0.362876
GO:0006097	glyoxylate cycle	biological_process	7	2	4914	5	19818	0.362876
GO:0043765	T/G mismatch-specific endonuclease activity	molecular_function	9	2	4914	5	19818	0.362876
GO:0009877	nodulation	biological_process	6	2	4914	5	19818	0.362876
GO:0009785	blue light signaling pathway	biological_process	6	2	4914	5	19818	0.362876
GO:0009263	deoxyribonucleotide biosynthetic process	biological_process	10	2	4914	5	19818	0.362876
GO:0010374	stomatal complex development	biological_process	5	2	4914	5	19818	0.362876
GO:0080064	4,4-dimethyl-9beta,19-cyclopropylsterol oxidation	biological_process	9	2	4914	5	19818	0.362876
GO:0045335	phagocytic vesicle	cellular_component	8	2	4914	5	19818	0.362876
GO:0009682	induced systemic resistance	biological_process	9	2	4914	5	19818	0.362876
GO:0055046	microgametogenesis	biological_process	4	2	4914	5	19818	0.362876
GO:0009569	chloroplast starch grain	cellular_component	8	2	4914	5	19818	0.362876
GO:0016655	oxidoreductase activity, acting on NAD(P)H, quinone or similar compound as acceptor	molecular_function	6	2	4914	5	19818	0.362876
GO:0016297	acyl-[acyl-carrier-protein] hydrolase activity	molecular_function	8	2	4914	5	19818	0.362876
GO:0034485	phosphatidylinositol-3,4,5-trisphosphate 5-phosphatase activity	molecular_function	10	2	4914	5	19818	0.362876
GO:0009413	response to flooding	biological_process	5	2	4914	5	19818	0.362876
GO:0090480	purine nucleotide-sugar transmembrane transport	biological_process	9	2	4914	5	19818	0.362876
GO:0043087	regulation of GTPase activity	biological_process	7	2	4914	5	19818	0.362876
GO:0000706	meiotic DNA double-strand break processing	biological_process	9	2	4914	5	19818	0.362876
GO:0000447	endonucleolytic cleavage in ITS1 to separate SSU-rRNA from 5.8S rRNA and LSU-rRNA from tricistronic rRNA transcript (SSU-rRNA, 5.8S rRNA, LSU-rRNA	biological_process	13	2	4914	5	19818	0.362876
GO:0045948	positive regulation of translational initiation	biological_process	11	2	4914	5	19818	0.362876
GO:0007276	gamete generation	biological_process	5	2	4914	5	19818	0.362876
GO:0005971	ribonucleoside-diphosphate reductase complex	cellular_component	7	2	4914	5	19818	0.362876
GO:0045736	negative regulation of cyclin-dependent protein serine/threonine kinase activity	biological_process	13	2	4914	5	19818	0.362876
GO:1903086	negative regulation of sinapate ester biosynthetic process	biological_process	9	2	4914	5	19818	0.362876
GO:0015790	UDP-xylose transmembrane transport	biological_process	9	2	4914	5	19818	0.362876
GO:0010444	guard mother cell differentiation	biological_process	7	2	4914	5	19818	0.362876
GO:0003006	developmental process involved in reproduction	biological_process	4	2	4914	5	19818	0.362876
GO:0008320	protein transmembrane transporter activity	molecular_function	6	2	4914	5	19818	0.362876
GO:0006139	nucleobase-containing compound metabolic process	biological_process	6	2	4914	5	19818	0.362876
GO:0009052	pentose-phosphate shunt, non-oxidative branch	biological_process	6	2	4914	5	19818	0.362876
GO:0032922	circadian regulation of gene expression	biological_process	5	2	4914	5	19818	0.362876
GO:0008460	dTDP-glucose 4,6-dehydratase activity	molecular_function	7	2	4914	5	19818	0.362876
GO:0004664	prephenate dehydratase activity	molecular_function	7	2	4914	5	19818	0.362876
GO:0010258	NADH dehydrogenase complex (plastoquinone) assembly	biological_process	9	2	4914	5	19818	0.362876
GO:0009753	response to jasmonic acid	biological_process	6	28	4914	105	19818	0.363765
GO:0006355	regulation of transcription, DNA-templated	biological_process	8	342	4914	1356	19818	0.364074
GO:0050660	flavin adenine dinucleotide binding	molecular_function	6	18	4914	66	19818	0.365022
GO:0019760	glucosinolate metabolic process	biological_process	8	12	4914	43	19818	0.373405
GO:0006261	DNA-dependent DNA replication	biological_process	9	6	4914	20	19818	0.37454
GO:0048235	pollen sperm cell differentiation	biological_process	5	6	4914	20	19818	0.37454
GO:0009740	gibberellic acid mediated signaling pathway	biological_process	7	13	4914	47	19818	0.377606
GO:0005819	spindle	cellular_component	6	14	4914	51	19818	0.381279
GO:0006633	fatty acid biosynthetic process	biological_process	10	26	4914	98	19818	0.382377
GO:0009556	microsporogenesis	biological_process	7	7	4914	24	19818	0.383481
GO:0042026	protein refolding	biological_process	5	7	4914	24	19818	0.383481
GO:0010025	wax biosynthetic process	biological_process	7	7	4914	24	19818	0.383481
GO:0009846	pollen germination	biological_process	4	8	4914	28	19818	0.390399
GO:0006284	base-excision repair	biological_process	9	8	4914	28	19818	0.390399
GO:0005315	inorganic phosphate transmembrane transporter activity	molecular_function	7	3	4914	9	19818	0.393593
GO:0015385	sodium:proton antiporter activity	molecular_function	12	3	4914	9	19818	0.393593
GO:0010205	photoinhibition	biological_process	9	3	4914	9	19818	0.393593
GO:0016929	SUMO-specific protease activity	molecular_function	9	3	4914	9	19818	0.393593
GO:0098719	sodium ion import across plasma membrane	biological_process	11	3	4914	9	19818	0.393593
GO:0071260	cellular response to mechanical stimulus	biological_process	6	3	4914	9	19818	0.393593
GO:0005680	anaphase-promoting complex	cellular_component	7	3	4914	9	19818	0.393593
GO:0030042	actin filament depolymerization	biological_process	8	3	4914	9	19818	0.393593
GO:0034219	carbohydrate transmembrane transport	biological_process	8	3	4914	9	19818	0.393593
GO:0005885	Arp2/3 protein complex	cellular_component	4	3	4914	9	19818	0.393593
GO:0004462	lactoylglutathione lyase activity	molecular_function	6	3	4914	9	19818	0.393593
GO:0005384	manganese ion transmembrane transporter activity	molecular_function	10	3	4914	9	19818	0.393593
GO:0000987	proximal promoter sequence-specific DNA binding	molecular_function	9	3	4914	9	19818	0.393593
GO:0060236	regulation of mitotic spindle organization	biological_process	8	3	4914	9	19818	0.393593
GO:0072686	mitotic spindle	cellular_component	7	3	4914	9	19818	0.393593
GO:0030665	clathrin-coated vesicle membrane	cellular_component	8	3	4914	9	19818	0.393593
GO:0006561	proline biosynthetic process	biological_process	12	3	4914	9	19818	0.393593
GO:0034314	Arp2/3 complex-mediated actin nucleation	biological_process	8	3	4914	9	19818	0.393593
GO:0009901	anther dehiscence	biological_process	6	3	4914	9	19818	0.393593
GO:0005985	sucrose metabolic process	biological_process	8	3	4914	9	19818	0.393593
GO:0007275	multicellular organism development	biological_process	4	74	4914	289	19818	0.396282
GO:0000226	microtubule cytoskeleton organization	biological_process	7	10	4914	36	19818	0.40047
GO:0006334	nucleosome assembly	biological_process	7	10	4914	36	19818	0.40047
GO:0006810	transport	biological_process	5	25	4914	95	19818	0.403797
GO:0009423	chorismate biosynthetic process	biological_process	10	4	4914	13	19818	0.408889
GO:0009851	auxin biosynthetic process	biological_process	6	4	4914	13	19818	0.408889
GO:0004791	thioredoxin-disulfide reductase activity	molecular_function	7	4	4914	13	19818	0.408889
GO:0010154	fruit development	biological_process	6	4	4914	13	19818	0.408889
GO:0000902	cell morphogenesis	biological_process	6	4	4914	13	19818	0.408889
GO:0016207	4-coumarate-CoA ligase activity	molecular_function	7	4	4914	13	19818	0.408889
GO:0000325	plant-type vacuole	cellular_component	7	14	4914	52	19818	0.412675
GO:0010090	trichome morphogenesis	biological_process	8	14	4914	52	19818	0.412675
GO:0016117	carotenoid biosynthetic process	biological_process	11	5	4914	17	19818	0.418287
GO:0006995	cellular response to nitrogen starvation	biological_process	9	5	4914	17	19818	0.418287
GO:0009116	nucleoside metabolic process	biological_process	8	5	4914	17	19818	0.418287
GO:0006644	phospholipid metabolic process	biological_process	7	5	4914	17	19818	0.418287
GO:0010052	guard cell differentiation	biological_process	7	5	4914	17	19818	0.418287
GO:0055072	iron ion homeostasis	biological_process	11	5	4914	17	19818	0.418287
GO:0015386	potassium:proton antiporter activity	molecular_function	12	5	4914	17	19818	0.418287
GO:0009791	post-embryonic development	biological_process	4	5	4914	17	19818	0.418287
GO:0010218	response to far red light	biological_process	8	5	4914	17	19818	0.418287
GO:0006012	galactose metabolic process	biological_process	8	6	4914	21	19818	0.424723
GO:0004675	transmembrane receptor protein serine/threonine kinase activity	molecular_function	9	27	4914	104	19818	0.428347
GO:0016614	oxidoreductase activity, acting on CH-OH group of donors	molecular_function	5	7	4914	25	19818	0.429432
GO:0048510	regulation of timing of transition from vegetative to reproductive phase	biological_process	8	7	4914	25	19818	0.429432
GO:0030136	clathrin-coated vesicle	cellular_component	8	7	4914	25	19818	0.429432
GO:0009266	response to temperature stimulus	biological_process	5	7	4914	25	19818	0.429432
GO:0000786	nucleosome	cellular_component	5	8	4914	29	19818	0.433035
GO:0005783	endoplasmic reticulum	cellular_component	6	123	4914	488	19818	0.43362
GO:0009611	response to wounding	biological_process	5	42	4914	164	19818	0.433978
GO:0005547	phosphatidylinositol-3,4,5-trisphosphate binding	molecular_function	8	1	4914	2	19818	0.43444
GO:0031143	pseudopodium	cellular_component	6	1	4914	2	19818	0.43444
GO:1990585	hydroxyproline O-arabinosyltransferase activity	molecular_function	7	1	4914	2	19818	0.43444
GO:0008897	holo-[acyl-carrier-protein] synthase activity	molecular_function	7	1	4914	2	19818	0.43444
GO:0003923	GPI-anchor transamidase activity	molecular_function	5	1	4914	2	19818	0.43444
GO:0007154	cell communication	biological_process	4	1	4914	2	19818	0.43444
GO:0034756	regulation of iron ion transport	biological_process	9	1	4914	2	19818	0.43444
GO:0060213	positive regulation of nuclear-transcribed mRNA poly(A) tail shortening	biological_process	11	1	4914	2	19818	0.43444
GO:0071481	cellular response to X-ray	biological_process	8	1	4914	2	19818	0.43444
GO:0019354	siroheme biosynthetic process	biological_process	10	1	4914	2	19818	0.43444
GO:0045786	negative regulation of cell cycle	biological_process	7	1	4914	2	19818	0.43444
GO:0001682	tRNA 5'-leader removal	biological_process	13	1	4914	2	19818	0.43444
GO:0010314	phosphatidylinositol-5-phosphate binding	molecular_function	8	1	4914	2	19818	0.43444
GO:0000480	endonucleolytic cleavage in 5'-ETS of tricistronic rRNA transcript (SSU-rRNA, 5.8S rRNA, LSU-rRNA	biological_process	13	1	4914	2	19818	0.43444
GO:0002215	defense response to nematode	biological_process	7	1	4914	2	19818	0.43444
GO:0016707	gibberellin 3-beta-dioxygenase activity	molecular_function	7	1	4914	2	19818	0.43444
GO:0072321	chaperone-mediated protein transport	biological_process	10	1	4914	2	19818	0.43444
GO:0043007	maintenance of rDNA	biological_process	9	1	4914	2	19818	0.43444
GO:1902131	(+)-lariciresinol catabolic process	biological_process	8	1	4914	2	19818	0.43444
GO:0051980	iron-nicotianamine transmembrane transporter activity	molecular_function	12	1	4914	2	19818	0.43444
GO:0050307	sucrose-phosphate phosphatase activity	molecular_function	10	1	4914	2	19818	0.43444
GO:0033481	galacturonate biosynthetic process	biological_process	9	1	4914	2	19818	0.43444
GO:0009515	granal stacked thylakoid	cellular_component	8	1	4914	2	19818	0.43444
GO:0031537	regulation of anthocyanin metabolic process	biological_process	7	1	4914	2	19818	0.43444
GO:0051493	regulation of cytoskeleton organization	biological_process	8	1	4914	2	19818	0.43444
GO:0071076	RNA 3' uridylation	biological_process	11	1	4914	2	19818	0.43444
GO:0008923	lysine decarboxylase activity	molecular_function	7	1	4914	2	19818	0.43444
GO:0018858	benzoate-CoA ligase activity	molecular_function	7	1	4914	2	19818	0.43444
GO:0007444	imaginal disc development	biological_process	6	1	4914	2	19818	0.43444
GO:1902265	abscisic acid homeostasis	biological_process	9	1	4914	2	19818	0.43444
GO:0048263	determination of dorsal identity	biological_process	7	1	4914	2	19818	0.43444
GO:0030155	regulation of cell adhesion	biological_process	5	1	4914	2	19818	0.43444
GO:0004506	squalene monooxygenase activity	molecular_function	7	1	4914	2	19818	0.43444
GO:0042719	mitochondrial intermembrane space protein transporter complex	cellular_component	5	1	4914	2	19818	0.43444
GO:0006169	adenosine salvage	biological_process	10	1	4914	2	19818	0.43444
GO:0071286	cellular response to magnesium ion	biological_process	8	1	4914	2	19818	0.43444
GO:0000914	phragmoplast assembly	biological_process	8	1	4914	2	19818	0.43444
GO:0101031	chaperone complex	cellular_component	4	1	4914	2	19818	0.43444
GO:0080065	4-alpha-methyl-delta7-sterol oxidation	biological_process	9	1	4914	2	19818	0.43444
GO:0010201	response to continuous far red light stimulus by the high-irradiance response system	biological_process	9	1	4914	2	19818	0.43444
GO:1990069	stomatal opening	biological_process	5	1	4914	2	19818	0.43444
GO:0052873	FMN reductase (NADPH) activity	molecular_function	7	1	4914	2	19818	0.43444
GO:0033178	proton-transporting two-sector ATPase complex, catalytic domain	cellular_component	5	1	4914	2	19818	0.43444
GO:0060774	auxin mediated signaling pathway involved in phyllotactic patterning	biological_process	7	1	4914	2	19818	0.43444
GO:0004318	enoyl-[acyl-carrier-protein] reductase (NADH) activity	molecular_function	8	1	4914	2	19818	0.43444
GO:0048312	intracellular distribution of mitochondria	biological_process	8	1	4914	2	19818	0.43444
GO:0080036	regulation of cytokinin-activated signaling pathway	biological_process	8	1	4914	2	19818	0.43444
GO:0045158	electron transporter, transferring electrons within cytochrome b6/f complex of photosystem II activity	molecular_function	6	1	4914	2	19818	0.43444
GO:0003983	UTP:glucose-1-phosphate uridylyltransferase activity	molecular_function	9	1	4914	2	19818	0.43444
GO:0048443	stamen development	biological_process	6	1	4914	2	19818	0.43444
GO:0003987	acetate-CoA ligase activity	molecular_function	7	1	4914	2	19818	0.43444
GO:0071722	detoxification of arsenic-containing substance	biological_process	4	1	4914	2	19818	0.43444
GO:1902125	(+)-pinoresinol catabolic process	biological_process	8	1	4914	2	19818	0.43444
GO:0046951	ketone body biosynthetic process	biological_process	6	1	4914	2	19818	0.43444
GO:1900036	positive regulation of cellular response to heat	biological_process	7	1	4914	2	19818	0.43444
GO:0090558	plant epidermis development	biological_process	6	1	4914	2	19818	0.43444
GO:0009892	negative regulation of metabolic process	biological_process	6	1	4914	2	19818	0.43444
GO:0102132	3-oxo-pimeloyl-[acp] methyl ester reductase activity	molecular_function	7	1	4914	2	19818	0.43444
GO:0075733	intracellular transport of virus	biological_process	8	1	4914	2	19818	0.43444
GO:0008615	pyridoxine biosynthetic process	biological_process	7	1	4914	2	19818	0.43444
GO:0045431	flavonol synthase activity	molecular_function	7	1	4914	2	19818	0.43444
GO:0000212	meiotic spindle organization	biological_process	9	1	4914	2	19818	0.43444
GO:0010284	lariciresinol reductase activity	molecular_function	7	1	4914	2	19818	0.43444
GO:0102953	hypoglycin A gamma-glutamyl transpeptidase activity	molecular_function	7	1	4914	2	19818	0.43444
GO:0042721	mitochondrial inner membrane protein insertion complex	cellular_component	6	1	4914	2	19818	0.43444
GO:0080165	callose deposition in phloem sieve plate	biological_process	7	1	4914	2	19818	0.43444
GO:0010342	endosperm cellularization	biological_process	6	1	4914	2	19818	0.43444
GO:0016296	palmitoyl-[acyl-carrier-protein] hydrolase activity	molecular_function	9	1	4914	2	19818	0.43444
GO:0048870	cell motility	biological_process	5	1	4914	2	19818	0.43444
GO:0010366	negative regulation of ethylene biosynthetic process	biological_process	11	1	4914	2	19818	0.43444
GO:0015692	lead ion transport	biological_process	9	1	4914	2	19818	0.43444
GO:0000725	recombinational repair	biological_process	9	1	4914	2	19818	0.43444
GO:1902132	(+)-lariciresinol biosynthetic process	biological_process	9	1	4914	2	19818	0.43444
GO:0034614	cellular response to reactive oxygen species	biological_process	7	1	4914	2	19818	0.43444
GO:0048457	floral whorl morphogenesis	biological_process	5	1	4914	2	19818	0.43444
GO:0140080	class III/IV DNA-(apurinic or apyrimidinic site) lyase activity	molecular_function	6	1	4914	2	19818	0.43444
GO:0008782	adenosylhomocysteine nucleosidase activity	molecular_function	7	1	4914	2	19818	0.43444
GO:0034602	oxoglutarate dehydrogenase (NAD+) activity	molecular_function	7	1	4914	2	19818	0.43444
GO:0046739	transport of virus in multicellular host	biological_process	7	1	4914	2	19818	0.43444
GO:0005911	cell-cell junction	cellular_component	4	1	4914	2	19818	0.43444
GO:0010426	DNA methylation on cytosine within a CHH sequence	biological_process	12	1	4914	2	19818	0.43444
GO:0004077	biotin-[acetyl-CoA-carboxylase] ligase activity	molecular_function	7	1	4914	2	19818	0.43444
GO:0006696	ergosterol biosynthetic process	biological_process	9	1	4914	2	19818	0.43444
GO:0031115	negative regulation of microtubule polymerization	biological_process	10	1	4914	2	19818	0.43444
GO:0010179	IAA-Ala conjugate hydrolase activity	molecular_function	7	1	4914	2	19818	0.43444
GO:0035618	root hair	cellular_component	6	1	4914	2	19818	0.43444
GO:0010005	cortical microtubule, transverse to long axis	cellular_component	10	1	4914	2	19818	0.43444
GO:0043325	phosphatidylinositol-3,4-bisphosphate binding	molecular_function	9	1	4914	2	19818	0.43444
GO:0016295	myristoyl-[acyl-carrier-protein] hydrolase activity	molecular_function	9	1	4914	2	19818	0.43444
GO:0016631	enoyl-[acyl-carrier-protein] reductase activity	molecular_function	7	1	4914	2	19818	0.43444
GO:0045471	response to ethanol	biological_process	6	1	4914	2	19818	0.43444
GO:0090506	axillary shoot meristem initiation	biological_process	5	1	4914	2	19818	0.43444
GO:0080006	internode patterning	biological_process	5	1	4914	2	19818	0.43444
GO:0046480	galactolipid galactosyltransferase activity	molecular_function	8	1	4914	2	19818	0.43444
GO:0008752	FMN reductase activity	molecular_function	7	1	4914	2	19818	0.43444
GO:0007100	mitotic centrosome separation	biological_process	6	1	4914	2	19818	0.43444
GO:0071284	cellular response to lead ion	biological_process	8	1	4914	2	19818	0.43444
GO:0080132	fatty acid alpha-hydroxylase activity	molecular_function	5	1	4914	2	19818	0.43444
GO:0006271	DNA strand elongation involved in DNA replication	biological_process	9	1	4914	2	19818	0.43444
GO:0045860	positive regulation of protein kinase activity	biological_process	11	1	4914	2	19818	0.43444
GO:0072709	cellular response to sorbitol	biological_process	8	1	4914	2	19818	0.43444
GO:0008898	S-adenosylmethionine-homocysteine S-methyltransferase activity	molecular_function	8	1	4914	2	19818	0.43444
GO:0009526	plastid envelope	cellular_component	6	1	4914	2	19818	0.43444
GO:0080117	secondary growth	biological_process	5	1	4914	2	19818	0.43444
GO:0031116	positive regulation of microtubule polymerization	biological_process	10	1	4914	2	19818	0.43444
GO:0009312	oligosaccharide biosynthetic process	biological_process	7	1	4914	2	19818	0.43444
GO:0090706	specification of plant organ position	biological_process	6	1	4914	2	19818	0.43444
GO:0040009	regulation of growth rate	biological_process	6	1	4914	2	19818	0.43444
GO:0019878	lysine biosynthetic process via aminoadipic acid	biological_process	13	1	4914	2	19818	0.43444
GO:0070182	DNA polymerase binding	molecular_function	6	1	4914	2	19818	0.43444
GO:0042762	regulation of sulfur metabolic process	biological_process	7	1	4914	2	19818	0.43444
GO:0005835	fatty acid synthase complex	cellular_component	4	1	4914	2	19818	0.43444
GO:2000023	regulation of lateral root development	biological_process	9	1	4914	2	19818	0.43444
GO:0019136	deoxynucleoside kinase activity	molecular_function	9	1	4914	2	19818	0.43444
GO:0010350	cellular response to magnesium starvation	biological_process	9	1	4914	2	19818	0.43444
GO:0010178	IAA-amino acid conjugate hydrolase activity	molecular_function	6	1	4914	2	19818	0.43444
GO:0001671	ATPase activator activity	molecular_function	6	1	4914	2	19818	0.43444
GO:0008809	carnitine racemase activity	molecular_function	7	1	4914	2	19818	0.43444
GO:0045177	apical part of cell	cellular_component	4	1	4914	2	19818	0.43444
GO:0006011	UDP-glucose metabolic process	biological_process	6	1	4914	2	19818	0.43444
GO:0090153	regulation of sphingolipid biosynthetic process	biological_process	8	1	4914	2	19818	0.43444
GO:0006473	protein acetylation	biological_process	10	1	4914	2	19818	0.43444
GO:0004856	xylulokinase activity	molecular_function	7	1	4914	2	19818	0.43444
GO:0009528	plastid inner membrane	cellular_component	6	1	4914	2	19818	0.43444
GO:0042966	biotin carboxyl carrier protein biosynthetic process	biological_process	7	1	4914	2	19818	0.43444
GO:1904222	positive regulation of serine C-palmitoyltransferase activity	biological_process	8	1	4914	2	19818	0.43444
GO:0001561	fatty acid alpha-oxidation	biological_process	11	1	4914	2	19818	0.43444
GO:0044373	cytokinin binding	molecular_function	5	1	4914	2	19818	0.43444
GO:0006499	N-terminal protein myristoylation	biological_process	11	1	4914	2	19818	0.43444
GO:0015181	arginine transmembrane transporter activity	molecular_function	7	1	4914	2	19818	0.43444
GO:1901485	positive regulation of transcription factor catabolic process	biological_process	13	1	4914	2	19818	0.43444
GO:0004591	oxoglutarate dehydrogenase (succinyl-transferring) activity	molecular_function	7	1	4914	2	19818	0.43444
GO:0017017	MAP kinase tyrosine/serine/threonine phosphatase activity	molecular_function	10	1	4914	2	19818	0.43444
GO:0010365	positive regulation of ethylene biosynthetic process	biological_process	11	1	4914	2	19818	0.43444
GO:0000791	euchromatin	cellular_component	7	1	4914	2	19818	0.43444
GO:0047150	betaine-homocysteine S-methyltransferase activity	molecular_function	8	1	4914	2	19818	0.43444
GO:0046922	peptide-O-fucosyltransferase activity	molecular_function	8	1	4914	2	19818	0.43444
GO:2000082	regulation of L-ascorbic acid biosynthetic process	biological_process	8	1	4914	2	19818	0.43444
GO:0031167	rRNA methylation	biological_process	13	1	4914	2	19818	0.43444
GO:0042754	negative regulation of circadian rhythm	biological_process	6	1	4914	2	19818	0.43444
GO:0000024	maltose biosynthetic process	biological_process	9	1	4914	2	19818	0.43444
GO:0031468	nuclear envelope reassembly	biological_process	7	1	4914	2	19818	0.43444
GO:0048830	adventitious root development	biological_process	7	1	4914	2	19818	0.43444
GO:0032509	endosome transport via multivesicular body sorting pathway	biological_process	8	1	4914	2	19818	0.43444
GO:0010244	response to low fluence blue light stimulus by blue low-fluence system	biological_process	8	1	4914	2	19818	0.43444
GO:0004642	phosphoribosylformylglycinamidine synthase activity	molecular_function	7	1	4914	2	19818	0.43444
GO:0071325	cellular response to mannitol stimulus	biological_process	8	1	4914	2	19818	0.43444
GO:0047760	butyrate-CoA ligase activity	molecular_function	7	1	4914	2	19818	0.43444
GO:0034757	negative regulation of iron ion transport	biological_process	10	1	4914	2	19818	0.43444
GO:0043392	negative regulation of DNA binding	biological_process	7	1	4914	2	19818	0.43444
GO:0009558	embryo sac cellularization	biological_process	6	1	4914	2	19818	0.43444
GO:0000578	embryonic axis specification	biological_process	6	1	4914	2	19818	0.43444
GO:0140078	class I DNA-(apurinic or apyrimidinic site) lyase activity	molecular_function	6	1	4914	2	19818	0.43444
GO:0031262	Ndc80 complex	cellular_component	4	1	4914	2	19818	0.43444
GO:0071821	FANCM-MHF complex	cellular_component	4	1	4914	2	19818	0.43444
GO:0032389	MutLalpha complex	cellular_component	6	1	4914	2	19818	0.43444
GO:0016469	proton-transporting two-sector ATPase complex	cellular_component	5	1	4914	2	19818	0.43444
GO:0036033	mediator complex binding	molecular_function	5	1	4914	2	19818	0.43444
GO:0070973	protein localization to endoplasmic reticulum exit site	biological_process	9	1	4914	2	19818	0.43444
GO:0048208	COPII vesicle coating	biological_process	8	1	4914	2	19818	0.43444
GO:0019605	butyrate metabolic process	biological_process	11	1	4914	2	19818	0.43444
GO:0034271	phosphatidylinositol 3-kinase complex, class III, type I	cellular_component	9	1	4914	2	19818	0.43444
GO:0043564	Ku70:Ku80 complex	cellular_component	4	1	4914	2	19818	0.43444
GO:0010254	nectary development	biological_process	5	1	4914	2	19818	0.43444
GO:0006654	phosphatidic acid biosynthetic process	biological_process	10	1	4914	2	19818	0.43444
GO:0043240	Fanconi anaemia nuclear complex	cellular_component	4	1	4914	2	19818	0.43444
GO:0031520	plasma membrane of cell tip	cellular_component	5	1	4914	2	19818	0.43444
GO:0004663	Rab geranylgeranyltransferase activity	molecular_function	9	1	4914	2	19818	0.43444
GO:1901601	strigolactone biosynthetic process	biological_process	11	1	4914	2	19818	0.43444
GO:0010341	gibberellin carboxyl-O-methyltransferase activity	molecular_function	9	1	4914	2	19818	0.43444
GO:0046604	positive regulation of mitotic centrosome separation	biological_process	10	1	4914	2	19818	0.43444
GO:0046202	cyanide biosynthetic process	biological_process	7	1	4914	2	19818	0.43444
GO:0031957	very long-chain fatty acid-CoA ligase activity	molecular_function	8	1	4914	2	19818	0.43444
GO:0005712	chiasma	cellular_component	7	1	4914	2	19818	0.43444
GO:0015180	L-alanine transmembrane transporter activity	molecular_function	9	1	4914	2	19818	0.43444
GO:0004475	mannose-1-phosphate guanylyltransferase activity	molecular_function	9	1	4914	2	19818	0.43444
GO:0015245	fatty acid transmembrane transporter activity	molecular_function	5	1	4914	2	19818	0.43444
GO:0051697	protein delipidation	biological_process	9	1	4914	2	19818	0.43444
GO:0061062	regulation of nematode larval development	biological_process	8	1	4914	2	19818	0.43444
GO:0004523	RNA-DNA hybrid ribonuclease activity	molecular_function	10	1	4914	2	19818	0.43444
GO:0008840	4-hydroxy-tetrahydrodipicolinate synthase	molecular_function	7	1	4914	2	19818	0.43444
GO:0004042	acetyl-CoA:L-glutamate N-acetyltransferase activity	molecular_function	9	1	4914	2	19818	0.43444
GO:0102118	gibberellin A4 carboxyl methyltransferase activity	molecular_function	7	1	4914	2	19818	0.43444
GO:0004557	alpha-galactosidase activity	molecular_function	8	1	4914	2	19818	0.43444
GO:0010279	indole-3-acetic acid amido synthetase activity	molecular_function	7	1	4914	2	19818	0.43444
GO:0047268	galactinol-raffinose galactosyltransferase activity	molecular_function	8	1	4914	2	19818	0.43444
GO:0003962	cystathionine gamma-synthase activity	molecular_function	6	1	4914	2	19818	0.43444
GO:0050777	negative regulation of immune response	biological_process	7	1	4914	2	19818	0.43444
GO:0050265	RNA uridylyltransferase activity	molecular_function	8	1	4914	2	19818	0.43444
GO:0004142	diacylglycerol cholinephosphotransferase activity	molecular_function	8	1	4914	2	19818	0.43444
GO:0051716	cellular response to stimulus	biological_process	4	1	4914	2	19818	0.43444
GO:0042353	fucose biosynthetic process	biological_process	9	1	4914	2	19818	0.43444
GO:0046976	histone methyltransferase activity (H3-K27 specific	molecular_function	10	1	4914	2	19818	0.43444
GO:0010208	pollen wall assembly	biological_process	7	1	4914	2	19818	0.43444
GO:0045859	regulation of protein kinase activity	biological_process	10	1	4914	2	19818	0.43444
GO:0010425	DNA methylation on cytosine within a CNG sequence	biological_process	12	1	4914	2	19818	0.43444
GO:0009975	cyclase activity	molecular_function	4	1	4914	2	19818	0.43444
GO:0015812	gamma-aminobutyric acid transport	biological_process	7	1	4914	2	19818	0.43444
GO:0048017	inositol lipid-mediated signaling	biological_process	6	1	4914	2	19818	0.43444
GO:0047918	GDP-mannose 3,5-epimerase activity	molecular_function	7	1	4914	2	19818	0.43444
GO:0004419	hydroxymethylglutaryl-CoA lyase activity	molecular_function	7	1	4914	2	19818	0.43444
GO:0008406	gonad development	biological_process	6	1	4914	2	19818	0.43444
GO:0004425	indole-3-glycerol-phosphate synthase activity	molecular_function	7	1	4914	2	19818	0.43444
GO:2001009	regulation of plant-type cell wall cellulose biosynthetic process	biological_process	8	1	4914	2	19818	0.43444
GO:0042389	omega-3 fatty acid desaturase activity	molecular_function	6	1	4914	2	19818	0.43444
GO:0102406	omega-hydroxypalmitate O-sinapoyl transferase activity	molecular_function	7	1	4914	2	19818	0.43444
GO:0070382	exocytic vesicle	cellular_component	8	1	4914	2	19818	0.43444
GO:0090470	shoot organ boundary specification	biological_process	7	1	4914	2	19818	0.43444
GO:0000188	inactivation of MAPK activity	biological_process	13	1	4914	2	19818	0.43444
GO:0008354	germ cell migration	biological_process	7	1	4914	2	19818	0.43444
GO:0004001	adenosine kinase activity	molecular_function	7	1	4914	2	19818	0.43444
GO:0030794	(S)-coclaurine-N-methyltransferase activity	molecular_function	8	1	4914	2	19818	0.43444
GO:0019210	kinase inhibitor activity	molecular_function	6	1	4914	2	19818	0.43444
GO:0010283	pinoresinol reductase activity	molecular_function	7	1	4914	2	19818	0.43444
GO:0060771	phyllotactic patterning	biological_process	7	1	4914	2	19818	0.43444
GO:0048827	phyllome development	biological_process	6	1	4914	2	19818	0.43444
GO:0040019	positive regulation of embryonic development	biological_process	8	1	4914	2	19818	0.43444
GO:0036258	multivesicular body assembly	biological_process	9	1	4914	2	19818	0.43444
GO:0015930	glutamate synthase activity	molecular_function	6	1	4914	2	19818	0.43444
GO:0036374	glutathione hydrolase activity	molecular_function	9	1	4914	2	19818	0.43444
GO:0010165	response to X-ray	biological_process	7	1	4914	2	19818	0.43444
GO:0030414	peptidase inhibitor activity	molecular_function	6	1	4914	2	19818	0.43444
GO:0015185	gamma-aminobutyric acid transmembrane transporter activity	molecular_function	5	1	4914	2	19818	0.43444
GO:0019216	regulation of lipid metabolic process	biological_process	7	1	4914	2	19818	0.43444
GO:2001253	regulation of histone H3-K36 trimethylation	biological_process	12	1	4914	2	19818	0.43444
GO:0008930	methylthioadenosine nucleosidase activity	molecular_function	8	1	4914	2	19818	0.43444
GO:0071280	cellular response to copper ion	biological_process	8	1	4914	2	19818	0.43444
GO:0042351	'de novo' GDP-L-fucose biosynthetic process	biological_process	11	1	4914	2	19818	0.43444
GO:0042659	regulation of cell fate specification	biological_process	8	1	4914	2	19818	0.43444
GO:0043812	phosphatidylinositol-4-phosphate phosphatase activity	molecular_function	10	1	4914	2	19818	0.43444
GO:0046509	1,2-diacylglycerol 3-beta-galactosyltransferase activity	molecular_function	8	1	4914	2	19818	0.43444
GO:0010442	guard cell morphogenesis	biological_process	8	1	4914	2	19818	0.43444
GO:0090708	specification of plant organ axis polarity	biological_process	6	1	4914	2	19818	0.43444
GO:0005534	galactose binding	molecular_function	6	1	4914	2	19818	0.43444
GO:0004078	biotin-[methylcrotonoyl-CoA-carboxylase] ligase activity	molecular_function	7	1	4914	2	19818	0.43444
GO:0090116	C-5 methylation of cytosine	biological_process	12	1	4914	2	19818	0.43444
GO:0016846	carbon-sulfur lyase activity	molecular_function	5	1	4914	2	19818	0.43444
GO:0102131	3-oxo-glutaryl-[acp] methyl ester reductase activity	molecular_function	7	1	4914	2	19818	0.43444
GO:0034272	phosphatidylinositol 3-kinase complex, class III, type II	cellular_component	9	1	4914	2	19818	0.43444
GO:1902138	(-)-secoisolariciresinol biosynthetic process	biological_process	9	1	4914	2	19818	0.43444
GO:0070921	regulation of production of siRNA involved in chromatin silencing by small RNA	biological_process	11	1	4914	2	19818	0.43444
GO:0009157	deoxyribonucleoside monophosphate biosynthetic process	biological_process	10	1	4914	2	19818	0.43444
GO:0004316	3-oxoacyl-[acyl-carrier-protein] reductase (NADPH) activity	molecular_function	8	1	4914	2	19818	0.43444
GO:0000910	cytokinesis	biological_process	5	1	4914	2	19818	0.43444
GO:0005997	xylulose metabolic process	biological_process	8	1	4914	2	19818	0.43444
GO:0070566	adenylyltransferase activity	molecular_function	7	1	4914	2	19818	0.43444
GO:0031990	mRNA export from nucleus in response to heat stress	biological_process	12	1	4914	2	19818	0.43444
GO:0090610	bundle sheath cell fate specification	biological_process	6	1	4914	2	19818	0.43444
GO:0006083	acetate metabolic process	biological_process	7	1	4914	2	19818	0.43444
GO:0019676	ammonia assimilation cycle	biological_process	12	1	4914	2	19818	0.43444
GO:0008281	sulfonylurea receptor activity	molecular_function	6	1	4914	2	19818	0.43444
GO:0052542	defense response by callose deposition	biological_process	6	1	4914	2	19818	0.43444
GO:0004629	phospholipase C activity	molecular_function	8	1	4914	2	19818	0.43444
GO:0016491	oxidoreductase activity	molecular_function	4	57	4914	224	19818	0.435854
GO:0051287	NAD binding	molecular_function	6	10	4914	37	19818	0.438183
GO:0004693	cyclin-dependent protein serine/threonine kinase activity	molecular_function	9	10	4914	37	19818	0.438183
GO:0009807	lignan biosynthetic process	biological_process	8	2	4914	6	19818	0.461223
GO:0000407	phagophore assembly site	cellular_component	6	2	4914	6	19818	0.461223
GO:0005342	organic acid transmembrane transporter activity	molecular_function	5	2	4914	6	19818	0.461223
GO:0007143	female meiotic nuclear division	biological_process	5	2	4914	6	19818	0.461223
GO:0016229	steroid dehydrogenase activity	molecular_function	5	2	4914	6	19818	0.461223
GO:0010290	chlorophyll catabolite transmembrane transporter activity	molecular_function	5	2	4914	6	19818	0.461223
GO:0051938	L-glutamate import	biological_process	11	2	4914	6	19818	0.461223
GO:0000082	G1/S transition of mitotic cell cycle	biological_process	7	2	4914	6	19818	0.461223
GO:0043447	alkane biosynthetic process	biological_process	6	2	4914	6	19818	0.461223
GO:0004784	superoxide dismutase activity	molecular_function	4	2	4914	6	19818	0.461223
GO:0009330	DNA topoisomerase complex (ATP-hydrolyzing)	cellular_component	4	2	4914	6	19818	0.461223
GO:1990714	hydroxyproline O-galactosyltransferase activity	molecular_function	8	2	4914	6	19818	0.461223
GO:0008686	3,4-dihydroxy-2-butanone-4-phosphate synthase activity	molecular_function	6	2	4914	6	19818	0.461223
GO:0019344	cysteine biosynthetic process	biological_process	11	2	4914	6	19818	0.461223
GO:0033063	Rad51B-Rad51C-Rad51D-XRCC2 complex	cellular_component	5	2	4914	6	19818	0.461223
GO:0004032	alditol:NADP+ 1-oxidoreductase activity	molecular_function	9	2	4914	6	19818	0.461223
GO:0015431	glutathione S-conjugate-exporting ATPase activity	molecular_function	10	2	4914	6	19818	0.461223
GO:0009252	peptidoglycan biosynthetic process	biological_process	9	2	4914	6	19818	0.461223
GO:0018258	protein O-linked glycosylation via hydroxyproline	biological_process	11	2	4914	6	19818	0.461223
GO:0047325	inositol tetrakisphosphate 1-kinase activity	molecular_function	8	2	4914	6	19818	0.461223
GO:0006865	amino acid transport	biological_process	10	2	4914	6	19818	0.461223
GO:0004312	fatty acid synthase activity	molecular_function	7	2	4914	6	19818	0.461223
GO:0009969	xyloglucan biosynthetic process	biological_process	10	2	4914	6	19818	0.461223
GO:0003935	GTP cyclohydrolase II activity	molecular_function	9	2	4914	6	19818	0.461223
GO:0010158	abaxial cell fate specification	biological_process	6	2	4914	6	19818	0.461223
GO:0050982	detection of mechanical stimulus	biological_process	6	2	4914	6	19818	0.461223
GO:0070401	NADP+ binding	molecular_function	6	2	4914	6	19818	0.461223
GO:2000070	regulation of response to water deprivation	biological_process	7	2	4914	6	19818	0.461223
GO:0052725	inositol-1,3,4-trisphosphate 6-kinase activity	molecular_function	8	2	4914	6	19818	0.461223
GO:0004084	branched-chain-amino-acid transaminase activity	molecular_function	7	2	4914	6	19818	0.461223
GO:2001070	starch binding	molecular_function	6	2	4914	6	19818	0.461223
GO:0043682	copper-transporting ATPase activity	molecular_function	11	2	4914	6	19818	0.461223
GO:0010405	arabinogalactan protein metabolic process	biological_process	11	2	4914	6	19818	0.461223
GO:0006308	DNA catabolic process	biological_process	8	2	4914	6	19818	0.461223
GO:0009607	response to biotic stimulus	biological_process	4	2	4914	6	19818	0.461223
GO:0010189	vitamin E biosynthetic process	biological_process	7	2	4914	6	19818	0.461223
GO:0004321	fatty-acyl-CoA synthase activity	molecular_function	8	2	4914	6	19818	0.461223
GO:0006367	transcription initiation from RNA polymerase II promoter	biological_process	9	2	4914	6	19818	0.461223
GO:0052726	inositol-1,3,4-trisphosphate 5-kinase activity	molecular_function	8	2	4914	6	19818	0.461223
GO:0009165	nucleotide biosynthetic process	biological_process	9	2	4914	6	19818	0.461223
GO:1905393	plant organ formation	biological_process	5	2	4914	6	19818	0.461223
GO:0009269	response to desiccation	biological_process	6	3	4914	10	19818	0.468279
GO:0044804	autophagy of nucleus	biological_process	7	3	4914	10	19818	0.468279
GO:0046855	inositol phosphate dephosphorylation	biological_process	9	3	4914	10	19818	0.468279
GO:0015179	L-amino acid transmembrane transporter activity	molecular_function	8	3	4914	10	19818	0.468279
GO:0003725	double-stranded RNA binding	molecular_function	7	3	4914	10	19818	0.468279
GO:0008381	mechanosensitive ion channel activity	molecular_function	8	3	4914	10	19818	0.468279
GO:0071219	cellular response to molecule of bacterial origin	biological_process	7	3	4914	10	19818	0.468279
GO:0042793	plastid transcription	biological_process	9	3	4914	10	19818	0.468279
GO:0004743	pyruvate kinase activity	molecular_function	7	3	4914	10	19818	0.468279
GO:0004373	glycogen (starch) synthase activity	molecular_function	8	3	4914	10	19818	0.468279
GO:0016818	hydrolase activity, acting on acid anhydrides, in phosphorus-containing anhydrides	molecular_function	6	3	4914	10	19818	0.468279
GO:0042274	ribosomal small subunit biogenesis	biological_process	6	3	4914	10	19818	0.468279
GO:0005089	Rho guanyl-nucleotide exchange factor activity	molecular_function	9	3	4914	10	19818	0.468279
GO:0030267	glyoxylate reductase (NADP) activity	molecular_function	7	3	4914	10	19818	0.468279
GO:0006914	autophagy	biological_process	6	3	4914	10	19818	0.468279
GO:0009089	lysine biosynthetic process via diaminopimelate	biological_process	13	3	4914	10	19818	0.468279
GO:0009011	starch synthase activity	molecular_function	8	3	4914	10	19818	0.468279
GO:0098869	cellular oxidant detoxification	biological_process	5	3	4914	10	19818	0.468279
GO:0016779	nucleotidyltransferase activity	molecular_function	6	3	4914	10	19818	0.468279
GO:0010264	myo-inositol hexakisphosphate biosynthetic process	biological_process	9	3	4914	10	19818	0.468279
GO:0030955	potassium ion binding	molecular_function	8	3	4914	10	19818	0.468279
GO:0046856	phosphatidylinositol dephosphorylation	biological_process	10	4	4914	14	19818	0.471471
GO:0019900	kinase binding	molecular_function	6	4	4914	14	19818	0.471471
GO:0009734	auxin-activated signaling pathway	biological_process	6	30	4914	118	19818	0.472374
GO:0009863	salicylic acid mediated signaling pathway	biological_process	5	5	4914	18	19818	0.473217
GO:0051302	regulation of cell division	biological_process	6	5	4914	18	19818	0.473217
GO:0006465	signal peptide processing	biological_process	8	5	4914	18	19818	0.473217
GO:0007010	cytoskeleton organization	biological_process	6	5	4914	18	19818	0.473217
GO:0006312	mitotic recombination	biological_process	9	5	4914	18	19818	0.473217
GO:0004525	ribonuclease III activity	molecular_function	10	5	4914	18	19818	0.473217
GO:0050661	NADP binding	molecular_function	6	7	4914	26	19818	0.474905
GO:0009694	jasmonic acid metabolic process	biological_process	9	8	4914	30	19818	0.475303
GO:0009744	response to sucrose	biological_process	8	9	4914	34	19818	0.47554
GO:0008061	chitin binding	molecular_function	5	10	4914	38	19818	0.475664
GO:0009707	chloroplast outer membrane	cellular_component	7	11	4914	42	19818	0.475706
GO:0006979	response to oxidative stress	biological_process	5	34	4914	135	19818	0.491296
GO:0048364	root development	biological_process	6	27	4914	107	19818	0.495318
GO:0048366	leaf development	biological_process	7	17	4914	67	19818	0.503251
GO:0009626	plant-type hypersensitive response	biological_process	6	28	4914	112	19818	0.516418
GO:0031408	oxylipin biosynthetic process	biological_process	11	7	4914	27	19818	0.519362
GO:0046686	response to cadmium ion	biological_process	7	68	4914	274	19818	0.520129
GO:0009911	positive regulation of flower development	biological_process	9	6	4914	23	19818	0.522472
GO:0008146	sulfotransferase activity	molecular_function	6	5	4914	19	19818	0.526332
GO:0005795	Golgi stack	cellular_component	7	5	4914	19	19818	0.526332
GO:0071281	cellular response to iron ion	biological_process	8	5	4914	19	19818	0.526332
GO:0048229	gametophyte development	biological_process	5	4	4914	15	19818	0.531373
GO:1903507	negative regulation of nucleic acid-templated transcription	biological_process	10	4	4914	15	19818	0.531373
GO:0002020	protease binding	molecular_function	6	4	4914	15	19818	0.531373
GO:0009060	aerobic respiration	biological_process	8	4	4914	15	19818	0.531373
GO:0009739	response to gibberellin	biological_process	6	16	4914	64	19818	0.532949
GO:0051026	chiasma assembly	biological_process	6	3	4914	11	19818	0.53849
GO:0004177	aminopeptidase activity	molecular_function	8	3	4914	11	19818	0.53849
GO:0042937	tripeptide transmembrane transporter activity	molecular_function	8	3	4914	11	19818	0.53849
GO:0005545	1-phosphatidylinositol binding	molecular_function	7	3	4914	11	19818	0.53849
GO:0016621	cinnamoyl-CoA reductase activity	molecular_function	7	3	4914	11	19818	0.53849
GO:0019243	methylglyoxal catabolic process to D-lactate via S-lactoyl-glutathione	biological_process	11	3	4914	11	19818	0.53849
GO:0005884	actin filament	cellular_component	7	3	4914	11	19818	0.53849
GO:0042939	tripeptide transport	biological_process	10	3	4914	11	19818	0.53849
GO:0004427	inorganic diphosphatase activity	molecular_function	8	3	4914	11	19818	0.53849
GO:0000036	acyl carrier activity	molecular_function	7	3	4914	11	19818	0.53849
GO:0051693	actin filament capping	biological_process	10	3	4914	11	19818	0.53849
GO:1901002	positive regulation of response to salt stress	biological_process	7	3	4914	11	19818	0.53849
GO:0016926	protein desumoylation	biological_process	11	3	4914	11	19818	0.53849
GO:0009099	valine biosynthetic process	biological_process	11	3	4914	11	19818	0.53849
GO:0000422	autophagy of mitochondrion	biological_process	7	3	4914	11	19818	0.53849
GO:0070062	extracellular exosome	cellular_component	7	3	4914	11	19818	0.53849
GO:0006122	mitochondrial electron transport, ubiquinol to cytochrome c	biological_process	8	3	4914	11	19818	0.53849
GO:0016161	beta-amylase activity	molecular_function	8	3	4914	11	19818	0.53849
GO:0015333	peptide:proton symporter activity	molecular_function	11	3	4914	11	19818	0.53849
GO:0009873	ethylene-activated signaling pathway	biological_process	7	36	4914	146	19818	0.547425
GO:0009695	jasmonic acid biosynthetic process	biological_process	10	10	4914	40	19818	0.548711
GO:0042744	hydrogen peroxide catabolic process	biological_process	8	10	4914	40	19818	0.548711
GO:0071556	integral component of lumenal side of endoplasmic reticulum membrane	cellular_component	8	2	4914	7	19818	0.549979
GO:0000972	transcription-dependent tethering of RNA polymerase II gene DNA at nuclear periphery	biological_process	7	2	4914	7	19818	0.549979
GO:0009086	methionine biosynthetic process	biological_process	11	2	4914	7	19818	0.549979
GO:0015934	large ribosomal subunit	cellular_component	7	2	4914	7	19818	0.549979
GO:2000067	regulation of root morphogenesis	biological_process	8	2	4914	7	19818	0.549979
GO:0010161	red light signaling pathway	biological_process	6	2	4914	7	19818	0.549979
GO:0016652	oxidoreductase activity, acting on NAD(P)H, NAD(P) as acceptor	molecular_function	6	2	4914	7	19818	0.549979
GO:0004471	malate dehydrogenase (decarboxylating) (NAD+) activity	molecular_function	8	2	4914	7	19818	0.549979
GO:0004365	glyceraldehyde-3-phosphate dehydrogenase (NAD+) (phosphorylating) activity	molecular_function	8	2	4914	7	19818	0.549979
GO:0033619	membrane protein proteolysis	biological_process	8	2	4914	7	19818	0.549979
GO:0016165	linoleate 13S-lipoxygenase activity	molecular_function	7	2	4914	7	19818	0.549979
GO:0005847	mRNA cleavage and polyadenylation specificity factor complex	cellular_component	5	2	4914	7	19818	0.549979
GO:0008441	3'(2'),5'-bisphosphate nucleotidase activity	molecular_function	9	2	4914	7	19818	0.549979
GO:0005085	guanyl-nucleotide exchange factor activity	molecular_function	7	2	4914	7	19818	0.549979
GO:0010582	floral meristem determinacy	biological_process	5	2	4914	7	19818	0.549979
GO:0009247	glycolipid biosynthetic process	biological_process	9	2	4914	7	19818	0.549979
GO:0004165	dodecenoyl-CoA delta-isomerase activity	molecular_function	7	2	4914	7	19818	0.549979
GO:0004470	malic enzyme activity	molecular_function	7	2	4914	7	19818	0.549979
GO:0042343	indole glucosinolate metabolic process	biological_process	9	2	4914	7	19818	0.549979
GO:0016811	hydrolase activity, acting on carbon-nitrogen (but not peptide) bonds, in linear amides	molecular_function	6	2	4914	7	19818	0.549979
GO:0030660	Golgi-associated vesicle membrane	cellular_component	7	2	4914	7	19818	0.549979
GO:0042500	aspartic endopeptidase activity, intramembrane cleaving	molecular_function	9	2	4914	7	19818	0.549979
GO:0034045	phagophore assembly site membrane	cellular_component	6	2	4914	7	19818	0.549979
GO:0004143	diacylglycerol kinase activity	molecular_function	7	2	4914	7	19818	0.549979
GO:0031369	translation initiation factor binding	molecular_function	5	2	4914	7	19818	0.549979
GO:0035251	UDP-glucosyltransferase activity	molecular_function	7	2	4914	7	19818	0.549979
GO:0018344	protein geranylgeranylation	biological_process	10	2	4914	7	19818	0.549979
GO:0009554	megasporogenesis	biological_process	7	2	4914	7	19818	0.549979
GO:0010099	regulation of photomorphogenesis	biological_process	8	2	4914	7	19818	0.549979
GO:0006612	protein targeting to membrane	biological_process	12	2	4914	7	19818	0.549979
GO:0007205	protein kinase C-activating G-protein coupled receptor signaling pathway	biological_process	6	2	4914	7	19818	0.549979
GO:0061025	membrane fusion	biological_process	6	2	4914	7	19818	0.549979
GO:0090351	seedling development	biological_process	5	2	4914	7	19818	0.549979
GO:0008235	metalloexopeptidase activity	molecular_function	8	2	4914	7	19818	0.549979
GO:0030497	fatty acid elongation	biological_process	11	2	4914	7	19818	0.549979
GO:0030026	cellular manganese ion homeostasis	biological_process	12	2	4914	7	19818	0.549979
GO:0000963	mitochondrial RNA processing	biological_process	10	2	4914	7	19818	0.549979
GO:0009533	chloroplast stromal thylakoid	cellular_component	8	2	4914	7	19818	0.549979
GO:0071732	cellular response to nitric oxide	biological_process	8	2	4914	7	19818	0.549979
GO:0046475	glycerophospholipid catabolic process	biological_process	9	2	4914	7	19818	0.549979
GO:0048825	cotyledon development	biological_process	6	2	4914	7	19818	0.549979
GO:0004550	nucleoside diphosphate kinase activity	molecular_function	7	2	4914	7	19818	0.549979
GO:0009902	chloroplast relocation	biological_process	8	2	4914	7	19818	0.549979
GO:0009870	defense response signaling pathway, resistance gene-dependent	biological_process	6	2	4914	7	19818	0.549979
GO:0009788	negative regulation of abscisic acid-activated signaling pathway	biological_process	9	9	4914	36	19818	0.552568
GO:0009789	positive regulation of abscisic acid-activated signaling pathway	biological_process	9	6	4914	24	19818	0.568802
GO:0005764	lysosome	cellular_component	8	6	4914	24	19818	0.568802
GO:0048211	Golgi vesicle docking	biological_process	7	1	4914	3	19818	0.574688
GO:0005815	microtubule organizing center	cellular_component	6	1	4914	3	19818	0.574688
GO:1902066	regulation of cell wall pectin metabolic process	biological_process	7	1	4914	3	19818	0.574688
GO:0006101	citrate metabolic process	biological_process	7	1	4914	3	19818	0.574688
GO:0004640	phosphoribosylanthranilate isomerase activity	molecular_function	7	1	4914	3	19818	0.574688
GO:0005641	nuclear envelope lumen	cellular_component	6	1	4914	3	19818	0.574688
GO:0015774	polysaccharide transport	biological_process	8	1	4914	3	19818	0.574688
GO:1990429	peroxisomal importomer complex	cellular_component	5	1	4914	3	19818	0.574688
GO:0097503	sialylation	biological_process	7	1	4914	3	19818	0.574688
GO:0102488	dTTP phosphohydrolase activity	molecular_function	7	1	4914	3	19818	0.574688
GO:0097502	mannosylation	biological_process	5	1	4914	3	19818	0.574688
GO:0010174	nucleoside transmembrane transporter activity, against a concentration gradient	molecular_function	7	1	4914	3	19818	0.574688
GO:0043005	neuron projection	cellular_component	5	1	4914	3	19818	0.574688
GO:0048213	Golgi vesicle prefusion complex stabilization	biological_process	8	1	4914	3	19818	0.574688
GO:0061575	cyclin-dependent protein serine/threonine kinase activator activity	molecular_function	8	1	4914	3	19818	0.574688
GO:0008076	voltage-gated potassium channel complex	cellular_component	9	1	4914	3	19818	0.574688
GO:0010331	gibberellin binding	molecular_function	6	1	4914	3	19818	0.574688
GO:0098687	chromosomal region	cellular_component	6	1	4914	3	19818	0.574688
GO:0050291	sphingosine N-acyltransferase activity	molecular_function	8	1	4914	3	19818	0.574688
GO:1905182	positive regulation of urease activity	biological_process	8	1	4914	3	19818	0.574688
GO:0045732	positive regulation of protein catabolic process	biological_process	8	1	4914	3	19818	0.574688
GO:0019172	glyoxalase III activity	molecular_function	7	1	4914	3	19818	0.574688
GO:0051754	meiotic sister chromatid cohesion, centromeric	biological_process	7	1	4914	3	19818	0.574688
GO:0007142	male meiosis II	biological_process	8	1	4914	3	19818	0.574688
GO:0008022	protein C-terminus binding	molecular_function	5	1	4914	3	19818	0.574688
GO:1990058	fruit replum development	biological_process	5	1	4914	3	19818	0.574688
GO:0006233	dTDP biosynthetic process	biological_process	12	1	4914	3	19818	0.574688
GO:1900039	positive regulation of cellular response to hypoxia	biological_process	7	1	4914	3	19818	0.574688
GO:0034402	recruitment of 3'-end processing factors to RNA polymerase II holoenzyme complex	biological_process	9	1	4914	3	19818	0.574688
GO:0070412	R-SMAD binding	molecular_function	6	1	4914	3	19818	0.574688
GO:0004764	shikimate 3-dehydrogenase (NADP+) activity	molecular_function	7	1	4914	3	19818	0.574688
GO:0003994	aconitate hydratase activity	molecular_function	7	1	4914	3	19818	0.574688
GO:0004491	methylmalonate-semialdehyde dehydrogenase (acylating) activity	molecular_function	7	1	4914	3	19818	0.574688
GO:0003977	UDP-N-acetylglucosamine diphosphorylase activity	molecular_function	8	1	4914	3	19818	0.574688
GO:0016236	macroautophagy	biological_process	7	1	4914	3	19818	0.574688
GO:0000326	protein storage vacuole	cellular_component	8	1	4914	3	19818	0.574688
GO:0010248	establishment or maintenance of transmembrane electrochemical gradient	biological_process	8	1	4914	3	19818	0.574688
GO:1905499	trichome papilla formation	biological_process	7	1	4914	3	19818	0.574688
GO:0007420	brain development	biological_process	6	1	4914	3	19818	0.574688
GO:0009311	oligosaccharide metabolic process	biological_process	6	1	4914	3	19818	0.574688
GO:0010168	ER body	cellular_component	6	1	4914	3	19818	0.574688
GO:0006826	iron ion transport	biological_process	10	1	4914	3	19818	0.574688
GO:0035434	copper ion transmembrane transport	biological_process	11	1	4914	3	19818	0.574688
GO:0046972	histone acetyltransferase activity (H4-K16 specific)	molecular_function	13	1	4914	3	19818	0.574688
GO:0030288	outer membrane-bounded periplasmic space	cellular_component	5	1	4914	3	19818	0.574688
GO:0004809	tRNA (guanine-N2-)-methyltransferase activity	molecular_function	8	1	4914	3	19818	0.574688
GO:1905421	regulation of plant organ morphogenesis	biological_process	7	1	4914	3	19818	0.574688
GO:0051315	attachment of mitotic spindle microtubules to kinetochore	biological_process	6	1	4914	3	19818	0.574688
GO:1990137	plant seed peroxidase activity	molecular_function	6	1	4914	3	19818	0.574688
GO:0008373	sialyltransferase activity	molecular_function	6	1	4914	3	19818	0.574688
GO:0031022	nuclear migration along microfilament	biological_process	8	1	4914	3	19818	0.574688
GO:0010225	response to UV-C	biological_process	8	1	4914	3	19818	0.574688
GO:0070179	D-serine biosynthetic process	biological_process	12	1	4914	3	19818	0.574688
GO:0017053	transcriptional repressor complex	cellular_component	4	1	4914	3	19818	0.574688
GO:0010274	hydrotropism	biological_process	6	1	4914	3	19818	0.574688
GO:0009663	plasmodesma organization	biological_process	7	1	4914	3	19818	0.574688
GO:2000038	regulation of stomatal complex development	biological_process	8	1	4914	3	19818	0.574688
GO:0043996	histone acetyltransferase activity (H4-K8 specific	molecular_function	13	1	4914	3	19818	0.574688
GO:0003855	3-dehydroquinate dehydratase activity	molecular_function	7	1	4914	3	19818	0.574688
GO:0031210	phosphatidylcholine binding	molecular_function	6	1	4914	3	19818	0.574688
GO:0030427	site of polarized growth	cellular_component	4	1	4914	3	19818	0.574688
GO:0071949	FAD binding	molecular_function	7	1	4914	3	19818	0.574688
GO:0008311	double-stranded DNA 3'-5' exodeoxyribonuclease activity	molecular_function	10	1	4914	3	19818	0.574688
GO:0006788	heme oxidation	biological_process	9	1	4914	3	19818	0.574688
GO:0019305	dTDP-rhamnose biosynthetic process	biological_process	10	1	4914	3	19818	0.574688
GO:0002940	tRNA N2-guanine methylation	biological_process	12	1	4914	3	19818	0.574688
GO:0043972	histone H3-K23 acetylation	biological_process	12	1	4914	3	19818	0.574688
GO:0010031	circumnutation	biological_process	5	1	4914	3	19818	0.574688
GO:0006407	rRNA export from nucleus	biological_process	11	1	4914	3	19818	0.574688
GO:0005968	Rab-protein geranylgeranyltransferase complex	cellular_component	6	1	4914	3	19818	0.574688
GO:0048476	Holliday junction resolvase complex	cellular_component	4	1	4914	3	19818	0.574688
GO:0045903	positive regulation of translational fidelity	biological_process	6	1	4914	3	19818	0.574688
GO:0102491	dGTP phosphohydrolase activity	molecular_function	7	1	4914	3	19818	0.574688
GO:0047627	adenylylsulfatase activity	molecular_function	7	1	4914	3	19818	0.574688
GO:0009647	skotomorphogenesis	biological_process	9	1	4914	3	19818	0.574688
GO:0010048	vernalization response	biological_process	6	1	4914	3	19818	0.574688
GO:0005460	UDP-glucose transmembrane transporter activity	molecular_function	8	1	4914	3	19818	0.574688
GO:0004807	triose-phosphate isomerase activity	molecular_function	7	1	4914	3	19818	0.574688
GO:0016616	oxidoreductase activity, acting on the CH-OH group of donors, NAD or NADP as acceptor	molecular_function	6	1	4914	3	19818	0.574688
GO:0000132	establishment of mitotic spindle orientation	biological_process	10	1	4914	3	19818	0.574688
GO:0032088	negative regulation of NF-kappaB transcription factor activity	biological_process	7	1	4914	3	19818	0.574688
GO:0009687	abscisic acid metabolic process	biological_process	10	1	4914	3	19818	0.574688
GO:0009743	response to carbohydrate	biological_process	6	1	4914	3	19818	0.574688
GO:0046460	neutral lipid biosynthetic process	biological_process	8	1	4914	3	19818	0.574688
GO:1902417	(+)-abscisic acid D-glucopyranosyl ester transmembrane transporter activity	molecular_function	7	1	4914	3	19818	0.574688
GO:0042162	telomeric DNA binding	molecular_function	8	1	4914	3	19818	0.574688
GO:0004634	phosphopyruvate hydratase activity	molecular_function	7	1	4914	3	19818	0.574688
GO:0006227	dUDP biosynthetic process	biological_process	12	1	4914	3	19818	0.574688
GO:0010476	gibberellin mediated signaling pathway	biological_process	6	1	4914	3	19818	0.574688
GO:0032366	intracellular sterol transport	biological_process	9	1	4914	3	19818	0.574688
GO:0048766	root hair initiation	biological_process	8	1	4914	3	19818	0.574688
GO:0102485	dATP phosphohydrolase activity	molecular_function	7	1	4914	3	19818	0.574688
GO:0000419	DNA-directed RNA polymerase V complex	cellular_component	8	1	4914	3	19818	0.574688
GO:0035987	endodermal cell differentiation	biological_process	6	1	4914	3	19818	0.574688
GO:2000068	regulation of defense response to insect	biological_process	7	1	4914	3	19818	0.574688
GO:0016151	nickel cation binding	molecular_function	8	1	4914	3	19818	0.574688
GO:0006850	mitochondrial pyruvate transmembrane transport	biological_process	13	1	4914	3	19818	0.574688
GO:0090391	granum assembly	biological_process	6	1	4914	3	19818	0.574688
GO:0004392	heme oxygenase (decyclizing) activity	molecular_function	6	1	4914	3	19818	0.574688
GO:0070402	NADPH binding	molecular_function	6	1	4914	3	19818	0.574688
GO:0070734	histone H3-K27 methylation	biological_process	13	1	4914	3	19818	0.574688
GO:0007051	spindle organization	biological_process	8	1	4914	3	19818	0.574688
GO:0102293	pheophytinase b activity	molecular_function	7	1	4914	3	19818	0.574688
GO:0019200	carbohydrate kinase activity	molecular_function	7	1	4914	3	19818	0.574688
GO:0008265	Mo-molybdopterin cofactor sulfurase activity	molecular_function	7	1	4914	3	19818	0.574688
GO:1903288	positive regulation of potassium ion import	biological_process	12	1	4914	3	19818	0.574688
GO:0000389	mRNA 3'-splice site recognition	biological_process	10	1	4914	3	19818	0.574688
GO:1905639	positive regulation of mitochondrial mRNA catabolic process	biological_process	10	1	4914	3	19818	0.574688
GO:0060918	auxin transport	biological_process	7	1	4914	3	19818	0.574688
GO:0071483	cellular response to blue light	biological_process	8	1	4914	3	19818	0.574688
GO:0009173	pyrimidine ribonucleoside monophosphate metabolic process	biological_process	10	1	4914	3	19818	0.574688
GO:0000291	nuclear-transcribed mRNA catabolic process, exonucleolytic	biological_process	12	1	4914	3	19818	0.574688
GO:0010423	negative regulation of brassinosteroid biosynthetic process	biological_process	11	1	4914	3	19818	0.574688
GO:0102490	8-oxo-dGTP phosphohydrolase activity	molecular_function	7	1	4914	3	19818	0.574688
GO:0060964	regulation of gene silencing by miRNA	biological_process	10	1	4914	3	19818	0.574688
GO:0019003	GDP binding	molecular_function	8	1	4914	3	19818	0.574688
GO:0046473	phosphatidic acid metabolic process	biological_process	9	1	4914	3	19818	0.574688
GO:0044545	NSL complex	cellular_component	8	1	4914	3	19818	0.574688
GO:0051455	attachment of spindle microtubules to kinetochore involved in homologous chromosome segregation	biological_process	7	1	4914	3	19818	0.574688
GO:0006777	Mo-molybdopterin cofactor biosynthetic process	biological_process	8	1	4914	3	19818	0.574688
GO:0000461	endonucleolytic cleavage to generate mature 3'-end of SSU-rRNA from (SSU-rRNA, 5.8S rRNA, LSU-rRNA	biological_process	13	1	4914	3	19818	0.574688
GO:0031080	nuclear pore outer ring	cellular_component	4	1	4914	3	19818	0.574688
GO:0047412	N-(long-chain-acyl)ethanolamine deacylase activity	molecular_function	7	1	4914	3	19818	0.574688
GO:0005034	osmosensor activity	molecular_function	6	1	4914	3	19818	0.574688
GO:0051457	maintenance of protein location in nucleus	biological_process	8	1	4914	3	19818	0.574688
GO:0030295	protein kinase activator activity	molecular_function	7	1	4914	3	19818	0.574688
GO:0071461	cellular response to redox state	biological_process	5	1	4914	3	19818	0.574688
GO:0015103	inorganic anion transmembrane transporter activity	molecular_function	7	1	4914	3	19818	0.574688
GO:0102487	dUTP phosphohydrolase activity	molecular_function	7	1	4914	3	19818	0.574688
GO:1904659	glucose transmembrane transport	biological_process	11	1	4914	3	19818	0.574688
GO:0103073	anandamide amidohydrolase activity	molecular_function	7	1	4914	3	19818	0.574688
GO:1901333	positive regulation of lateral root development	biological_process	9	1	4914	3	19818	0.574688
GO:0047746	chlorophyllase activity	molecular_function	7	1	4914	3	19818	0.574688
GO:1902418	(+)-abscisic acid D-glucopyranosyl ester transmembrane transport	biological_process	10	1	4914	3	19818	0.574688
GO:0000380	alternative mRNA splicing, via spliceosome	biological_process	14	1	4914	3	19818	0.574688
GO:1902479	positive regulation of defense response to bacterium, incompatible interaction	biological_process	9	1	4914	3	19818	0.574688
GO:0032784	regulation of DNA-templated transcription, elongation	biological_process	9	1	4914	3	19818	0.574688
GO:0000780	condensed nuclear chromosome, centromeric region	cellular_component	9	1	4914	3	19818	0.574688
GO:0033388	putrescine biosynthetic process from arginine	biological_process	12	1	4914	3	19818	0.574688
GO:0102486	dCTP phosphohydrolase activity	molecular_function	7	1	4914	3	19818	0.574688
GO:0006513	protein monoubiquitination	biological_process	12	1	4914	3	19818	0.574688
GO:0009884	cytokinin receptor activity	molecular_function	6	1	4914	3	19818	0.574688
GO:0044154	histone H3-K14 acetylation	biological_process	12	1	4914	3	19818	0.574688
GO:0030877	beta-catenin destruction complex	cellular_component	4	1	4914	3	19818	0.574688
GO:0004834	tryptophan synthase activity	molecular_function	7	1	4914	3	19818	0.574688
GO:0031252	cell leading edge	cellular_component	4	1	4914	3	19818	0.574688
GO:0008053	mitochondrial fusion	biological_process	7	1	4914	3	19818	0.574688
GO:0050793	regulation of developmental process	biological_process	5	1	4914	3	19818	0.574688
GO:0060772	leaf phyllotactic patterning	biological_process	8	1	4914	3	19818	0.574688
GO:0055070	copper ion homeostasis	biological_process	11	1	4914	3	19818	0.574688
GO:0010280	UDP-L-rhamnose synthase activity	molecular_function	5	1	4914	3	19818	0.574688
GO:0050734	hydroxycinnamoyltransferase activity	molecular_function	7	1	4914	3	19818	0.574688
GO:0050684	regulation of mRNA processing	biological_process	8	1	4914	3	19818	0.574688
GO:0019199	transmembrane receptor protein kinase activity	molecular_function	8	1	4914	3	19818	0.574688
GO:0006878	cellular copper ion homeostasis	biological_process	12	1	4914	3	19818	0.574688
GO:0015267	channel activity	molecular_function	6	1	4914	3	19818	0.574688
GO:0006551	leucine metabolic process	biological_process	10	1	4914	3	19818	0.574688
GO:0004798	thymidylate kinase activity	molecular_function	8	1	4914	3	19818	0.574688
GO:0009150	purine ribonucleotide metabolic process	biological_process	10	1	4914	3	19818	0.574688
GO:0006235	dTTP biosynthetic process	biological_process	12	1	4914	3	19818	0.574688
GO:0051233	spindle midzone	cellular_component	6	1	4914	3	19818	0.574688
GO:0031616	spindle pole centrosome	cellular_component	8	1	4914	3	19818	0.574688
GO:0010315	auxin efflux	biological_process	9	1	4914	3	19818	0.574688
GO:0006105	succinate metabolic process	biological_process	6	1	4914	3	19818	0.574688
GO:0030896	checkpoint clamp complex	cellular_component	4	1	4914	3	19818	0.574688
GO:0045324	late endosome to vacuole transport	biological_process	7	1	4914	3	19818	0.574688
GO:0036094	small molecule binding	molecular_function	4	1	4914	3	19818	0.574688
GO:0032355	response to estradiol	biological_process	6	1	4914	3	19818	0.574688
GO:0008276	protein methyltransferase activity	molecular_function	7	1	4914	3	19818	0.574688
GO:0070291	N-acylethanolamine metabolic process	biological_process	7	1	4914	3	19818	0.574688
GO:0005977	glycogen metabolic process	biological_process	9	1	4914	3	19818	0.574688
GO:0034081	polyketide synthase complex	cellular_component	4	1	4914	3	19818	0.574688
GO:0008883	glutamyl-tRNA reductase activity	molecular_function	7	1	4914	3	19818	0.574688
GO:0071494	cellular response to UV-C	biological_process	9	1	4914	3	19818	0.574688
GO:0003866	3-phosphoshikimate 1-carboxyvinyltransferase activity	molecular_function	6	1	4914	3	19818	0.574688
GO:0046474	glycerophospholipid biosynthetic process	biological_process	9	1	4914	3	19818	0.574688
GO:0050377	UDP-glucose 4,6-dehydratase activity	molecular_function	7	1	4914	3	19818	0.574688
GO:1901696	cannabinoid biosynthetic process	biological_process	6	1	4914	3	19818	0.574688
GO:0004457	lactate dehydrogenase activity	molecular_function	6	1	4914	3	19818	0.574688
GO:0050833	pyruvate transmembrane transporter activity	molecular_function	8	1	4914	3	19818	0.574688
GO:0030611	arsenate reductase activity	molecular_function	5	1	4914	3	19818	0.574688
GO:0018478	malonate-semialdehyde dehydrogenase (acetylating) activity	molecular_function	7	1	4914	3	19818	0.574688
GO:0000003	reproduction	biological_process	3	1	4914	3	19818	0.574688
GO:0010291	carotene beta-ring hydroxylase activity	molecular_function	6	1	4914	3	19818	0.574688
GO:0047429	nucleoside-triphosphate diphosphatase activity	molecular_function	8	1	4914	3	19818	0.574688
GO:0060359	response to ammonium ion	biological_process	6	1	4914	3	19818	0.574688
GO:0004020	adenylylsulfate kinase activity	molecular_function	7	1	4914	3	19818	0.574688
GO:0045597	positive regulation of cell differentiation	biological_process	7	1	4914	3	19818	0.574688
GO:0052739	phosphatidylserine 1-acylhydrolase activity	molecular_function	8	1	4914	3	19818	0.574688
GO:0032585	multivesicular body membrane	cellular_component	10	1	4914	3	19818	0.574688
GO:0002230	positive regulation of defense response to virus by host	biological_process	9	1	4914	3	19818	0.574688
GO:0008417	fucosyltransferase activity	molecular_function	7	1	4914	3	19818	0.574688
GO:0009344	nitrite reductase complex [NAD(P)H]	cellular_component	4	1	4914	3	19818	0.574688
GO:0009143	nucleoside triphosphate catabolic process	biological_process	9	1	4914	3	19818	0.574688
GO:0009678	hydrogen-translocating pyrophosphatase activity	molecular_function	8	1	4914	3	19818	0.574688
GO:0009715	chalcone biosynthetic process	biological_process	8	1	4914	3	19818	0.574688
GO:0003844	1,4-alpha-glucan branching enzyme activity	molecular_function	7	1	4914	3	19818	0.574688
GO:2001289	lipid X metabolic process	biological_process	7	1	4914	3	19818	0.574688
GO:0004362	glutathione-disulfide reductase activity	molecular_function	9	1	4914	3	19818	0.574688
GO:0102077	oleamide hydrolase activity	molecular_function	7	1	4914	3	19818	0.574688
GO:0006104	succinyl-CoA metabolic process	biological_process	8	1	4914	3	19818	0.574688
GO:0000070	mitotic sister chromatid segregation	biological_process	8	1	4914	3	19818	0.574688
GO:0004615	phosphomannomutase activity	molecular_function	7	1	4914	3	19818	0.574688
GO:0031000	response to caffeine	biological_process	6	1	4914	3	19818	0.574688
GO:0035861	site of double-strand break	cellular_component	7	1	4914	3	19818	0.574688
GO:0030658	transport vesicle membrane	cellular_component	7	1	4914	3	19818	0.574688
GO:0033384	geranyl diphosphate biosynthetic process	biological_process	9	1	4914	3	19818	0.574688
GO:0009226	nucleotide-sugar biosynthetic process	biological_process	9	1	4914	3	19818	0.574688
GO:0006646	phosphatidylethanolamine biosynthetic process	biological_process	10	1	4914	3	19818	0.574688
GO:0046166	glyceraldehyde-3-phosphate biosynthetic process	biological_process	7	1	4914	3	19818	0.574688
GO:0004839	ubiquitin activating enzyme activity	molecular_function	7	1	4914	3	19818	0.574688
GO:0035174	histone serine kinase activity	molecular_function	9	1	4914	3	19818	0.574688
GO:0000015	phosphopyruvate hydratase complex	cellular_component	7	1	4914	3	19818	0.574688
GO:0018230	peptidyl-L-cysteine S-palmitoylation	biological_process	12	1	4914	3	19818	0.574688
GO:0033116	endoplasmic reticulum-Golgi intermediate compartment membrane	cellular_component	6	1	4914	3	19818	0.574688
GO:1902476	chloride transmembrane transport	biological_process	10	1	4914	3	19818	0.574688
GO:0102489	GTP phosphohydrolase activity	molecular_function	7	1	4914	3	19818	0.574688
GO:0043619	regulation of transcription from RNA polymerase II promoter in response to oxidative stress	biological_process	11	1	4914	3	19818	0.574688
GO:0010506	regulation of autophagy	biological_process	8	1	4914	3	19818	0.574688
GO:0009117	nucleotide metabolic process	biological_process	8	1	4914	3	19818	0.574688
GO:0032133	chromosome passenger complex	cellular_component	5	1	4914	3	19818	0.574688
GO:0042644	chloroplast nucleoid	cellular_component	5	5	4914	20	19818	0.576929
GO:0000784	nuclear chromosome, telomeric region	cellular_component	8	5	4914	20	19818	0.576929
GO:0071472	cellular response to salt stress	biological_process	7	5	4914	20	19818	0.576929
GO:0009294	DNA mediated transformation	biological_process	6	5	4914	20	19818	0.576929
GO:0009958	positive gravitropism	biological_process	7	5	4914	20	19818	0.576929
GO:0010942	positive regulation of cell death	biological_process	7	5	4914	20	19818	0.576929
GO:0005765	lysosomal membrane	cellular_component	9	5	4914	20	19818	0.576929
GO:0003756	protein disulfide isomerase activity	molecular_function	7	5	4914	20	19818	0.576929
GO:0019005	SCF ubiquitin ligase complex	cellular_component	7	17	4914	70	19818	0.585189
GO:0019748	secondary metabolic process	biological_process	4	4	4914	16	19818	0.587686
GO:0005992	trehalose biosynthetic process	biological_process	9	4	4914	16	19818	0.587686
GO:0016442	RISC complex	cellular_component	6	4	4914	16	19818	0.587686
GO:2000280	regulation of root development	biological_process	7	4	4914	16	19818	0.587686
GO:0004683	calmodulin-dependent protein kinase activity	molecular_function	9	9	4914	37	19818	0.589335
GO:0009931	calcium-dependent protein serine/threonine kinase activity	molecular_function	9	9	4914	37	19818	0.589335
GO:0005643	nuclear pore	cellular_component	4	8	4914	33	19818	0.595819
GO:0006623	protein targeting to vacuole	biological_process	12	8	4914	33	19818	0.595819
GO:0070449	elongin complex	cellular_component	5	3	4914	12	19818	0.603027
GO:0006813	potassium ion transport	biological_process	9	3	4914	12	19818	0.603027
GO:0042148	strand invasion	biological_process	8	3	4914	12	19818	0.603027
GO:2000031	regulation of salicylic acid mediated signaling pathway	biological_process	8	3	4914	12	19818	0.603027
GO:0048574	long-day photoperiodism, flowering	biological_process	9	3	4914	12	19818	0.603027
GO:0055088	lipid homeostasis	biological_process	7	3	4914	12	19818	0.603027
GO:0000150	recombinase activity	molecular_function	5	3	4914	12	19818	0.603027
GO:0035064	methylated histone binding	molecular_function	6	3	4914	12	19818	0.603027
GO:0030048	actin filament-based movement	biological_process	5	3	4914	12	19818	0.603027
GO:0010256	endomembrane system organization	biological_process	5	3	4914	12	19818	0.603027
GO:0052890	oxidoreductase activity, acting on the CH-CH group of donors, with a flavin as acceptor	molecular_function	6	3	4914	12	19818	0.603027
GO:0009636	response to toxic substance	biological_process	5	3	4914	12	19818	0.603027
GO:0033539	fatty acid beta-oxidation using acyl-CoA dehydrogenase	biological_process	12	3	4914	12	19818	0.603027
GO:0009051	pentose-phosphate shunt, oxidative branch	biological_process	7	3	4914	12	19818	0.603027
GO:0016706	oxidoreductase activity, acting on paired donors, with incorporation or reduction of molecular oxygen, 2-oxoglutarate as one donor, and incorporation of one atom each of oxygen into both donors	molecular_function	6	3	4914	12	19818	0.603027
GO:0009817	defense response to fungus, incompatible interaction	biological_process	7	3	4914	12	19818	0.603027
GO:0000272	polysaccharide catabolic process	biological_process	7	3	4914	12	19818	0.603027
GO:0008299	isoprenoid biosynthetic process	biological_process	8	3	4914	12	19818	0.603027
GO:0004003	ATP-dependent DNA helicase activity	molecular_function	11	3	4914	12	19818	0.603027
GO:0015079	potassium ion transmembrane transporter activity	molecular_function	9	7	4914	29	19818	0.603496
GO:0003899	DNA-directed 5'-3' RNA polymerase activity	molecular_function	9	7	4914	29	19818	0.603496
GO:0005770	late endosome	cellular_component	8	6	4914	25	19818	0.612813
GO:0046564	oxalate decarboxylase activity	molecular_function	7	6	4914	25	19818	0.612813
GO:0033609	oxalate metabolic process	biological_process	9	6	4914	25	19818	0.612813
GO:0009735	response to cytokinin	biological_process	6	31	4914	129	19818	0.613449
GO:0009411	response to UV	biological_process	7	5	4914	21	19818	0.624493
GO:0006086	acetyl-CoA biosynthetic process from pyruvate	biological_process	10	2	4914	8	19818	0.627853
GO:0008106	alcohol dehydrogenase (NADP+) activity	molecular_function	8	2	4914	8	19818	0.627853
GO:0042277	peptide binding	molecular_function	5	2	4914	8	19818	0.627853
GO:0009838	abscission	biological_process	4	2	4914	8	19818	0.627853
GO:0010039	response to iron ion	biological_process	7	2	4914	8	19818	0.627853
GO:0015074	DNA integration	biological_process	8	2	4914	8	19818	0.627853
GO:0008138	protein tyrosine/serine/threonine phosphatase activity	molecular_function	9	2	4914	8	19818	0.627853
GO:0035066	positive regulation of histone acetylation	biological_process	11	2	4914	8	19818	0.627853
GO:0004356	glutamate-ammonia ligase activity	molecular_function	8	2	4914	8	19818	0.627853
GO:0005657	replication fork	cellular_component	6	2	4914	8	19818	0.627853
GO:0006796	phosphate-containing compound metabolic process	biological_process	6	2	4914	8	19818	0.627853
GO:0045309	protein phosphorylated amino acid binding	molecular_function	6	2	4914	8	19818	0.627853
GO:0018279	protein N-linked glycosylation via asparagine	biological_process	11	2	4914	8	19818	0.627853
GO:0007050	cell cycle arrest	biological_process	5	2	4914	8	19818	0.627853
GO:0043562	cellular response to nitrogen levels	biological_process	8	2	4914	8	19818	0.627853
GO:0047196	long-chain-alcohol O-fatty-acyltransferase activity	molecular_function	8	2	4914	8	19818	0.627853
GO:0005811	lipid droplet	cellular_component	6	2	4914	8	19818	0.627853
GO:2000904	regulation of starch metabolic process	biological_process	9	2	4914	8	19818	0.627853
GO:0006563	L-serine metabolic process	biological_process	11	2	4914	8	19818	0.627853
GO:0007052	mitotic spindle organization	biological_process	9	2	4914	8	19818	0.627853
GO:0004129	cytochrome-c oxidase activity	molecular_function	6	2	4914	8	19818	0.627853
GO:0009041	uridylate kinase activity	molecular_function	8	2	4914	8	19818	0.627853
GO:0048509	regulation of meristem development	biological_process	6	2	4914	8	19818	0.627853
GO:0034051	negative regulation of plant-type hypersensitive response	biological_process	9	2	4914	8	19818	0.627853
GO:0004315	3-oxoacyl-[acyl-carrier-protein] synthase activity	molecular_function	8	2	4914	8	19818	0.627853
GO:0000723	telomere maintenance	biological_process	8	2	4914	8	19818	0.627853
GO:0005451	monovalent cation:proton antiporter activity	molecular_function	11	2	4914	8	19818	0.627853
GO:0004860	protein kinase inhibitor activity	molecular_function	7	2	4914	8	19818	0.627853
GO:0009098	leucine biosynthetic process	biological_process	11	2	4914	8	19818	0.627853
GO:0006879	cellular iron ion homeostasis	biological_process	12	2	4914	8	19818	0.627853
GO:0018401	peptidyl-proline hydroxylation to 4-hydroxy-L-proline	biological_process	7	2	4914	8	19818	0.627853
GO:0005575	cellular_component	cellular_component	2	64	4914	266	19818	0.633349
GO:0009058	biosynthetic process	biological_process	4	12	4914	51	19818	0.635908
[truncated: 1,035 more rows]
