# Supplementary material for: The Mining of Candidate Genes Involved in the Camphor Biosynthesis Pathway of Cinnamomum camphora
Source: Plants (Basel). 2025 Mar 21;14(7):991. doi: 10.3390/plants14070991 (PMC11990527; doi:10.3390/plants14070991)
Supplement: Supplementary file 1 [file plants-14-00991-s001.zip › Table S5 KEGG_enrichment.xlsx]

## Sheet: Sheet1
Table S5 The KEGG enrichment analysis
pathway_id	pathway_name	S gene number	TS gene number	B gene number	TB gene number	pvalue
ko00040	Pentose and glucuronate interconversions	70	1779	130	7419	1.39414e-13
ko00902	Monoterpenoid biosynthesis	33	1779	43	7419	3.86585e-13
ko00073	Cutin, suberine and wax biosynthesis	31	1779	67	7419	5.16295e-05
ko00940	Phenylpropanoid biosynthesis	70	1779	194	7419	8.59317e-05
ko00941	Flavonoid biosynthesis	33	1779	84	7419	0.0012321
ko00052	Galactose metabolism	50	1779	141	7419	0.0013139
ko00901	Indole alkaloid biosynthesis	20	1779	44	7419	0.00142902
ko00520	Amino sugar and nucleotide sugar metabolism	63	1779	187	7419	0.00151464
ko04075	Plant hormone signal transduction	128	1779	429	7419	0.00245991
ko00511	Other glycan degradation	25	1779	62	7419	0.00306404
ko00500	Starch and sucrose metabolism	99	1779	332	7419	0.0074068
ko04626	Plant-pathogen interaction	166	1779	588	7419	0.00749737
ko00514	Other types of O-glycan biosynthesis	16	1779	38	7419	0.0102181
ko00232	Caffeine metabolism	5	1779	7	7419	0.010644
ko01040	Biosynthesis of unsaturated fatty acids	18	1779	45	7419	0.01224
ko00360	Phenylalanine metabolism	33	1779	97	7419	0.015866
ko00333	Prodigiosin biosyntheses	6	1779	10	7419	0.0159775
ko00604	Glycosphingolipid biosynthesis - ganglio series	13	1779	31	7419	0.0205055
ko00402	Benzoxazinoid biosynthesis	5	1779	8	7419	0.0228055
ko00410	beta-Alanine metabolism	18	1779	48	7419	0.0248792
ko00062	Fatty acid elongation	16	1779	42	7419	0.0287184
ko00945	Stilbenoid, diarylheptanoid and gingerol biosynthesis	18	1779	49	7419	0.030759
ko00531	Glycosaminoglycan degradation	17	1779	46	7419	0.0332143
ko00904	Diterpenoid biosynthesis	17	1779	46	7419	0.0332143
ko00270	Cysteine and methionine metabolism	40	1779	129	7419	0.0400773
ko00100	Steroid biosynthesis	14	1779	37	7419	0.0416851
ko00909	Sesquiterpenoid and triterpenoid biosynthesis	14	1779	37	7419	0.0416851
ko00965	Betalain biosynthesis	14	1779	37	7419	0.0416851
ko00950	Isoquinoline alkaloid biosynthesis	29	1779	90	7419	0.0460542
