# Supplementary material for: The Mining of Candidate Genes Involved in the Camphor Biosynthesis Pathway of Cinnamomum camphora
Source: Plants (Basel). 2025 Mar 21;14(7):991. doi: 10.3390/plants14070991 (PMC11990527; doi:10.3390/plants14070991)
Supplement: Supplementary file 1 [file plants-14-00991-s001.zip › Table S7 Identification of genes involved in terpenoid backbone biosynthesis.xlsx]

## Sheet: Sheet1
Table S7 Identification of genes involved in terpenoid backbone biosynthesis
Gene name	gene_id	num_exons	gene length	FPKM.N1	FPKM.N2	FPKM.N3	FPKM.F1	FPKM.F2	FPKM.F3	fc	log2(fc)	pval	qval
AACT	MSTRG.8551	17	1464	0	0	0	0	0	0.197507	-inf	-inf	1	1
AACT	MSTRG.3403	13	1218	13.0784	27.3187	19.7008	9.35204	0.709958	14.8182	2.4155	1.27232	0.160963	0.429025
CMK	MSTRG.5226	10	1029	16.4888	17.1038	15.6306	17.5706	24.3785	19.0932	0.806379	-0.31047	0.598308	0.841701
CMK	MSTRG.5228	11	1212	14.9012	19.6013	11.2135	18.1724	18.1259	19.8868	0.813668	-0.297488	0.599634	0.842486
DXR	MSTRG.14328	11	1518	0.134395	0.408885	0.158135	0.304596	0.574938	0.258111	0.61655	-0.69771	1	1
DXS1	gene-CKAN_01189800	10	2151	0.359528	0.243224	0.347979	0.509004	2.50276	0.541796	0.267543	-1.90216	0.0455862	0.177489
DXS1	gene-CKAN_00581000	10	2130	0.646861	0.097353	0.061046	0.096919	0.16513	0	3.07294	1.61962	1	1
DXS1	MSTRG.14115	10	2151	92.6391	136.332	133.291	33.1268	47.075	38.4614	3.05286	1.61016	0.00298157	0.0190468
DXS2	MSTRG.2379	10	2208	0.061808	0.878969	0.271279	1.89124	12.2847	3.18752	0.0698049	-3.84053	0.0004892	0.00395045
DXS2	MSTRG.8208	10	2187	3.59728	7.29698	11.456	0	0.325712	0	68.6198	6.10055	0.000166622	0.00150435
DXS3	MSTRG.395	10	2190	9.6e-05	0.797685	1.04448	1.358	0.194285	0.664135	0.831189	-0.266751	0.813018	0.942346
FGPS	MSTRG.14994	12	1053	10.9697	21.7431	18.9055	14.6343	17.6001	17.9744	1.02807	0.0399402	0.97935	0.99451
FGPS	gene-CKAN_01215200	12	1119	1.00495	4.93712	2.56339	1.77727	1.06428	1.26018	2.07363	1.05216	0.24787	0.561852
GGPS	MSTRG.15506	1	1152	7.35233	20.1897	20.7641	3.31815	6.32687	2.512	3.97351	1.99042	0.00951884	0.0508339
GPS	MSTRG.346	1	1152	19.649	21.5311	24.1135	12.2141	13.3301	11.993	1.73944	0.79862	0.196499	0.487123
GPS	MSTRG.1633	1	1164	32.9198	28.778	19.3084	26.4557	22.9564	23.6103	1.10934	0.149696	0.816768	0.943683
HDR	MSTRG.15494	10	1383	441.03	345.961	318.045	390.156	443.155	408.754	0.889677	-0.168646	0.73441	0.910788
HDS	MSTRG.7933	19	2229	20.8421	25.6017	22.3102	23.784	25.9678	23.0517	0.944379	-0.0825628	0.853008	0.956987
HDS	MSTRG.16194	19	2265	1.58877	1.84574	0.337786	0	0	0.488862	7.7165	2.94795	0.0815263	0.272034
HMGR	MSTRG.4258	4	1689	26.6018	41.2944	37.7386	13.1438	15.677	14.566	2.43472	1.28376	0.0225893	0.102425
HMGR	MSTRG.653	4	1683	1.7251	9.9815	5.46891	1.73154	2.76328	1.65926	2.79091	1.48074	0.0880741	0.287849
HMGS	MSTRG.10301	12	1425	8.64662	14.785	10.8531	19.034	17.8526	18.8603	0.615006	-0.701329	0.229464	0.53631
HMGS	MSTRG.5816	12	1425	6.97952	12.7476	12.2341	8.13067	6.63856	8.78154	1.35712	0.440548	0.528854	0.80306
IDI	MSTRG.1703	6	888	28.503	22.4947	18.3609	44.1353	34.2119	39.2272	0.589912	-0.761429	0.18689	0.471873
IDI	MSTRG.10056	6	954	8.54963	9.90428	9.95779	11.9096	11.2974	9.69657	0.863484	-0.211758	0.741362	0.913509
MCS	MSTRG.11475	3	732	299.637	176.403	156.307	228.193	195.976	207.875	1.00048	0.000694052	0.991998	0.998712
MCT	MSTRG.12016	12	933	23.4846	39.6413	30.5122	23.4415	28.9713	31.4027	1.11719	0.15988	0.814013	0.942923
MVD	MSTRG.16466	10	1980	4.59038	7.68723	6.48194	5.08086	4.59341	5.67462	1.22221	0.289491	0.692894	0.889818
MVK	MSTRG.14175	10	2025	2.12593	3.88222	2.71906	2.32351	2.2457	1.80661	1.3688	0.452912	0.576971	0.828662
PMK	MSTRG.12357	11	1968	9.36881	9.88869	10.2687	5.88446	5.13671	4.83291	1.86237	0.897142	0.171936	0.446808
