# Supplementary material for: The Mining of Candidate Genes Involved in the Camphor Biosynthesis Pathway of Cinnamomum camphora
Source: Plants (Basel). 2025 Mar 21;14(7):991. doi: 10.3390/plants14070991 (PMC11990527; doi:10.3390/plants14070991)
Supplement: Supplementary file 1 [file plants-14-00991-s001.zip › Table S8 basic information for TPS.xlsx]

## Sheet: Sheet1
gene name	t_id	chr	strand	start	end	t_name	num_exons	length	gene_id	gene_name	Length	GO	KEGG	KO_ENTRY	EC	Description	FPKM.F1	FPKM.F2	FPKM.F3	FPKM.N1	FPKM.N2	FPKM.N3
Cc_TPS1	2978	QPKB01000001.1	-	59862488	59872858	rna-gnl|WGS:QPKB|mrna.CKAN_00205200	14	2154	gene-CKAN_00205200	CKAN_00205200	718	GO:0000287(magnesium ion binding);GO:0009507(chloroplast);GO:0009686(gibberellin biosynthetic process);GO:0009740(gibberellic acid mediated signaling pathway);GO:0009905(ent-copalyl diphosphate synthase activity);GO:0010333(terpene synthase activity)	00904(Diterpenoid biosynthesis)	K04120	EC:5.5.1.13	ent-copalyl diphosphate synthase, chloroplastic-like protein [Cinnamomum micranthum f. kanehirae]	0	0	0	0.235905	0	0.031713	up	no
Cc_TPS2	7118	QPKB01000002.1	-	46238992	46260826	rna-gnl|WGS:QPKB|mrna.CKAN_00496500	8	1500	gene-CKAN_00496500	CKAN_00496500	500	GO:0010334(sesquiterpene synthase activity);GO:0045338(farnesyl diphosphate metabolic process);GO:0051762(sesquiterpene biosynthetic process)	00909(Sesquiterpenoid and triterpenoid biosynthesis)	K15803	EC:4.2.3.75	germacrene D synthase isoform X1 [Cinnamomum micranthum f. kanehirae]	0	0	0	0	0.144061	0	up	no
Cc_TPS3	7120	QPKB01000002.1	-	46327214	46331717	rna-gnl|WGS:QPKB|mrna.CKAN_00496700	4	900	gene-CKAN_00496700	CKAN_00496700	300	GO:0010334(sesquiterpene synthase activity);GO:0045338(farnesyl diphosphate metabolic process);GO:0051762(sesquiterpene biosynthetic process)	00909(Sesquiterpenoid and triterpenoid biosynthesis)	K15803	EC:4.2.3.75	germacrene D synthase isoform X1 [Cinnamomum micranthum f. kanehirae]	0	0	0	0	0.263501	0	up	no
Cc_TPS4	7121	QPKB01000002.1	-	46351034	46357179	rna-gnl|WGS:QPKB|mrna.CKAN_00496800	6	1329	gene-CKAN_00496800	CKAN_00496800	444	GO:0010334(sesquiterpene synthase activity);GO:0045338(farnesyl diphosphate metabolic process);GO:0051762(sesquiterpene biosynthetic process)	00909(Sesquiterpenoid and triterpenoid biosynthesis)	K15803	EC:4.2.3.75	germacrene D synthase isoform X1 [Cinnamomum micranthum f. kanehirae]	0	0	0	0.043672	0	0.56967	up	no
Cc_TPS5	7248	QPKB01000002.1	+	48314166	48324584	rna-gnl|WGS:QPKB|mrna.CKAN_00505300	7	1674	gene-CKAN_00505300	CKAN_00505300	559	GO:0010334(sesquiterpene synthase activity);GO:0033383(geranyl diphosphate metabolic process)	00909(Sesquiterpenoid and triterpenoid biosynthesis)	K15803	EC:4.2.3.75	germacrene D synthase [Cinnamomum micranthum f. kanehirae]	0	0	0	0.759736	1.87198	3.23175	up	yes
Cc_TPS6	8233	QPKB01000002.1	+	62004787	62015736	rna-gnl|WGS:QPKB|mrna.CKAN_00577300	8	1752	gene-CKAN_00577300	CKAN_00577300	584	GO:0009570(chloroplast stroma);GO:0010333(terpene synthase activity);GO:0033383(geranyl diphosphate metabolic process);GO:0043693(monoterpene biosynthetic process)	00902(Monoterpenoid biosynthesis)	K07385	EC:4.2.3.108	alpha-terpineol synthase [Cinnamomum micranthum f. kanehirae]	0.027617	0	0	0	0	0	down	no
Cc_TPS7	8544	QPKB01000002.1	-	66038106	66048356	rna-gnl|WGS:QPKB|mrna.CKAN_00600600	8	1515	gene-CKAN_00600600	CKAN_00600600	483	GO:0000287(magnesium ion binding);GO:0000304(response to singlet oxygen);GO:0009507(chloroplast);GO:0009536(plastid);GO:0009611(response to wounding);GO:0009617(response to bacterium);GO:0009753(response to jasmonic acid);GO:0010333(terpene synthase activity);GO:0016102(diterpenoid biosynthetic process);GO:0080013((E,E)-geranyllinalool synthase activity);GO:0080027(response to herbivore)	00904(Diterpenoid biosynthesis)	K17982	EC:4.2.3.144	diterpene geranyllinalool synthase [Cinnamomum micranthum f. kanehirae]	0.261624	1.4336	0	1.02168	1.02748	1.16915	up	no
Cc_TPS8	12449	QPKB01000003.1	-	48822256	48827462	rna-gnl|WGS:QPKB|mrna.CKAN_00881000	6	1173	MSTRG.5459	CKAN_00881000	391	GO:0009570(chloroplast stroma);GO:0010333(terpene synthase activity);GO:0033383(geranyl diphosphate metabolic process);GO:0043693(monoterpene biosynthetic process)	00902(Monoterpenoid biosynthesis)	K18108	EC:4.2.3.111	alpha-terpineol synthase [Cinnamomum micranthum f. kanehirae]	7.62307	10.6442	10.7932	1.21217	0	0	down	yes
Cc_TPS9	17421	QPKB01000004.1	+	36314899	36324936	rna-gnl|WGS:QPKB|mrna.CKAN_01223500	7	1662	MSTRG.7665	CKAN_01223500	554	GO:0009570(chloroplast stroma);GO:0010333(terpene synthase activity);GO:0033383(geranyl diphosphate metabolic process);GO:0043693(monoterpene biosynthetic process)	00902(Monoterpenoid biosynthesis)	K07385	EC:4.2.3.108	Alpha-terpineol synthase, chloroplastic [Cinnamomum micranthum f. kanehirae]	9.49371	9.67224	10.8074	0	0	0	down	yes
Cc_TPS10	17424	QPKB01000004.1	+	36346781	36357103	rna-gnl|WGS:QPKB|mrna.CKAN_01223700	7	1836	MSTRG.7665	CKAN_01223700	612	GO:0009570(chloroplast stroma);GO:0010333(terpene synthase activity);GO:0033383(geranyl diphosphate metabolic process);GO:0043693(monoterpene biosynthetic process)	00902(Monoterpenoid biosynthesis)	K07385	EC:4.2.3.108	Alpha-terpineol synthase, chloroplastic [Cinnamomum micranthum f. kanehirae]	16.9859	17.8906	20.9835	0	0.03714	0	down	yes
Cc_TPS11	21851	QPKB01000006.1	-	12721624	12730449	rna-gnl|WGS:QPKB|mrna.CKAN_01529000	8	1692	MSTRG.9481	CKAN_01529000	564	GO:0009570(chloroplast stroma);GO:0010333(terpene synthase activity);GO:0033383(geranyl diphosphate metabolic process);GO:0043693(monoterpene biosynthetic process)	00902(Monoterpenoid biosynthesis)	K20979	EC:3.1.7.11	trans-ocimene synthase [Cinnamomum micranthum f. kanehirae]	0	0	0	0.222238	0.604129	1.89986	up	yes
Cc_TPS12	24285	QPKB01000007.1	-	473334	490347	rna-gnl|WGS:QPKB|mrna.CKAN_01699800	13	2736	gene-CKAN_01699800	CKAN_01699800	912	GO:0000287(magnesium ion binding);GO:0000304(response to singlet oxygen);GO:0009507(chloroplast);GO:0009536(plastid);GO:0009611(response to wounding);GO:0009617(response to bacterium);GO:0009753(response to jasmonic acid);GO:0010333(terpene synthase activity);GO:0016102(diterpenoid biosynthetic process);GO:0080013((E,E)-geranyllinalool synthase activity);GO:0080027(response to herbivore)	00904(Diterpenoid biosynthesis)	K17982	EC:4.2.3.144	diterpene geranyllinalool synthase [Cinnamomum micranthum f. kanehirae]	0.200983	0.478515	0.103789	0	0	0	down	no
Cc_TPS13	24286	QPKB01000007.1	-	517494	523528	rna-gnl|WGS:QPKB|mrna.CKAN_01699900	10	2106	MSTRG.10570	CKAN_01699900	703	GO:0000287(magnesium ion binding);GO:0000304(response to singlet oxygen);GO:0009507(chloroplast);GO:0009536(plastid);GO:0009611(response to wounding);GO:0009617(response to bacterium);GO:0009753(response to jasmonic acid);GO:0010333(terpene synthase activity);GO:0016102(diterpenoid biosynthetic process);GO:0080013((E,E)-geranyllinalool synthase activity);GO:0080027(response to herbivore)	00904(Diterpenoid biosynthesis)	K17982	EC:4.2.3.144	diterpene geranyllinalool synthase [Cinnamomum micranthum f. kanehirae]	3.71611	2.66905	4.06829	5.11448	1.10803	1.7747	down	no
Cc_TPS14	24292	QPKB01000007.1	-	539535	575277	rna-gnl|WGS:QPKB|mrna.CKAN_01700200	20	4842	MSTRG.10570	CKAN_01700200	1615	GO:0000287(magnesium ion binding);GO:0000304(response to singlet oxygen);GO:0009507(chloroplast);GO:0009536(plastid);GO:0009611(response to wounding);GO:0009617(response to bacterium);GO:0009753(response to jasmonic acid);GO:0010333(terpene synthase activity);GO:0016102(diterpenoid biosynthetic process);GO:0080013((E,E)-geranyllinalool synthase activity);GO:0080027(response to herbivore)	00904(Diterpenoid biosynthesis)	K17982	EC:4.2.3.144	diterpene geranyllinalool synthase [Cinnamomum micranthum f. kanehirae]	3.91712	4.13838	6.59078	3.53882	4.26971	3.27741	down	no
Cc_TPS15	24553	QPKB01000007.1	+	6032865	6037140	rna-gnl|WGS:QPKB|mrna.CKAN_01721000	7	1677	MSTRG.10655	CKAN_01721000	559	GO:0000287(magnesium ion binding);GO:0008152(metabolic process);GO:0009507(chloroplast);GO:0010333(terpene synthase activity);GO:0016114(terpenoid biosynthetic process);GO:0034007(S-linalool synthase activity);GO:0043693(monoterpene biosynthetic process)	00909(Sesquiterpenoid and triterpenoid biosynthesis)	K14175	EC:4.2.3.48	S-+-linalool synthase [Cinnamomum micranthum f. kanehirae]	0	0.254804	0.101598	0.069799	1.53924	3.90754	up	yes
Cc_TPS16	24554	QPKB01000007.1	-	6045040	6050221	rna-gnl|WGS:QPKB|mrna.CKAN_01721100	7	1791	MSTRG.10658	CKAN_01721100	597	GO:0009570(chloroplast stroma);GO:0010333(terpene synthase activity);GO:0033383(geranyl diphosphate metabolic process);GO:0043693(monoterpene biosynthetic process)	00902(Monoterpenoid biosynthesis)	K18108	EC:4.2.3.111	terpene synthase 10-like protein isoform X1 [Cinnamomum micranthum f. kanehirae]	0.844487	5.13529	0.352262	0.620638	6.10684	14.4715	up	no
Cc_TPS17	24558	QPKB01000007.1	-	6064214	6074042	MSTRG.10658.4	8	1969	MSTRG.10658	CKAN_01721200	597	NA	NA	NA	NA	alpha-thujene synthase/sabinene synthase [Cinnamomum micranthum f. kanehirae]	6065.17	6104.88	2136.15	3756.86	408.207	275.754	down	no
Cc_TPS18	24563	QPKB01000007.1	-	6117497	6127382	rna-gnl|WGS:QPKB|mrna.CKAN_01721500	6	1455	gene-CKAN_01721500	CKAN_01721500	485	GO:0009570(chloroplast stroma);GO:0010333(terpene synthase activity);GO:0033383(geranyl diphosphate metabolic process);GO:0043693(monoterpene biosynthetic process)	00902(Monoterpenoid biosynthesis)	K07385	EC:4.2.3.108	alpha-thujene synthase/sabinene synthase [Cinnamomum micranthum f. kanehirae]	2.12898	2.33613	2.21248	0.180619	0.046706	0	down	yes
Cc_TPS19	24567	QPKB01000007.1	+	6215735	6238924	rna-gnl|WGS:QPKB|mrna.CKAN_01721900	8	1680	MSTRG.10657	CKAN_01721900	560	GO:0000287(magnesium ion binding);GO:0016787(hydrolase activity);GO:0030145(manganese ion binding);GO:0033383(geranyl diphosphate metabolic process);GO:0042803(protein homodimerization activity)	00902(Monoterpenoid biosynthesis)	K07385	EC:4.2.3.108	Geraniol synthase, chloroplastic [Cinnamomum micranthum f. kanehirae]	0	0	0	1.28979	4.54883	2.93242	up	yes
Cc_TPS20	24583	QPKB01000007.1	-	6504974	6516298	rna-gnl|WGS:QPKB|mrna.CKAN_01723100	7	1701	MSTRG.10671	CKAN_01723100	567	GO:0010334(sesquiterpene synthase activity);GO:0045338(farnesyl diphosphate metabolic process);GO:0051762(sesquiterpene biosynthetic process)	00909(Sesquiterpenoid and triterpenoid biosynthesis)	K15803	EC:4.2.3.75	terpene synthase 1 [Cinnamomum micranthum f. kanehirae]	0	0	0	1.80389	2.02853	1.73771	up	yes
Cc_TPS21	24584	QPKB01000007.1	-	6529995	6533431	rna-gnl|WGS:QPKB|mrna.CKAN_01723200	7	1701	MSTRG.10672	CKAN_01723200	567	GO:0010334(sesquiterpene synthase activity);GO:0045338(farnesyl diphosphate metabolic process);GO:0051762(sesquiterpene biosynthetic process)	00909(Sesquiterpenoid and triterpenoid biosynthesis)	K15803	EC:4.2.3.75	terpene synthase 1 [Cinnamomum micranthum f. kanehirae]	0	0	0	2.6903	0.678169	0.594183	up	yes
Cc_TPS22	24585	QPKB01000007.1	-	6558518	6563147	rna-gnl|WGS:QPKB|mrna.CKAN_01723300	6	1131	gene-CKAN_01723300	CKAN_01723300	377	GO:0010334(sesquiterpene synthase activity);GO:0045338(farnesyl diphosphate metabolic process);GO:0051762(sesquiterpene biosynthetic process)	00909(Sesquiterpenoid and triterpenoid biosynthesis)	K15803	EC:4.2.3.75	terpene synthase 1 [Cinnamomum micranthum f. kanehirae]	0	0	0	0.054846	0	0	up	no
Cc_TPS23	24586	QPKB01000007.1	-	6577384	6580850	rna-gnl|WGS:QPKB|mrna.CKAN_01723400	7	1701	MSTRG.10674	CKAN_01723400	567	GO:0010334(sesquiterpene synthase activity);GO:0045338(farnesyl diphosphate metabolic process);GO:0051762(sesquiterpene biosynthetic process)	00909(Sesquiterpenoid and triterpenoid biosynthesis)	K15803	EC:4.2.3.75	terpene synthase 1 [Cinnamomum micranthum f. kanehirae]	0	0	0	3.01982	1.58108	0.510909	up	yes
Cc_TPS24	24588	QPKB01000007.1	-	6655402	6660480	rna-gnl|WGS:QPKB|mrna.CKAN_01723500	7	1701	MSTRG.10673	CKAN_01723500	567	GO:0010334(sesquiterpene synthase activity);GO:0045338(farnesyl diphosphate metabolic process);GO:0051762(sesquiterpene biosynthetic process)	00909(Sesquiterpenoid and triterpenoid biosynthesis)	K15803	EC:4.2.3.75	terpene synthase 1 [Cinnamomum micranthum f. kanehirae]	0	0	0	0.392661	2.95836	2.0892	up	yes
Cc_TPS25	24728	QPKB01000007.1	-	9404736	9409390	rna-gnl|WGS:QPKB|mrna.CKAN_01733100	7	1749	gene-CKAN_01733100	CKAN_01733100	583	GO:0009570(chloroplast stroma);GO:0010333(terpene synthase activity);GO:0033383(geranyl diphosphate metabolic process);GO:0043693(monoterpene biosynthetic process)	00902(Monoterpenoid biosynthesis)	K20979	EC:3.1.7.11	trans-ocimene synthase [Cinnamomum micranthum f. kanehirae]	0	0	0	0.880191	1.06926	0.919781	up	yes
Cc_TPS26	24747	QPKB01000007.1	+	9845484	9847133	MSTRG.10720.2	5	638	MSTRG.10720	CKAN_01735000	213	NA	NA	NA	NA	trans-ocimene synthase [Cinnamomum micranthum f. kanehirae]	0	0	0	1.90948	2.42469	3.33051	up	yes
Cc_TPS27	24758	QPKB01000007.1	-	9961132	9970229	rna-gnl|WGS:QPKB|mrna.CKAN_01735900	9	2160	MSTRG.10722	CKAN_01735900	720	GO:0009570(chloroplast stroma);GO:0010333(terpene synthase activity);GO:0033383(geranyl diphosphate metabolic process);GO:0043693(monoterpene biosynthetic process)	00902(Monoterpenoid biosynthesis)	K20979	EC:3.1.7.11	trans-ocimene synthase [Cinnamomum micranthum f. kanehirae]	0.077963	0	0.051447	2.86381	1.83028	2.86465	up	yes
Cc_TPS28	24760	QPKB01000007.1	-	9986056	10004755	rna-gnl|WGS:QPKB|mrna.CKAN_01736000	13	3216	MSTRG.10722	CKAN_01736000	1072	GO:0009570(chloroplast stroma);GO:0010333(terpene synthase activity);GO:0033383(geranyl diphosphate metabolic process);GO:0043693(monoterpene biosynthetic process)	00902(Monoterpenoid biosynthesis)	K07385	EC:4.2.3.108	trans-ocimene synthase [Cinnamomum micranthum f. kanehirae]	0	0.042108	0	0.778331	1.45636	1.60072	up	yes
Cc_TPS29	24762	QPKB01000007.1	-	10039171	10042163	rna-gnl|WGS:QPKB|mrna.CKAN_01736200	6	1536	gene-CKAN_01736200	CKAN_01736200	512	GO:0010334(sesquiterpene synthase activity);GO:0045338(farnesyl diphosphate metabolic process);GO:0051762(sesquiterpene biosynthetic process)	00909(Sesquiterpenoid and triterpenoid biosynthesis)	K15803	EC:4.2.3.75	terpene synthase 1 [Cinnamomum micranthum f. kanehirae]	0	0	0	0.054904	0	0	up	no
Cc_TPS30	24764	QPKB01000007.1	-	10107846	10133670	rna-gnl|WGS:QPKB|mrna.CKAN_01736400	16	3699	MSTRG.10725	CKAN_01736400	1233	GO:0009570(chloroplast stroma);GO:0010333(terpene synthase activity);GO:0033383(geranyl diphosphate metabolic process);GO:0043693(monoterpene biosynthetic process)	00902(Monoterpenoid biosynthesis)	K20979	EC:3.1.7.11	trans-ocimene synthase [Cinnamomum micranthum f. kanehirae]	0	0.076121	0.098158	0.507843	0.655758	1.01909	up	yes
Cc_TPS31	24769	QPKB01000007.1	-	10156126	10170089	rna-gnl|WGS:QPKB|mrna.CKAN_01736800	14	3366	MSTRG.10729	CKAN_01736800	1122	GO:0009570(chloroplast stroma);GO:0010333(terpene synthase activity);GO:0033383(geranyl diphosphate metabolic process);GO:0043693(monoterpene biosynthetic process)	00902(Monoterpenoid biosynthesis)	K07385	EC:4.2.3.108	trans-ocimene synthase [Cinnamomum micranthum f. kanehirae]	0	0.379561	0.250728	1.31209	2.55311	2.29875	up	yes
Cc_TPS32	24777	QPKB01000007.1	+	10319997	10322455	rna-gnl|WGS:QPKB|mrna.CKAN_01737400	6	1329	gene-CKAN_01737400	CKAN_01737400	443	GO:0010334(sesquiterpene synthase activity);GO:0045338(farnesyl diphosphate metabolic process);GO:0051762(sesquiterpene biosynthetic process)	00909(Sesquiterpenoid and triterpenoid biosynthesis)	K15803	EC:4.2.3.75	terpene synthase 1 [Cinnamomum micranthum f. kanehirae]	0	0	0	0	1.2435	0.75145	up	yes
Cc_TPS33	24953	QPKB01000007.1	-	14437356	14439290	rna-gnl|WGS:QPKB|mrna.CKAN_01750900	5	723	gene-CKAN_01750900	CKAN_01750900	242	GO:0000287(magnesium ion binding);GO:0009507(chloroplast);GO:0009536(plastid);GO:0009570(chloroplast stroma);GO:0009686(gibberellin biosynthetic process);GO:0009740(gibberellic acid mediated signaling pathway);GO:0009899(ent-kaurene synthase activity)	00904(Diterpenoid biosynthesis)	K04121	EC:4.2.3.19	ent-kaur-16-ene synthase, chloroplastic isoform X1 [Cinnamomum micranthum f. kanehirae]	0	0.310049	0	0	0	0.041601	down	no
Cc_TPS34	24956	QPKB01000007.1	-	14511077	14525451	rna-gnl|WGS:QPKB|mrna.CKAN_01751200	14	2364	gene-CKAN_01751200	CKAN_01751200	788	GO:0000287(magnesium ion binding);GO:0009507(chloroplast);GO:0009536(plastid);GO:0009570(chloroplast stroma);GO:0009686(gibberellin biosynthetic process);GO:0009740(gibberellic acid mediated signaling pathway);GO:0009899(ent-kaurene synthase activity)	00904(Diterpenoid biosynthesis)	K04121	EC:4.2.3.19	ent-kaur-16-ene synthase, chloroplastic isoform X1 [Cinnamomum micranthum f. kanehirae]	1.5491	1.1868	1.44996	2.82038	1.55979	1.87374	up	no
Cc_TPS35	24957	QPKB01000007.1	-	14622814	14626805	rna-gnl|WGS:QPKB|mrna.CKAN_01751300	7	1257	gene-CKAN_01751300	CKAN_01751300	419	GO:0000287(magnesium ion binding);GO:0009507(chloroplast);GO:0009536(plastid);GO:0009570(chloroplast stroma);GO:0009686(gibberellin biosynthetic process);GO:0009740(gibberellic acid mediated signaling pathway);GO:0009899(ent-kaurene synthase activity)	00904(Diterpenoid biosynthesis)	K04121	EC:4.2.3.19	Terpene synthase [Cinnamomum micranthum f. kanehirae]	0.597811	0.403545	0.738571	0.821872	1.13081	0.756774	up	no
Cc_TPS36	24965	QPKB01000007.1	+	14969108	14991052	rna-gnl|WGS:QPKB|mrna.CKAN_01752000	9	1299	gene-CKAN_01752000	CKAN_01752000	412	GO:0000287(magnesium ion binding);GO:0009507(chloroplast);GO:0009536(plastid);GO:0009570(chloroplast stroma);GO:0009686(gibberellin biosynthetic process);GO:0009740(gibberellic acid mediated signaling pathway);GO:0009899(ent-kaurene synthase activity)	00904(Diterpenoid biosynthesis)	K04121	EC:4.2.3.19	ent-kaur-16-ene synthase, chloroplastic-like protein [Cinnamomum micranthum f. kanehirae]	0	0.085399	0	0	0	0	down	no
Cc_TPS37	25320	QPKB01000007.1	-	28200749	28214595	rna-gnl|WGS:QPKB|mrna.CKAN_01775800	7	1815	MSTRG.10956	CKAN_01775800	605	GO:0000287(magnesium ion binding);GO:0016787(hydrolase activity);GO:0030145(manganese ion binding);GO:0033383(geranyl diphosphate metabolic process);GO:0042803(protein homodimerization activity)	00902(Monoterpenoid biosynthesis)	K07385	EC:4.2.3.108	Geraniol synthase, chloroplastic [Cinnamomum micranthum f. kanehirae]	0	0	0	0.143007	0.869375	0.188681	up	no
Cc_TPS38	31876	QPKB01000010.1	+	4086886	4093973	rna-gnl|WGS:QPKB|mrna.CKAN_02245600	7	1692	gene-CKAN_02245600	CKAN_02245600	565	GO:0009570(chloroplast stroma);GO:0010333(terpene synthase activity);GO:0033383(geranyl diphosphate metabolic process);GO:0043693(monoterpene biosynthetic process)	00902(Monoterpenoid biosynthesis)	K07385	EC:4.2.3.108	Alpha-terpineol synthase, chloroplastic [Cinnamomum micranthum f. kanehirae]	0	0	0	0	0.061071	0	up	no
Cc_TPS39	32325	QPKB01000010.1	-	21975206	21980600	rna-gnl|WGS:QPKB|mrna.CKAN_02276200	7	1647	gene-CKAN_02276200	CKAN_02276200	549	GO:0010334(sesquiterpene synthase activity);GO:0045338(farnesyl diphosphate metabolic process);GO:0051762(sesquiterpene biosynthetic process)	00909(Sesquiterpenoid and triterpenoid biosynthesis)	K15803	EC:4.2.3.75	terpene synthase 1 [Cinnamomum micranthum f. kanehirae]	0.109187	0	0	0	0.042243	0.153318	up	no
Cc_TPS40	32327	QPKB01000010.1	-	22012818	22017045	rna-gnl|WGS:QPKB|mrna.CKAN_02276400	6	1401	gene-CKAN_02276400	CKAN_02276400	467	GO:0010334(sesquiterpene synthase activity);GO:0045338(farnesyl diphosphate metabolic process);GO:0051762(sesquiterpene biosynthetic process)	00909(Sesquiterpenoid and triterpenoid biosynthesis)	K15803	EC:4.2.3.75	terpene synthase 1 [Cinnamomum micranthum f. kanehirae]	0	0	0	0	0.067869	0	up	no
Cc_TPS41	32328	QPKB01000010.1	-	22050136	22055670	rna-gnl|WGS:QPKB|mrna.CKAN_02276500	7	1647	gene-CKAN_02276500	CKAN_02276500	549	GO:0010334(sesquiterpene synthase activity);GO:0045338(farnesyl diphosphate metabolic process);GO:0051762(sesquiterpene biosynthetic process)	00909(Sesquiterpenoid and triterpenoid biosynthesis)	K15803	EC:4.2.3.75	terpene synthase 1 [Cinnamomum micranthum f. kanehirae]	0	0	0	0.035476	0	0	up	no
Cc_TPS42	32332	QPKB01000010.1	-	22092035	22097521	rna-gnl|WGS:QPKB|mrna.CKAN_02276600	7	1686	gene-CKAN_02276600	CKAN_02276600	562	GO:0010334(sesquiterpene synthase activity);GO:0045338(farnesyl diphosphate metabolic process);GO:0051762(sesquiterpene biosynthetic process)	00909(Sesquiterpenoid and triterpenoid biosynthesis)	K15803	EC:4.2.3.75	terpene synthase 1 [Cinnamomum micranthum f. kanehirae]	0	0	0	0.386147	0.70785	0.664453	up	yes
Cc_TPS43	32335	QPKB01000010.1	+	22215162	22230527	rna-gnl|WGS:QPKB|mrna.CKAN_02276800	7	1689	MSTRG.14044	CKAN_02276800	563	GO:0010334(sesquiterpene synthase activity);GO:0045338(farnesyl diphosphate metabolic process);GO:0051762(sesquiterpene biosynthetic process)	00909(Sesquiterpenoid and triterpenoid biosynthesis)	K15803	EC:4.2.3.75	terpene synthase 1 [Cinnamomum micranthum f. kanehirae]	2.83725	2.4327	3.70559	1.74626	6.1182	5.79683	up	no
Cc_TPS44	32336	QPKB01000010.1	+	22271774	22280396	rna-gnl|WGS:QPKB|mrna.CKAN_02276900	7	1662	gene-CKAN_02276900	CKAN_02276900	554	GO:0010334(sesquiterpene synthase activity);GO:0045338(farnesyl diphosphate metabolic process);GO:0051762(sesquiterpene biosynthetic process)	00909(Sesquiterpenoid and triterpenoid biosynthesis)	K15803	EC:4.2.3.75	terpene synthase 1 [Cinnamomum micranthum f. kanehirae]	0.392474	0.569007	0.385968	0.524761	1.57757	1.67621	up	no
Cc_TPS45	32337	QPKB01000010.1	+	22294192	22297279	rna-gnl|WGS:QPKB|mrna.CKAN_02277000	5	861	gene-CKAN_02277000	CKAN_02277000	287	GO:0010334(sesquiterpene synthase activity);GO:0045338(farnesyl diphosphate metabolic process);GO:0051762(sesquiterpene biosynthetic process)	00909(Sesquiterpenoid and triterpenoid biosynthesis)	K15803	EC:4.2.3.75	terpene synthase 1 [Cinnamomum micranthum f. kanehirae]	0	1.4658	0.394015	0.948434	0.8923	0.772071	up	no
Cc_TPS46	32345	QPKB01000010.1	+	22470843	22482327	rna-gnl|WGS:QPKB|mrna.CKAN_02277600	4	666	MSTRG.14048	CKAN_02277600	215	GO:0000287(magnesium ion binding);GO:0016787(hydrolase activity);GO:0030145(manganese ion binding);GO:0033383(geranyl diphosphate metabolic process);GO:0042803(protein homodimerization activity)	00902(Monoterpenoid biosynthesis)	K18108	EC:4.2.3.111	Geraniol synthase, chloroplastic [Cinnamomum micranthum f. kanehirae]	0	0	0	1.01159	4.71265	7.0834	up	yes
Cc_TPS47	32347	QPKB01000010.1	+	22555586	22572880	rna-gnl|WGS:QPKB|mrna.CKAN_02277800	6	1362	MSTRG.14050	CKAN_02277800	454	GO:0000287(magnesium ion binding);GO:0016787(hydrolase activity);GO:0030145(manganese ion binding);GO:0033383(geranyl diphosphate metabolic process);GO:0042803(protein homodimerization activity)	00902(Monoterpenoid biosynthesis)	K07385	EC:4.2.3.108	Geraniol synthase, chloroplastic [Cinnamomum micranthum f. kanehirae]	0	0	0	4.44739	57.8735	45.875	up	yes
Cc_TPS48	32351	QPKB01000010.1	+	22796878	22800861	rna-gnl|WGS:QPKB|mrna.CKAN_02278100	5	1368	gene-CKAN_02278100	CKAN_02278100	456	GO:0008152(metabolic process);GO:0009570(chloroplast stroma);GO:0010333(terpene synthase activity)	00909(Sesquiterpenoid and triterpenoid biosynthesis)	K14175	EC:4.2.3.48	S-+-linalool synthase [Cinnamomum micranthum f. kanehirae]	0	0	0	0	0	0.165779	up	no
Cc_TPS49	32354	QPKB01000010.1	+	22859342	22863619	rna-gnl|WGS:QPKB|mrna.CKAN_02278300	6	1536	MSTRG.14051	CKAN_02278300	512	GO:0000287(magnesium ion binding);GO:0008152(metabolic process);GO:0009507(chloroplast);GO:0010333(terpene synthase activity);GO:0016114(terpenoid biosynthetic process);GO:0034007(S-linalool synthase activity);GO:0043693(monoterpene biosynthetic process)	00909(Sesquiterpenoid and triterpenoid biosynthesis)	K14175	EC:4.2.3.48	S-+-linalool synthase [Cinnamomum micranthum f. kanehirae]	0.215769	0.069221	0	0.056236	0.381518	1.32228	up	no
Cc_TPS50	32368	QPKB01000010.1	-	23262236	23265093	rna-gnl|WGS:QPKB|mrna.CKAN_02279600	4	645	MSTRG.14057	CKAN_02279600	215	GO:0000287(magnesium ion binding);GO:0016787(hydrolase activity);GO:0030145(manganese ion binding);GO:0033383(geranyl diphosphate metabolic process);GO:0042803(protein homodimerization activity)	00902(Monoterpenoid biosynthesis)	K21926	EC:4.2.3.112;EC:4.2.3.16	Geraniol synthase, chloroplastic [Cinnamomum micranthum f. kanehirae]	0	0	0	0	7.31473	7.39184	up	yes
Cc_TPS51	32370	QPKB01000010.1	-	23300127	23320091	rna-gnl|WGS:QPKB|mrna.CKAN_02279800	10	1767	gene-CKAN_02279800	CKAN_02279800	589	GO:0000287(magnesium ion binding);GO:0016787(hydrolase activity);GO:0030145(manganese ion binding);GO:0033383(geranyl diphosphate metabolic process);GO:0042803(protein homodimerization activity)	00902(Monoterpenoid biosynthesis)	K18108	EC:4.2.3.111	Geraniol synthase, chloroplastic [Cinnamomum micranthum f. kanehirae]	0	0	0	0	0.255778	0	up	no
Cc_TPS52	32384	QPKB01000010.1	-	23652844	23661156	rna-gnl|WGS:QPKB|mrna.CKAN_02280900	7	1779	gene-CKAN_02280900	CKAN_02280900	594	GO:0000287(magnesium ion binding);GO:0008152(metabolic process);GO:0009507(chloroplast);GO:0010333(terpene synthase activity);GO:0016114(terpenoid biosynthetic process);GO:0034007(S-linalool synthase activity);GO:0043693(monoterpene biosynthetic process)	00909(Sesquiterpenoid and triterpenoid biosynthesis)	K14175	EC:4.2.3.48	S-+-linalool synthase [Cinnamomum micranthum f. kanehirae]	2.25276	3.67339	3.33833	1.78978	3.06033	2.90024	down	no
Cc_TPS53	32385	QPKB01000010.1	-	23711268	23724381	MSTRG.14065.1	7	2015	MSTRG.14065	CKAN_02281000	570	NA	NA	NA	NA	S-+-linalool synthase [Cinnamomum micranthum f. kanehirae]	9.28004	9.36055	7.98651	4.74798	3.97282	4.08656	down	no
Cc_TPS54	32424	QPKB01000010.1	-	24494483	24500346	rna-gnl|WGS:QPKB|mrna.CKAN_02283900	5	1251	MSTRG.14073	CKAN_02283900	418	GO:0009570(chloroplast stroma);GO:0010333(terpene synthase activity);GO:0033383(geranyl diphosphate metabolic process);GO:0043693(monoterpene biosynthetic process)	00902(Monoterpenoid biosynthesis)	K18108	EC:4.2.3.111	terpene synthase 2 [Cinnamomum micranthum f. kanehirae]	189.971	83.2428	115.449	0	0	0	down	yes
Cc_TPS55	32426	QPKB01000010.1	-	24494483	24522075	MSTRG.14073.4	9	1885	MSTRG.14073	CKAN_02284000	629	NA	NA	NA	NA	alpha-thujene synthase/sabinene synthase [Cinnamomum micranthum f. kanehirae]	27.1058	36.9226	46.4766	0	0	0	down	yes
Cc_TPS56	33868	QPKB01000011.1	-	2126867	2141443	rna-gnl|WGS:QPKB|mrna.CKAN_02388600	10	2400	gene-CKAN_02388600	CKAN_02388600	801	GO:0010334(sesquiterpene synthase activity);GO:0045338(farnesyl diphosphate metabolic process);GO:0051762(sesquiterpene biosynthetic process)	00909(Sesquiterpenoid and triterpenoid biosynthesis)	K15803	EC:4.2.3.75	terpene synthase 1 [Cinnamomum micranthum f. kanehirae]	0	0	0	0	0.114457	0.064359	up	no
Cc_TPS57	33869	QPKB01000011.1	-	2150898	2159356	rna-gnl|WGS:QPKB|mrna.CKAN_02388700	7	1641	gene-CKAN_02388700	CKAN_02388700	548	GO:0010334(sesquiterpene synthase activity);GO:0045338(farnesyl diphosphate metabolic process);GO:0051762(sesquiterpene biosynthetic process)	00909(Sesquiterpenoid and triterpenoid biosynthesis)	K15803	EC:4.2.3.75	terpene synthase 1 [Cinnamomum micranthum f. kanehirae]	0	0	0	0.070025	1.17319	0.543173	up	no
Cc_TPS58	33870	QPKB01000011.1	-	2172537	2187241	rna-gnl|WGS:QPKB|mrna.CKAN_02388800	10	2400	MSTRG.14721	CKAN_02388800	801	GO:0010334(sesquiterpene synthase activity);GO:0045338(farnesyl diphosphate metabolic process);GO:0051762(sesquiterpene biosynthetic process)	00909(Sesquiterpenoid and triterpenoid biosynthesis)	K15803	EC:4.2.3.75	terpene synthase 1 [Cinnamomum micranthum f. kanehirae]	0	0	0	0	2.2907	2.1881	up	yes
Cc_TPS59	36689	QPKB01000012.1	-	7916878	7924220	rna-gnl|WGS:QPKB|mrna.CKAN_02585000	12	2406	gene-CKAN_02585000	CKAN_02585000	803	GO:0000287(magnesium ion binding);GO:0000304(response to singlet oxygen);GO:0009507(chloroplast);GO:0009536(plastid);GO:0009611(response to wounding);GO:0009617(response to bacterium);GO:0009753(response to jasmonic acid);GO:0010333(terpene synthase activity);GO:0016102(diterpenoid biosynthetic process);GO:0080013((E,E)-geranyllinalool synthase activity);GO:0080027(response to herbivore)	00904(Diterpenoid biosynthesis)	K17982	EC:4.2.3.144	diterpene geranyllinalool synthase [Cinnamomum micranthum f. kanehirae]	0.025423	0.211181	0	0	0.10882	0.054606	down	no
Cc_TPS60	36696	QPKB01000012.1	+	8023448	8029168	rna-gnl|WGS:QPKB|mrna.CKAN_02585600	12	2265	MSTRG.16064	CKAN_02585600	756	GO:0000287(magnesium ion binding);GO:0000304(response to singlet oxygen);GO:0009507(chloroplast);GO:0009536(plastid);GO:0009611(response to wounding);GO:0009617(response to bacterium);GO:0009753(response to jasmonic acid);GO:0010333(terpene synthase activity);GO:0016102(diterpenoid biosynthetic process);GO:0080013((E,E)-geranyllinalool synthase activity);GO:0080027(response to herbivore)	00904(Diterpenoid biosynthesis)	K17982	EC:4.2.3.144	diterpene geranyllinalool synthase [Cinnamomum micranthum f. kanehirae]	0.696922	10.5482	2.76919	0.723507	1.46297	0.285299	down	yes
Cc_TPS61	36697	QPKB01000012.1	+	8040409	8049699	rna-gnl|WGS:QPKB|mrna.CKAN_02585700	12	2262	gene-CKAN_02585700	CKAN_02585700	755	GO:0000287(magnesium ion binding);GO:0000304(response to singlet oxygen);GO:0009507(chloroplast);GO:0009536(plastid);GO:0009611(response to wounding);GO:0009617(response to bacterium);GO:0009753(response to jasmonic acid);GO:0010333(terpene synthase activity);GO:0016102(diterpenoid biosynthetic process);GO:0080013((E,E)-geranyllinalool synthase activity);GO:0080027(response to herbivore)	00904(Diterpenoid biosynthesis)	K17982	EC:4.2.3.144	diterpene geranyllinalool synthase [Cinnamomum micranthum f. kanehirae]	0.027041	2.50506	0.578579	0	0	0	down	yes
Cc_TPS62	38651	QPKB01000107.1	+	10950	21433	rna-gnl|WGS:QPKB|mrna.CKAN_02730000	8	1947	MSTRG.16859	CKAN_02730000	649	GO:0009570(chloroplast stroma);GO:0010333(terpene synthase activity);GO:0033383(geranyl diphosphate metabolic process);GO:0043693(monoterpene biosynthetic process)	00902(Monoterpenoid biosynthesis)	K18108	EC:4.2.3.111	alpha-terpineol synthase [Cinnamomum micranthum f. kanehirae]	8.12247	9.85811	21.0885	1.80683	0	0	down	yes
Cc_TPS63	38658	QPKB01000107.1	+	24493	42881	rna-gnl|WGS:QPKB|mrna.CKAN_02730100	9	1692	MSTRG.16859	CKAN_02730100	564	GO:0009570(chloroplast stroma);GO:0010333(terpene synthase activity);GO:0033383(geranyl diphosphate metabolic process);GO:0043693(monoterpene biosynthetic process)	00902(Monoterpenoid biosynthesis)	K18108	EC:4.2.3.111	terpene synthase 10-like protein isoform X1 [Cinnamomum micranthum f. kanehirae]	2.81344	4.53034	2.21337	0.99608	0	0	down	no
Cc_TPS64	38670	QPKB01000107.1	-	69927	77505	rna-gnl|WGS:QPKB|mrna.CKAN_02730200	7	1578	MSTRG.16868	CKAN_02730200	526	GO:0010334(sesquiterpene synthase activity);GO:0051762(sesquiterpene biosynthetic process)	00902(Monoterpenoid biosynthesis)	K18108	EC:4.2.3.111	terpene synthase 10-like protein isoform X2 [Cinnamomum micranthum f. kanehirae]	2.73448	2.16656	4.05778	0.099681	0	0	down	yes
Cc_TPS65	38695	QPKB01000125.1	-	38524	65754	rna-gnl|WGS:QPKB|mrna.CKAN_02731500	10	2325	MSTRG.16875	CKAN_02731500	775	GO:0009570(chloroplast stroma);GO:0010333(terpene synthase activity);GO:0033383(geranyl diphosphate metabolic process);GO:0043693(monoterpene biosynthetic process)	00902(Monoterpenoid biosynthesis)	K18108	EC:4.2.3.111	terpene synthase 10-like protein isoform X1 [Cinnamomum micranthum f. kanehirae]	0	4.22825	0.138747	0.410331	18.4131	11.6022	up	no
Cc_TPS66	38717	QPKB01000163.1	+	56182	59257	rna-gnl|WGS:QPKB|mrna.CKAN_02732700	6	966	MSTRG.16887	CKAN_02732700	299	GO:0000287(magnesium ion binding);GO:0016787(hydrolase activity);GO:0030145(manganese ion binding);GO:0033383(geranyl diphosphate metabolic process);GO:0042803(protein homodimerization activity)	00902(Monoterpenoid biosynthesis)	K07385	EC:4.2.3.108	Geraniol synthase, chloroplastic [Cinnamomum micranthum f. kanehirae]	0	0	0	0.760305	4.63801	6.72867	up	yes
Cc_TPS67	38742	QPKB01000194.1	+	682	3018	MSTRG.16896.1	4	1028	MSTRG.16896	CKAN_02734100	303	NA	NA	NA	NA	Terpene synthase 10-like protein isoform X1 [Cinnamomum micranthum f. kanehirae]	0.533622	3.26055	0.62668	0.539011	4.34805	11.0743	up	no
Cc_TPS68	38744	QPKB01000194.1	-	11395	15682	rna-gnl|WGS:QPKB|mrna.CKAN_02734200	7	1677	gene-CKAN_02734200	CKAN_02734200	559	GO:0000287(magnesium ion binding);GO:0008152(metabolic process);GO:0009507(chloroplast);GO:0010333(terpene synthase activity);GO:0016114(terpenoid biosynthetic process);GO:0034007(S-linalool synthase activity);GO:0043693(monoterpene biosynthetic process)	00909(Sesquiterpenoid and triterpenoid biosynthesis)	K14175	EC:4.2.3.48	S-+-linalool synthase [Cinnamomum micranthum f. kanehirae]	0.132222	0.097775	0	0.103247	0.934396	5.00063	up	yes
Cc_TPS69	38845	QPKB01000260.1	+	9777	39067	rna-gnl|WGS:QPKB|mrna.CKAN_02742100	15	3327	MSTRG.16939	CKAN_02742100	1109	GO:0009570(chloroplast stroma);GO:0010333(terpene synthase activity);GO:0033383(geranyl diphosphate metabolic process);GO:0043693(monoterpene biosynthetic process)	00902(Monoterpenoid biosynthesis)	K07385	EC:4.2.3.108	Terpene synthase [Cinnamomum micranthum f. kanehirae]	1.44395	2.02802	1.76228	0.274767	0.943097	0	down	no
Cc_TPS70	38894	QPKB01000337.1	+	2646	28373	rna-gnl|WGS:QPKB|mrna.CKAN_02746100	14	3042	MSTRG.16957	CKAN_02746100	1014	GO:0009570(chloroplast stroma);GO:0010333(terpene synthase activity);GO:0033383(geranyl diphosphate metabolic process);GO:0043693(monoterpene biosynthetic process)	00902(Monoterpenoid biosynthesis)	K07385	EC:4.2.3.108	Terpene synthase [Cinnamomum micranthum f. kanehirae]	194.816	177.188	313.312	103.087	38.0709	30.6663	down	yes
Cc_TPS71	38931	QPKB01000367.1	-	340	12970	rna-gnl|WGS:QPKB|mrna.CKAN_02747900	8	1617	MSTRG.16971	CKAN_02747900	539	GO:0009570(chloroplast stroma);GO:0010333(terpene synthase activity);GO:0033383(geranyl diphosphate metabolic process);GO:0043693(monoterpene biosynthetic process)	00902(Monoterpenoid biosynthesis)	K18108	EC:4.2.3.111	terpene synthase 10-like protein isoform X1 [Cinnamomum micranthum f. kanehirae]	45.1453	7.55235	9.79443	0.599372	0	0	down	yes
Cc_TPS72	38982	QPKB01000400.1	+	28944	35597	rna-gnl|WGS:QPKB|mrna.CKAN_02751400	5	1125	MSTRG.16996	CKAN_02751400	375	GO:0000287(magnesium ion binding);GO:0016787(hydrolase activity);GO:0030145(manganese ion binding);GO:0033383(geranyl diphosphate metabolic process);GO:0042803(protein homodimerization activity)	00902(Monoterpenoid biosynthesis)	K07385	EC:4.2.3.108	alpha-thujene synthase [Cinnamomum micranthum f. kanehirae]	0.741662	103.658	0.683313	0	0	0	down	no
Cc_TPS73	39008	QPKB01000422.1	-	5210	7880	rna-gnl|WGS:QPKB|mrna.CKAN_02753500	5	1032	MSTRG.17006	CKAN_02753500	345	GO:0000287(magnesium ion binding);GO:0016787(hydrolase activity);GO:0030145(manganese ion binding);GO:0033383(geranyl diphosphate metabolic process);GO:0042803(protein homodimerization activity)	00902(Monoterpenoid biosynthesis)	K07385	EC:4.2.3.108	Geraniol synthase, chloroplastic [Cinnamomum micranthum f. kanehirae]	0	0	0	0.096703	0.764301	1.23904	up	no
Cc_TPS74	39014	QPKB01000425.1	-	11791	21169	rna-gnl|WGS:QPKB|mrna.CKAN_02753700	7	1740	MSTRG.17008	CKAN_02753700	580	GO:0000287(magnesium ion binding);GO:0016787(hydrolase activity);GO:0030145(manganese ion binding);GO:0033383(geranyl diphosphate metabolic process);GO:0042803(protein homodimerization activity)	00902(Monoterpenoid biosynthesis)	K18108	EC:4.2.3.111	alpha-thujene synthase [Cinnamomum micranthum f. kanehirae]	106.844	91.7232	87.1025	0	0	0	down	yes
Cc_TPS75	39022	QPKB01000429.1	-	15373	33059	rna-gnl|WGS:QPKB|mrna.CKAN_02754400	7	1812	MSTRG.17010	CKAN_02754400	604	GO:0000287(magnesium ion binding);GO:0016787(hydrolase activity);GO:0030145(manganese ion binding);GO:0033383(geranyl diphosphate metabolic process);GO:0042803(protein homodimerization activity)	00902(Monoterpenoid biosynthesis)	K07385	EC:4.2.3.108	Geraniol synthase, chloroplastic [Cinnamomum micranthum f. kanehirae]	0	0	0	1.02901	8.44069	4.90107	up	yes
Cc_TPS76	39045	QPKB01000467.1	+	11053	12208	rna-gnl|WGS:QPKB|mrna.CKAN_02756100	3	681	gene-CKAN_02756100	CKAN_02756100	227	GO:0010334(sesquiterpene synthase activity);GO:0045338(farnesyl diphosphate metabolic process);GO:0051762(sesquiterpene biosynthetic process)	00909(Sesquiterpenoid and triterpenoid biosynthesis)	K15803	EC:4.2.3.75	terpene synthase 1 [Cinnamomum micranthum f. kanehirae]	0	0	0	0.300297	2.65246	0.801953	up	no
Cc_TPS77	39102	QPKB01000517.1	+	10156	28157	rna-gnl|WGS:QPKB|mrna.CKAN_02758600	7	1635	MSTRG.17030	CKAN_02758600	545	GO:0000287(magnesium ion binding);GO:0016787(hydrolase activity);GO:0030145(manganese ion binding);GO:0033383(geranyl diphosphate metabolic process);GO:0042803(protein homodimerization activity)	00902(Monoterpenoid biosynthesis)	K07385	EC:4.2.3.108	Geraniol synthase, chloroplastic [Cinnamomum micranthum f. kanehirae]	0	0	0	0	0.128504	0.155058	up	no
Cc_TPS78	39132	QPKB01000543.1	-	19498	25502	rna-gnl|WGS:QPKB|mrna.CKAN_02760900	6	1029	MSTRG.17038	CKAN_02760900	343	GO:0000287(magnesium ion binding);GO:0016787(hydrolase activity);GO:0030145(manganese ion binding);GO:0033383(geranyl diphosphate metabolic process);GO:0042803(protein homodimerization activity)	NA	NA	NA	Geraniol synthase, chloroplastic [Cinnamomum micranthum f. kanehirae]	0	0	0	0.068226	1.03217	1.5978	up	yes
Cc_TPS79	39181	QPKB01000639.1	+	13232	22478	rna-gnl|WGS:QPKB|mrna.CKAN_02765000	8	1146	MSTRG.17050	CKAN_02765000	382	GO:0000287(magnesium ion binding);GO:0016787(hydrolase activity);GO:0030145(manganese ion binding);GO:0033383(geranyl diphosphate metabolic process);GO:0042803(protein homodimerization activity)	00902(Monoterpenoid biosynthesis)	K07385	EC:4.2.3.108	alpha-thujene synthase/sabinene synthase [Cinnamomum micranthum f. kanehirae]	0	0	0.634356	0	0	0	down	no
Cc_TPS80	39196	QPKB01000652.1	+	4756	22477	rna-gnl|WGS:QPKB|mrna.CKAN_02766300	8	1449	MSTRG.17052	CKAN_02766300	483	GO:0000287(magnesium ion binding);GO:0016787(hydrolase activity);GO:0030145(manganese ion binding);GO:0033383(geranyl diphosphate metabolic process);GO:0042803(protein homodimerization activity)	00902(Monoterpenoid biosynthesis)	K07385	EC:4.2.3.108	Geraniol synthase, chloroplastic [Cinnamomum micranthum f. kanehirae]	0	0	0	1.32437	9.70372	7.68598	up	yes
Cc_TPS81	39254	QPKB01000797.1	-	5610	19440	rna-gnl|WGS:QPKB|mrna.CKAN_02770700	10	1713	MSTRG.17070	CKAN_02770700	572	GO:0010334(sesquiterpene synthase activity);GO:0051762(sesquiterpene biosynthetic process)	00902(Monoterpenoid biosynthesis)	K20979	EC:3.1.7.11	trans-ocimene synthase [Cinnamomum micranthum f. kanehirae]	0	0.171328	0	0.73945	0.701732	2.44314	up	yes
Cc_TPS82	39305	QPKB01000921.1	+	1184	3677	rna-gnl|WGS:QPKB|mrna.CKAN_02774600	4	855	MSTRG.17083	CKAN_02774600	285	GO:0000287(magnesium ion binding);GO:0016787(hydrolase activity);GO:0030145(manganese ion binding);GO:0033383(geranyl diphosphate metabolic process);GO:0042803(protein homodimerization activity)	NA	NA	NA	Geraniol synthase, chloroplastic [Cinnamomum micranthum f. kanehirae]	0	0	0	0.383377	2.1926	0.096405	up	no
Cc_TPS83	39464	QPKB01001644.1	-	1062	4295	rna-gnl|WGS:QPKB|mrna.CKAN_02787100	4	690	MSTRG.17150	CKAN_02787100	230	GO:0009570(chloroplast stroma);GO:0010333(terpene synthase activity);GO:0033383(geranyl diphosphate metabolic process);GO:0043693(monoterpene biosynthetic process)	00902(Monoterpenoid biosynthesis)	K18108	EC:4.2.3.111	trans-ocimene synthase [Cinnamomum micranthum f. kanehirae]	0	0	0	1.90579	4.05295	0.362995	up	yes
