# Supplementary material for: The Mining of Candidate Genes Involved in the Camphor Biosynthesis Pathway of Cinnamomum camphora
Source: Plants (Basel). 2025 Mar 21;14(7):991. doi: 10.3390/plants14070991 (PMC11990527; doi:10.3390/plants14070991)
Supplement: Supplementary file 1 [file plants-14-00991-s001.zip › Table S10 basic information for SDR.xls]

## Sheet: Sheet1
Table S10 Basic information for SDR genes
Gene name	t_id	chr	strand	start	end	t_name	num_exons	length	gene_id	gene_name	SeqFrom	SeqTo	Type	Score
Cc_SDR1	37372	QPKB01000012.1	+	17741408	17744606	rna-gnl|WGS:QPKB|mrna.CKAN_02636300	3	975	MSTRG.16360	CKAN_02636300	9	304	SDR12C	446.4
Cc_SDR2	39090	QPKB01000500.1	+	7166	13413	rna-gnl|WGS:QPKB|mrna.CKAN_02757600	5	906	gene-CKAN_02757600	CKAN_02757600	13	301	SDR114C	641.4
Cc_SDR3	37840	QPKB01000012.1	-	36755351	36762885	rna-gnl|WGS:QPKB|mrna.CKAN_02669000	5	1206	MSTRG.16553	CKAN_02669000	86	391	SDR73C	732
Cc_SDR4	37371	QPKB01000012.1	+	17692018	17702097	rna-gnl|WGS:QPKB|mrna.CKAN_02636200	4	954	MSTRG.16359	CKAN_02636200	19	293	SDR12C	462.8
Cc_SDR5	37128	QPKB01000012.1	+	13513166	13520686	rna-gnl|WGS:QPKB|mrna.CKAN_02617600	12	1074	MSTRG.16255	CKAN_02617600	31	339	SDR34C	557.9
Cc_SDR6	37102	QPKB01000012.1	+	13174233	13176321	rna-gnl|WGS:QPKB|mrna.CKAN_02615800	4	885	gene-CKAN_02615800	CKAN_02615800	22	291	SDR114C	498.9
Cc_SDR7	35156	QPKB01000011.1	+	30199567	30205388	MSTRG.15316.1	9	1501	MSTRG.15316	CKAN_02479100	33	308	SDR7C	606.4
Cc_SDR8	34037	QPKB01000011.1	-	4604415	4607947	rna-gnl|WGS:QPKB|mrna.CKAN_02400900	3	936	MSTRG.14795	CKAN_02400900	45	296	SDR110C	557.4
Cc_SDR9	33754	QPKB01000011.1	-	885040	885966	rna-gnl|WGS:QPKB|mrna.CKAN_02380200	2	792	gene-CKAN_02380200	CKAN_02380200	5	252	SDR110C	559.1
Cc_SDR10	33124	QPKB01000010.1	-	34590127	34595961	rna-gnl|WGS:QPKB|mrna.CKAN_02334200	8	1005	gene-CKAN_02334200	CKAN_02334200	37	313	SDR7C	504.5
Cc_SDR11	32667	QPKB01000010.1	-	28445011	28460440	rna-gnl|WGS:QPKB|mrna.CKAN_02301000	10	2025	MSTRG.14175	CKAN_02301000	483	673	SDR57C	473.8
Cc_SDR12	32507	QPKB01000010.1	-	25951313	25955592	rna-gnl|WGS:QPKB|mrna.CKAN_02289600	3	978	gene-CKAN_02289600	CKAN_02289600	58	309	SDR110C	559.5
Cc_SDR13	32377	QPKB01000010.1	+	23477025	23480794	rna-gnl|WGS:QPKB|mrna.CKAN_02280500	2	822	MSTRG.14060	CKAN_02280500	13	260	SDR110C	558
Cc_SDR14	31379	QPKB01000009.1	+	41484273	41492784	MSTRG.13629.1	7	1340	MSTRG.13629	CKAN_02209500	45	223	SDR369C	469.7
Cc_SDR15	31136	QPKB01000009.1	-	38916083	38923507	rna-gnl|WGS:QPKB|mrna.CKAN_02192700	5	786	MSTRG.13522	CKAN_02192700	37	261	SDR352C	520.3
Cc_SDR16	30862	QPKB01000009.1	-	35522132	35523456	MSTRG.13391.1	5	763	MSTRG.13391	CKAN_02172200	19	239	U	121.9
Cc_SDR17	30017	QPKB01000009.1	+	9275767	9286066	MSTRG.13033.1	8	1649	MSTRG.13033	CKAN_02111500	91	310	SDR40C	520.2
Cc_SDR18	27312	QPKB01000008.1	-	3675571	3692920	rna-gnl|WGS:QPKB|mrna.CKAN_01913700	18	1905	MSTRG.11887	CKAN_01913700	9	344	SDR544C	855.1
Cc_SDR19	25411	QPKB01000007.1	+	30222092	30226195	rna-gnl|WGS:QPKB|mrna.CKAN_01781700	8	1035	gene-CKAN_01781700	CKAN_01781700	43	290	C	157.1
Cc_SDR20	25005	QPKB01000007.1	+	17097189	17102624	rna-gnl|WGS:QPKB|mrna.CKAN_01754900	3	1020	MSTRG.10812	CKAN_01754900	52	217	U	111.4
Cc_SDR21	25000	QPKB01000007.1	-	16945765	16951224	rna-gnl|WGS:QPKB|mrna.CKAN_01754500	4	951	gene-CKAN_01754500	CKAN_01754500	68	315	U	122
Cc_SDR22	23693	QPKB01000006.1	+	36421679	36423325	rna-gnl|WGS:QPKB|mrna.CKAN_01657600	8	1032	MSTRG.10336	CKAN_01657600	37	298	C	157.3
Cc_SDR23	22775	QPKB01000006.1	+	26190795	26193051	rna-gnl|WGS:QPKB|mrna.CKAN_01594700	6	1095	MSTRG.9894	CKAN_01594700	1	286	SDR119C	630.6
Cc_SDR24	22773	QPKB01000006.1	+	26164284	26166525	rna-gnl|WGS:QPKB|mrna.CKAN_01594500	6	1095	MSTRG.9892	CKAN_01594500	1	286	SDR119C	620.2
Cc_SDR25	21469	QPKB01000005.1	+	57606637	57618517	rna-gnl|WGS:QPKB|mrna.CKAN_01501400	10	1539	MSTRG.9326	CKAN_01501400	264	510	SDR65C	608
Cc_SDR26	20917	QPKB01000005.1	-	51145138	51157237	rna-gnl|WGS:QPKB|mrna.CKAN_01464400	6	864	MSTRG.9046	CKAN_01464400	32	278	U	117.8
Cc_SDR27	20293	QPKB01000005.1	+	43870197	43870991	rna-gnl|WGS:QPKB|mrna.CKAN_01426300	1	795	MSTRG.8807	CKAN_01426300	18	250	SDR68C	438
Cc_SDR28	20053	QPKB01000005.1	+	38867663	38870692	rna-gnl|WGS:QPKB|mrna.CKAN_01408000	2	828	gene-CKAN_01408000	CKAN_01408000	13	260	SDR110C	601.1
Cc_SDR29	19125	QPKB01000005.1	+	11702031	11703280	rna-gnl|WGS:QPKB|mrna.CKAN_01342300	2	825	gene-CKAN_01342300	CKAN_01342300	10	262	SDR110C	480.6
Cc_SDR30	18736	QPKB01000005.1	-	7050248	7066910	MSTRG.8192.4	10	2047	MSTRG.8192	CKAN_01312300	10	264	SDR65C	626.5
Cc_SDR31	18729	QPKB01000005.1	-	6990374	6997418	MSTRG.8189.1	5	1348	MSTRG.8189	CKAN_01311900	4	254	SDR65C	605.5
Cc_SDR32	18283	QPKB01000005.1	+	908070	911424	rna-gnl|WGS:QPKB|mrna.CKAN_01284100	3	834	MSTRG.8013	CKAN_01284100	1	261	SDR368C	571
Cc_SDR33	17883	QPKB01000004.1	-	53671024	53680678	rna-gnl|WGS:QPKB|mrna.CKAN_01256100	11	969	MSTRG.7854	CKAN_01256100	43	285	SDR152C	527.9
Cc_SDR34	17834	QPKB01000004.1	-	52657826	52663368	rna-gnl|WGS:QPKB|mrna.CKAN_01252700	2	858	MSTRG.7827	CKAN_01252700	12	260	SDR110C	567.2
Cc_SDR35	17830	QPKB01000004.1	-	52637631	52647037	rna-gnl|WGS:QPKB|mrna.CKAN_01252600	3	1779	MSTRG.7827	CKAN_01252600	319	567	SDR110C	569.7
Cc_SDR36	17829	QPKB01000004.1	-	52604311	52606545	rna-gnl|WGS:QPKB|mrna.CKAN_01252500	2	858	MSTRG.7826	CKAN_01252500	12	260	SDR110C	559.8
Cc_SDR37	17828	QPKB01000004.1	+	52545158	52547407	rna-gnl|WGS:QPKB|mrna.CKAN_01252400	2	858	gene-CKAN_01252400	CKAN_01252400	12	260	SDR110C	562.7
Cc_SDR38	17802	QPKB01000004.1	-	51768564	51776620	rna-gnl|WGS:QPKB|mrna.CKAN_01250400	3	960	gene-CKAN_01250400	CKAN_01250400	19	269	SDR12C	414.8
Cc_SDR39	17799	QPKB01000004.1	-	51695851	51709453	rna-gnl|WGS:QPKB|mrna.CKAN_01250100	3	1095	gene-CKAN_01250100	CKAN_01250100	7	302	SDR12C	406.3
Cc_SDR40	16512	QPKB01000004.1	-	21621235	21627856	MSTRG.7258.1	12	2087	MSTRG.7258	CKAN_01160300	238	392	D	209
Cc_SDR41	15608	QPKB01000004.1	-	11990083	12013363	rna-gnl|WGS:QPKB|mrna.CKAN_01101500	6	2391	MSTRG.6860	CKAN_01101500	536	783	SDR110C	569.4
Cc_SDR42	15607	QPKB01000004.1	-	11979704	11980930	rna-gnl|WGS:QPKB|mrna.CKAN_01101400	2	873	MSTRG.6859	CKAN_01101400	30	277	SDR110C	567
Cc_SDR43	15604	QPKB01000004.1	-	11955169	11964014	rna-gnl|WGS:QPKB|mrna.CKAN_01101200	3	1023	MSTRG.6856	CKAN_01101200	80	327	SDR110C	570.4
Cc_SDR44	15602	QPKB01000004.1	-	11939373	11940041	rna-gnl|WGS:QPKB|mrna.CKAN_01101100	1	669	gene-CKAN_01101100	CKAN_01101100	2	209	SDR110C	438.3
Cc_SDR45	15601	QPKB01000004.1	-	11923512	11927120	rna-gnl|WGS:QPKB|mrna.CKAN_01101000	2	822	gene-CKAN_01101000	CKAN_01101000	13	260	SDR110C	562.3
Cc_SDR46	15420	QPKB01000004.1	+	9912426	9935038	rna-gnl|WGS:QPKB|mrna.CKAN_01088900	6	2910	MSTRG.6775	CKAN_01088900	730	956	SDR68C	402.7
Cc_SDR47	15112	QPKB01000004.1	-	6034032	6041385	rna-gnl|WGS:QPKB|mrna.CKAN_01065600	5	891	MSTRG.6640	CKAN_01065600	4	261	SDR17C	498.2
Cc_SDR48	14578	QPKB01000004.1	-	634895	641239	rna-gnl|WGS:QPKB|mrna.CKAN_01027800	5	831	MSTRG.6402	CKAN_01027800	19	273	SDR65C	692.6
Cc_SDR49	14067	QPKB01000003.1	-	72899519	72901289	rna-gnl|WGS:QPKB|mrna.CKAN_00993300	2	1164	MSTRG.6160	CKAN_00993300	50	315	SDR110C	617.5
Cc_SDR50	12779	QPKB01000003.1	-	56905577	56930137	MSTRG.5605.1	14	1215	MSTRG.5605	CKAN_00903600	86	305	C	170.4
Cc_SDR51	12742	QPKB01000003.1	-	56387673	56388479	rna-gnl|WGS:QPKB|mrna.CKAN_00901300	1	807	gene-CKAN_00901300	CKAN_00901300	19	268	SDR68C	492.3
Cc_SDR52	12321	QPKB01000003.1	-	39956408	39964571	rna-gnl|WGS:QPKB|mrna.CKAN_00872500	3	921	gene-CKAN_00872500	CKAN_00872500	38	290	SDR110C	564.7
Cc_SDR53	11972	QPKB01000003.1	-	27533817	27543857	rna-gnl|WGS:QPKB|mrna.CKAN_00846400	3	912	gene-CKAN_00846400	CKAN_00846400	36	290	SDR110C	517.8
Cc_SDR54	11232	QPKB01000003.1	-	16899921	16922995	MSTRG.4936.1	8	1369	MSTRG.4936	CKAN_00792100	29	304	SDR7C	616.5
Cc_SDR55	9900	QPKB01000003.1	+	1198413	1202882	rna-gnl|WGS:QPKB|mrna.CKAN_00698100	3	834	MSTRG.4367	CKAN_00698100	1	274	SDR368C	587.2
Cc_SDR56	9020	QPKB01000002.1	-	71496837	71501346	rna-gnl|WGS:QPKB|mrna.CKAN_00634200	12	1182	gene-CKAN_00634200	CKAN_00634200	96	383	SDR87D	680.3
Cc_SDR57	9000	QPKB01000002.1	-	71329482	71378835	MSTRG.3947.3	3	3126	MSTRG.3947	CKAN_00633300	20	195	U	135.6
Cc_SDR58	8395	QPKB01000002.1	+	64185884	64193229	rna-gnl|WGS:QPKB|mrna.CKAN_00589900	10	1611	MSTRG.3663	CKAN_00589900	203	436	C	164.6
Cc_SDR59	7928	QPKB01000002.1	+	58356497	58366052	MSTRG.3454.2	6	1105	MSTRG.3454	CKAN_00555900	8	264	SDR65C	601.6
Cc_SDR60	7535	QPKB01000002.1	+	52624652	52634557	MSTRG.3308.1	9	1269	MSTRG.3308	CKAN_00525800	33	308	SDR7C	604
Cc_SDR61	7351	QPKB01000002.1	+	49538349	49544635	rna-gnl|WGS:QPKB|mrna.CKAN_00511700	4	981	MSTRG.3224	CKAN_00511700	10	301	SDR35C	559.1
Cc_SDR62	6798	QPKB01000002.1	+	37616034	37631383	rna-gnl|WGS:QPKB|mrna.CKAN_00472100	6	768	MSTRG.2983	CKAN_00472100	7	242	SDR25C	458.9
Cc_SDR63	4162	QPKB01000001.1	-	74691265	74701833	rna-gnl|WGS:QPKB|mrna.CKAN_00284100	4	804	gene-CKAN_00284100	CKAN_00284100	6	254	U	109.4
Cc_SDR64	4156	QPKB01000001.1	+	74626665	74647178	MSTRG.1798.6	2	897	MSTRG.1798	CKAN_00283800	13	235	SDR110C	454.8
Cc_SDR65	4152	QPKB01000001.1	+	74614635	74632831	MSTRG.1798.3	3	789	MSTRG.1798	CKAN_00283700	13	262	SDR110C	539.9
Cc_SDR66	4155	QPKB01000001.1	+	74615445	74632822	MSTRG.1798.5	3	922	MSTRG.1798	CKAN_00283600	61	307	SDR110C	567.5
Cc_SDR67	4043	QPKB01000001.1	+	73145387	73154204	rna-gnl|WGS:QPKB|mrna.CKAN_00275800	4	945	MSTRG.1742	CKAN_00275800	37	314	SDR114C	549.7
Cc_SDR68	3318	QPKB01000001.1	+	63776395	63777234	rna-gnl|WGS:QPKB|mrna.CKAN_00224100	1	840	gene-CKAN_00224100	CKAN_00224100	1	263	SDR368C	582.3
Cc_SDR69	3097	QPKB01000001.1	-	61198652	61205986	rna-gnl|WGS:QPKB|mrna.CKAN_00212600	12	1176	MSTRG.1363	CKAN_00212600	96	383	SDR87D	688.5
Cc_SDR70	1065	QPKB01000001.1	-	11667643	11674491	rna-gnl|WGS:QPKB|mrna.CKAN_00071200	9	1089	gene-CKAN_00071200	CKAN_00071200	60	321	U	137.1
Cc_SDR71	544	QPKB01000001.1	+	6254287	6259355	MSTRG.236.6	5	1440	MSTRG.236	CKAN_00036800	17	309	SDR114C	645.2
Cc_SDR72	540	QPKB01000001.1	+	6240675	6245515	rna-gnl|WGS:QPKB|mrna.CKAN_00036600	5	930	MSTRG.236	CKAN_00036600	13	293	SDR114C	593
Cc_SDR73	537	QPKB01000001.1	+	6214297	6228210	rna-gnl|WGS:QPKB|mrna.CKAN_00036500	10	1788	MSTRG.236	CKAN_00036500	307	595	SDR114C	594.8
Cc_SDR74	470	QPKB01000001.1	+	5526833	5531609	rna-gnl|WGS:QPKB|mrna.CKAN_00031800	3	966	MSTRG.197	CKAN_00031800	18	317	SDR12C	564.8
Cc_SDR75	395	QPKB01000001.1	+	4648809	4656496	rna-gnl|WGS:QPKB|mrna.CKAN_00026300	11	984	MSTRG.169	CKAN_00026300	85	300	SDR152C	469.5
